# Supplementary material for: SLC7A11, a Potential Therapeutic Target Through Induced Ferroptosis in Colon Adenocarcinoma
Source: Front Mol Biosci. 2022 Apr 20;9:889688. doi: 10.3389/fmolb.2022.889688 (PMC9065265; doi:10.3389/fmolb.2022.889688)
Supplement: Supplementary file 1 [file DataSheet1.ZIP]

Archive with 97 entries (83 files):
- Raw data/
- Raw data/original data/
- Raw data/original data/Figure 1/
- Raw data/original data/Figure 1/Fig. 1A analyze data.xlsx
- Raw data/original data/Figure 1/Fig. 1A statistical description .xlsx
- Raw data/original data/Figure 1/Fig. 1B analyze data .xlsx
- Raw data/original data/Figure 1/Fig. 1B statistical description .xlsx
- Raw data/original data/Figure 1/Fig. 1C statistical description .xlsx
- Raw data/original data/Figure 1/Fig. 1D statistical description .xlsx
- Raw data/original data/Figure 2/
- Raw data/original data/Figure 2/Fig. 2A GSE21510.top.table.tsv
- Raw data/original data/Figure 2/Fig. 2A GSE24514.top.table.tsv
- Raw data/original data/Figure 2/Fig. 2B WB original gels/
- Raw data/original data/Figure 2/Fig. 2B WB original gels/GAPDH 1-3.scn
- Raw data/original data/Figure 2/Fig. 2B WB original gels/GAPDH 4-6.scn
- Raw data/original data/Figure 2/Fig. 2B WB original gels/SLC7A11 1-3.scn
- Raw data/original data/Figure 2/Fig. 2B WB original gels/SLC7A11 4-6.scn
- Raw data/original data/Figure 3/
- Raw data/original data/Figure 3/Fig. 3 statistical description .csv
- Raw data/original data/Figure 4/
- Raw data/original data/Figure 4/Fig. 4 SLC7A11 correlated genes.xlsx
- Raw data/original data/Figure 6 Immune Characteristics/
- Raw data/original data/Figure 6 Immune Characteristics/Figure. 6A chemokines/
- Raw data/original data/Figure 6 Immune Characteristics/Figure. 6A chemokines/SLC7A11_exp_COAD_chemokine_CCL11.jpg
- Raw data/original data/Figure 6 Immune Characteristics/Figure. 6A chemokines/SLC7A11_exp_COAD_chemokine_CCL17.jpg
- Raw data/original data/Figure 6 Immune Characteristics/Figure. 6A chemokines/SLC7A11_exp_COAD_chemokine_CCL19.jpg
- Raw data/original data/Figure 6 Immune Characteristics/Figure. 6A chemokines/SLC7A11_exp_COAD_chemokine_CCL21.jpg
- Raw data/original data/Figure 6 Immune Characteristics/Figure. 6A chemokines/SLC7A11_exp_COAD_chemokine_CCL22.jpg
- Raw data/original data/Figure 6 Immune Characteristics/Figure. 6A chemokines/SLC7A11_exp_COAD_chemokine_CCL23.jpg
- Raw data/original data/Figure 6 Immune Characteristics/Figure. 6A chemokines/SLC7A11_exp_COAD_chemokine_CCL24.jpg
- Raw data/original data/Figure 6 Immune Characteristics/Figure. 6A chemokines/SLC7A11_exp_COAD_chemokine_CCL25.jpg
- Raw data/original data/Figure 6 Immune Characteristics/Figure. 6A chemokines/SLC7A11_exp_COAD_chemokine_CCL28.jpg
- Raw data/original data/Figure 6 Immune Characteristics/Figure. 6A chemokines/SLC7A11_exp_COAD_chemokine_CCL4.jpg
- Raw data/original data/Figure 6 Immune Characteristics/Figure. 6A chemokines/SLC7A11_exp_COAD_chemokine_CXCL10.jpg
- Raw data/original data/Figure 6 Immune Characteristics/Figure. 6A chemokines/SLC7A11_exp_COAD_chemokine_CXCL11.jpg
- Raw data/original data/Figure 6 Immune Characteristics/Figure. 6A chemokines/SLC7A11_exp_COAD_chemokine_CXCL13.jpg
- Raw data/original data/Figure 6 Immune Characteristics/Figure. 6A chemokines/SLC7A11_exp_COAD_chemokine_CXCL14.jpg
- Raw data/original data/Figure 6 Immune Characteristics/Figure. 6A chemokines/SLC7A11_exp_COAD_chemokine_CXCL16.jpg
- Raw data/original data/Figure 6 Immune Characteristics/Figure. 6A chemokines/SLC7A11_exp_COAD_chemokine_CXCL17.jpg
- Raw data/original data/Figure 6 Immune Characteristics/Figure. 6A chemokines/SLC7A11_exp_COAD_chemokine_CXCL5.jpg
- Raw data/original data/Figure 6 Immune Characteristics/Figure. 6A chemokines/SLC7A11_exp_COAD_chemokine_CXCL6.jpg
- Raw data/original data/Figure 6 Immune Characteristics/Figure. 6A chemokines/SLC7A11_exp_COAD_chemokine_CXCL8.jpg
- Raw data/original data/Figure 6 Immune Characteristics/Figure. 6A chemokines/SLC7A11_exp_COAD_chemokine_CXCL9.jpg
- Raw data/original data/Figure 6 Immune Characteristics/Figure. 6A chemokines/SLC7A11_exp_COAD_chemokine_XCL1.jpg
- Raw data/original data/Figure 6 Immune Characteristics/Figure. 6A chemokines/SLC7A11_exp_COAD_chemokine_XCL2.jpg
- Raw data/original data/Figure 6 Immune Characteristics/Figure. 6A chemokines/╟≈╗»╥≥╫╙╚╚═╝.png
- Raw data/original data/Figure 6 Immune Characteristics/Figure. 6B chemokine receptors/
- Raw data/original data/Figure 6 Immune Characteristics/Figure. 6B chemokine receptors/SLC7A11_exp_COAD_receptor_CCR10.jpg
- Raw data/original data/Figure 6 Immune Characteristics/Figure. 6B chemokine receptors/SLC7A11_exp_COAD_receptor_CCR2.jpg
- Raw data/original data/Figure 6 Immune Characteristics/Figure. 6B chemokine receptors/SLC7A11_exp_COAD_receptor_CCR3.jpg
- Raw data/original data/Figure 6 Immune Characteristics/Figure. 6B chemokine receptors/SLC7A11_exp_COAD_receptor_CCR4.jpg
- Raw data/original data/Figure 6 Immune Characteristics/Figure. 6B chemokine receptors/SLC7A11_exp_COAD_receptor_CCR7.jpg
- Raw data/original data/Figure 6 Immune Characteristics/Figure. 6B chemokine receptors/SLC7A11_exp_COAD_receptor_CCR8.jpg
- Raw data/original data/Figure 6 Immune Characteristics/Figure. 6B chemokine receptors/SLC7A11_exp_COAD_receptor_CX3CR1.jpg
- Raw data/original data/Figure 6 Immune Characteristics/Figure. 6B chemokine receptors/SLC7A11_exp_COAD_receptor_CXCR3.jpg
- Raw data/original data/Figure 6 Immune Characteristics/Figure. 6B chemokine receptors/SLC7A11_exp_COAD_receptor_CXCR4.jpg
- Raw data/original data/Figure 6 Immune Characteristics/Figure. 6B chemokine receptors/SLC7A11_exp_COAD_receptor_CXCR5.jpg
- Raw data/original data/Figure 6 Immune Characteristics/Figure. 6B chemokine receptors/╧┬╘╪.png
- Raw data/original data/Figure 6 Immune Characteristics/Figure. 6C immunoinhibitors/
- Raw data/original data/Figure 6 Immune Characteristics/Figure. 6C immunoinhibitors/SLC7A11_exp_COAD_Immunoinhibitor_ADORA2A.jpg
- Raw data/original data/Figure 6 Immune Characteristics/Figure. 6C immunoinhibitors/SLC7A11_exp_COAD_Immunoinhibitor_CD274.jpg
- Raw data/original data/Figure 6 Immune Characteristics/Figure. 6C immunoinhibitors/SLC7A11_exp_COAD_Immunoinhibitor_CSF1R.jpg
- Raw data/original data/Figure 6 Immune Characteristics/Figure. 6C immunoinhibitors/SLC7A11_exp_COAD_Immunoinhibitor_IL10.jpg
- Raw data/original data/Figure 6 Immune Characteristics/Figure. 6C immunoinhibitors/SLC7A11_exp_COAD_Immunoinhibitor_LGALS9.jpg
- Raw data/original data/Figure 6 Immune Characteristics/Figure. 6C immunoinhibitors/SLC7A11_exp_COAD_Immunoinhibitor_TGFB1.jpg
- Raw data/original data/Figure 6 Immune Characteristics/Figure. 6C immunoinhibitors/SLC7A11_exp_COAD_Immunoinhibitor_TGFBR1.jpg
- Raw data/original data/Figure 6 Immune Characteristics/Figure. 6C immunoinhibitors/╧┬╘╪ (1).png
- Raw data/original data/Figure 6 Immune Characteristics/Figure. 6D immunostimulators/
- Raw data/original data/Figure 6 Immune Characteristics/Figure. 6D immunostimulators/SLC7A11_exp_COAD_Immunostimulator_C10orf54.jpg
- Raw data/original data/Figure 6 Immune Characteristics/Figure. 6D immunostimulators/SLC7A11_exp_COAD_Immunostimulator_CD27.jpg
- Raw data/original data/Figure 6 Immune Characteristics/Figure. 6D immunostimulators/SLC7A11_exp_COAD_Immunostimulator_CD40.jpg
- Raw data/original data/Figure 6 Immune Characteristics/Figure. 6D immunostimulators/SLC7A11_exp_COAD_Immunostimulator_CD40LG.jpg
- Raw data/original data/Figure 6 Immune Characteristics/Figure. 6D immunostimulators/SLC7A11_exp_COAD_Immunostimulator_CD48.jpg
- Raw data/original data/Figure 6 Immune Characteristics/Figure. 6D immunostimulators/SLC7A11_exp_COAD_Immunostimulator_CD70.jpg
- Raw data/original data/Figure 6 Immune Characteristics/Figure. 6D immunostimulators/SLC7A11_exp_COAD_Immunostimulator_CXCR4.jpg
- Raw data/original data/Figure 6 Immune Characteristics/Figure. 6D immunostimulators/SLC7A11_exp_COAD_Immunostimulator_IL6.jpg
- Raw data/original data/Figure 6 Immune Characteristics/Figure. 6D immunostimulators/SLC7A11_exp_COAD_Immunostimulator_KLRC1.jpg
- Raw data/original data/Figure 6 Immune Characteristics/Figure. 6D immunostimulators/SLC7A11_exp_COAD_Immunostimulator_LTA.jpg
- Raw data/original data/Figure 6 Immune Characteristics/Figure. 6D immunostimulators/SLC7A11_exp_COAD_Immunostimulator_NT5E.jpg
- Raw data/original data/Figure 6 Immune Characteristics/Figure. 6D immunostimulators/SLC7A11_exp_COAD_Immunostimulator_PVR.jpg
- Raw data/original data/Figure 6 Immune Characteristics/Figure. 6D immunostimulators/SLC7A11_exp_COAD_Immunostimulator_TMIGD2.jpg
- Raw data/original data/Figure 6 Immune Characteristics/Figure. 6D immunostimulators/SLC7A11_exp_COAD_Immunostimulator_TNFRSF13B.jpg
- Raw data/original data/Figure 6 Immune Characteristics/Figure. 6D immunostimulators/SLC7A11_exp_COAD_Immunostimulator_TNFSF9.jpg
- Raw data/original data/Figure 6 Immune Characteristics/Figure. 6D immunostimulators/SLC7A11_exp_COAD_Immunostimulator_ULBP1.jpg
- Raw data/original data/Figure 6 Immune Characteristics/Figure. 6D immunostimulators/╧┬╘╪.png
- Raw data/original data/Figure 7 ELISA original data/
- Raw data/original data/Figure 7 ELISA original data/CCL17.xlsx
- Raw data/original data/Figure 7 ELISA original data/CXCL14.xlsx
- Raw data/original data/Figure 7 ELISA original data/CXCR3.xlsx
- Raw data/original data/Tab. 1 Clinical characteristics of the COAD patients.xlsx
- Raw data/script files/
- Raw data/script files/Fig. 1A groupplot.R
- Raw data/script files/Fig. 1B groupplot.R
- Raw data/script files/Fig. 1C groupplot.R
- Raw data/script files/Fig. 1D groupplot.R
- Raw data/script files/Fig. 4A gene_heatmap.R
- Raw data/script files/Fig. 4B gokegg_analysis.R
