# Supplementary material for: SLC7A11, a Potential Therapeutic Target Through Induced Ferroptosis in Colon Adenocarcinoma
Source: Front Mol Biosci. 2022 Apr 20;9:889688. doi: 10.3389/fmolb.2022.889688 (PMC9065265; doi:10.3389/fmolb.2022.889688)
Supplement: Supplementary file 1 [file DataSheet1.ZIP › Raw data/original data/Figure 1/Fig. 1B statistical description .xlsx]

## Sheet: Sheet 1
组别
