# Supplementary material for: SLC7A11, a Potential Therapeutic Target Through Induced Ferroptosis in Colon Adenocarcinoma
Source: Front Mol Biosci. 2022 Apr 20;9:889688. doi: 10.3389/fmolb.2022.889688 (PMC9065265; doi:10.3389/fmolb.2022.889688)
Supplement: Supplementary file 1 [file DataSheet1.ZIP › Raw data/original data/Figure 2/Fig. 2A GSE21510.top.table.tsv]

ID	adj.P.Val	P.Value	t	B	logFC	Gene.symbol	Gene.title
205200_at	1.48e-56	3.31e-61	-28.0609347	128.897454	-3.08192017	EXOSC7///CLEC3B	exosome component 7///C-type lectin domain family 3 member B
1559977_a_at	1.48e-56	5.41e-61	-27.9504433	128.410616	-2.12828942	SLC25A34	solute carrier family 25 member 34
209612_s_at	1.96e-55	1.22e-59	-27.259222	125.333764	-4.93503471	ADH1B	alcohol dehydrogenase 1B (class I), beta polypeptide
219669_at	1.96e-55	1.54e-59	-27.2069574	125.098907	-5.14802107	CD177	CD177 molecule
209613_s_at	1.96e-55	1.80e-59	-27.1737937	124.949719	-4.46240989	ADH1B	alcohol dehydrogenase 1B (class I), beta polypeptide
241765_at	3.42e-55	3.76e-59	-27.0119569	124.219879	-2.82673013	CPM	carboxypeptidase M
207502_at	3.98e-55	5.09e-59	-26.9454233	123.918955	-5.72215882	GUCA2B	guanylate cyclase activator 2B
243403_x_at	8.67e-55	1.27e-58	-26.746678	123.017	-2.29443394	CPM	carboxypeptidase M
230788_at	1.01e-54	1.66e-58	-26.6884632	122.751939	-4.58670084	GCNT2	glucosaminyl (N-acetyl) transferase 2, I-branching enzyme (I blood group)
211494_s_at	1.83e-53	3.34e-57	-26.0417573	119.780693	-3.97960422	SLC4A4	solute carrier family 4 member 4
207003_at	2.01e-53	4.05e-57	-26.0006816	119.590307	-5.19619482	GUCA2A	guanylate cyclase activator 2A
222549_at	3.53e-53	7.74e-57	25.8627321	118.949446	4.94423112	CLDN1	claudin 1
219909_at	6.33e-53	1.51e-56	-25.7213438	118.290257	-4.54784086	MMP28	matrix metallopeptidase 28
1554522_at	8.78e-53	2.25e-56	-25.6365038	117.893563	-2.82335616	CNNM2	cyclin and CBS domain divalent metal cation transport mediator 2
219267_at	1.10e-52	3.02e-56	-25.5743121	117.602221	-2.92563755	GLTP	glycolipid transfer protein
207530_s_at	1.61e-52	4.71e-56	-25.4804568	117.161667	-1.65878324	CDKN2B	cyclin dependent kinase inhibitor 2B
205861_at	1.99e-52	6.42e-56	-25.4150419	116.853985	-2.94474128	SPIB	Spi-B transcription factor
1552296_at	1.99e-52	6.55e-56	-25.4111122	116.835485	-4.82155704	BEST4	bestrophin 4
229337_at	6.79e-52	2.36e-55	-25.1422976	115.565551	-3.52030191	USP2	ubiquitin specific peptidase 2
201479_at	7.79e-52	2.85e-55	25.1029345	115.378858	2.49668373	MIR664B///SNORA56///DKC1	microRNA 664b///small nucleolar RNA, H/ACA box 56///dyskerin pseudouridine synthase 1
204700_x_at	1.17e-51	4.51e-55	25.0074406	114.92516	2.62966919	DIEXF	digestive organ expansion factor homolog (zebrafish)
219230_at	4.26e-51	1.71e-54	-24.7300765	113.601081	-3.32338459	TMEM100	transmembrane protein 100
205945_at	5.98e-51	2.52e-54	-24.6509502	113.221622	-4.08868504	IL6R	interleukin 6 receptor
204699_s_at	6.34e-51	2.78e-54	24.6300728	113.121375	2.00471688	DIEXF	digestive organ expansion factor homolog (zebrafish)
212160_at	7.56e-51	3.46e-54	24.5854816	112.90708	2.33381455	XPOT	exportin for tRNA
205125_at	8.30e-51	3.95e-54	-24.5581075	112.775405	-2.20990122	PLCD1	phospholipase C delta 1
219177_at	1.15e-50	5.81e-54	24.4785079	112.391992	2.33202091	BRIX1	BRX1, biogenesis of ribosomes
226177_at	1.15e-50	5.90e-54	-24.4754159	112.377083	-2.39487403	GLTP	glycolipid transfer protein
225806_at	3.33e-50	1.77e-53	24.2507009	111.290378	4.08792936	AJUBA	ajuba LIM protein
205464_at	5.92e-50	3.25e-53	-24.126492	110.68703	-4.38883581	SCNN1B	sodium channel epithelial 1 beta subunit
207504_at	6.44e-50	3.65e-53	-24.1025764	110.57064	-3.01536868	CA7	carbonic anhydrase 7
209434_s_at	1.06e-49	6.23e-53	23.9940493	110.041577	3.15622692	PPAT	phosphoribosyl pyrophosphate amidotransferase
232245_at	1.12e-49	6.76e-53	-23.9773865	109.960217	-2.90841341	SLC25A34	solute carrier family 25 member 34
212601_at	1.66e-49	1.04e-52	-23.889311	109.529593	-2.89401283	ZZEF1	zinc finger ZZ-type and EF-hand domain containing 1
209420_s_at	1.66e-49	1.06e-52	-23.8859976	109.513374	-3.051617	SMPD1	sphingomyelin phosphodiesterase 1
222937_s_at	3.03e-49	1.99e-52	-23.758276	108.887138	-1.70747119	MMP28	matrix metallopeptidase 28
202037_s_at	3.47e-49	2.35e-52	-23.7251242	108.724257	-3.34191577	SFRP1	secreted frizzled related protein 1
230875_s_at	3.80e-49	2.64e-52	23.7018734	108.609939	4.20130015	ATP11A	ATPase phospholipid transporting 11A
220075_s_at	4.18e-49	2.98e-52	-23.6770334	108.487733	-3.94772505	CDHR5	cadherin related family member 5
223754_at	4.50e-49	3.29e-52	-23.6573514	108.390848	-4.14330433	C2orf88	chromosome 2 open reading frame 88
239273_s_at	5.04e-49	3.78e-52	-23.6296194	108.254254	-4.19521095	MMP28	matrix metallopeptidase 28
205392_s_at	1.19e-48	9.28e-52	-23.4490673	107.362587	-1.94699649	CCL15-CCL14///CCL14	CCL15-CCL14 readthrough (NMD candidate)///C-C motif chemokine ligand 14
204509_at	1.19e-48	9.37e-52	-23.4471485	107.35309	-2.13851358	CA12	carbonic anhydrase 12
214193_s_at	1.54e-48	1.24e-51	23.3907033	107.073477	2.82073207	DIEXF	digestive organ expansion factor homolog (zebrafish)
218252_at	1.62e-48	1.34e-51	23.376253	107.00183	3.39466476	CKAP2	cytoskeleton associated protein 2
220435_at	2.23e-48	1.88e-51	-23.3078849	106.662495	-5.1592047	SLC30A10	solute carrier family 30 member 10
220266_s_at	2.23e-48	1.92e-51	-23.3041967	106.644172	-4.13337907	KLF4	Kruppel like factor 4
564_at	2.32e-48	2.04e-51	-23.2915764	106.581462	-2.79006937	GNA11	G protein subunit alpha 11
212942_s_at	2.53e-48	2.27e-51	23.2706675	106.477523	5.38826889	CEMIP	cell migration inducing hyaluronan binding protein
229241_at	3.53e-48	3.23e-51	-23.200034	106.125992	-2.94940838	LDHD	lactate dehydrogenase D
206100_at	5.35e-48	4.99e-51	-23.1135883	105.694909	-4.71720528	CPM	carboxypeptidase M
222500_at	8.92e-48	8.48e-51	23.0082633	105.168403	2.76560312	PPIL1	peptidylprolyl isomerase like 1
223096_at	1.01e-47	9.76e-51	22.9804185	105.028975	2.15457682	NOP58	NOP58 ribonucleoprotein
202036_s_at	1.22e-47	1.21e-50	-22.9380725	104.816747	-1.80328642	SFRP1	secreted frizzled related protein 1
233514_x_at	2.97e-47	2.99e-50	-22.7594938	103.919252	-3.46274984	TEX11	testis expressed 11
235019_at	3.04e-47	3.12e-50	-22.7511363	103.87715	-3.63461584	CPM	carboxypeptidase M
217546_at	4.66e-47	4.86e-50	-22.6637246	103.436269	-5.32609299	MT1M	metallothionein 1M
1559884_at	5.27e-47	5.59e-50	-22.6362976	103.297735	-2.27879038	CDKN2B-AS1	CDKN2B antisense RNA 1
1552367_a_at	5.68e-47	6.13e-50	-22.6182166	103.206355	-3.47313391	SCIN	scinderin
235706_at	7.24e-47	7.94e-50	-22.5673465	102.949037	-4.10460088	CPM	carboxypeptidase M
40562_at	7.92e-47	8.84e-50	-22.5464143	102.84306	-2.751087	GNA11	G protein subunit alpha 11
228280_at	9.07e-47	1.03e-49	22.5167321	102.692686	2.78497817	ZC3HAV1L	zinc finger CCCH-type containing, antiviral 1 like
201111_at	9.68e-47	1.12e-49	22.5008255	102.612055	3.35092907	CSE1L	chromosome segregation 1 like
205480_s_at	1.25e-46	1.47e-49	-22.4472935	102.340463	-2.06313977	UGP2	UDP-glucose pyrophosphorylase 2
207140_at	1.53e-46	1.82e-49	-22.4049762	102.125509	-2.13747458	ALPI	alkaline phosphatase, intestinal
226333_at	1.57e-46	1.90e-49	-22.3968326	102.084117	-3.40497035	IL6R	interleukin 6 receptor
210106_at	1.71e-46	2.09e-49	-22.3777703	101.987194	-2.78739295	BLOC1S1-RDH5///RDH5	BLOC1S1-RDH5 readthrough///retinol dehydrogenase 5
231698_at	2.77e-46	3.45e-49	-22.2806465	101.492645	-2.44927509	LOC647115	translation initiation factor IF-2
212686_at	2.78e-46	3.51e-49	22.2772575	101.475366	3.50347186	PPM1H	protein phosphatase, Mg2+/Mn2+ dependent 1H
228754_at	3.36e-46	4.31e-49	22.2371817	101.270934	4.23863056	SLC6A6	solute carrier family 6 member 6
209147_s_at	3.62e-46	4.70e-49	-22.2201493	101.183987	-2.68764777	PLPP1	phospholipid phosphatase 1
218512_at	5.14e-46	6.77e-49	22.1492613	100.82172	2.22697695	WDR12	WD repeat domain 12
229839_at	6.05e-46	8.08e-49	-22.1149845	100.64632	-3.72203386	SCARA5	scavenger receptor class A member 5
206818_s_at	8.24e-46	1.12e-48	-22.052643	100.326924	-2.4740593	CNNM2	cyclin and CBS domain divalent metal cation transport mediator 2
224714_at	8.99e-46	1.23e-48	22.0330775	100.226581	2.35325798	NIFK	nucleolar protein interacting with the FHA domain of MKI67
201751_at	1.16e-45	1.61e-48	-21.9813106	99.960853	-2.31713496	JOSD1	Josephin domain containing 1
206784_at	1.24e-45	1.75e-48	-21.9659884	99.882136	-7.14007546	AQP8	aquaporin 8
219460_s_at	1.24e-45	1.77e-48	-21.9632586	99.868109	-1.49791312	TMEM127	transmembrane protein 127
224836_at	1.39e-45	2.01e-48	-21.9382666	99.739641	-3.39375231	TP53INP2	tumor protein p53 inducible nuclear protein 2
237530_at	1.53e-45	2.23e-48	-21.9184591	99.637766	-4.23591817
227475_at	1.88e-45	2.79e-48	21.8757104	99.417727	5.90080968	FOXQ1	forkhead box Q1
213042_s_at	3.08e-45	4.61e-48	-21.7785868	98.916935	-1.2925589	ATP2A3	ATPase sarcoplasmic/endoplasmic reticulum Ca2+ transporting 3
209735_at	4.72e-45	7.16e-48	-21.6940773	98.480199	-5.27714501	ABCG2	ATP binding cassette subfamily G member 2 (Junior blood group)
1555490_s_at	5.29e-45	8.13e-48	-21.6697928	98.35453	-1.75669992	PDZD3	PDZ domain containing 3
1557119_a_at	5.65e-45	8.79e-48	-21.6549299	98.277579	-2.03687625	ZNF575	zinc finger protein 575
1555480_a_at	6.17e-45	9.71e-48	-21.6358263	98.178631	-2.39624323	FBLIM1	filamin binding LIM protein 1
208152_s_at	7.58e-45	1.21e-47	21.5941509	97.962607	2.02361818	DDX21	DEAD-box helicase 21
1558324_a_at	1.04e-44	1.70e-47	-21.5289429	97.624155	-2.67079448	TMEM72	transmembrane protein 72
228195_at	1.04e-44	1.71e-47	-21.527991	97.619211	-4.41823833	C2orf88	chromosome 2 open reading frame 88
209433_s_at	1.04e-44	1.73e-47	21.5253183	97.605326	3.14359773	PPAT	phosphoribosyl pyrophosphate amidotransferase
204127_at	1.04e-44	1.73e-47	21.525242	97.60493	3.31704094	RFC3	replication factor C subunit 3
224721_at	1.21e-44	2.03e-47	21.4942799	97.44402	1.56040455	WDR75	WD repeat domain 75
218239_s_at	1.61e-44	2.74e-47	21.4377003	97.149658	1.84663665	GTPBP4	GTP binding protein 4
225295_at	2.17e-44	3.73e-47	21.3786804	96.842162	3.48127491	SLC39A10	solute carrier family 39 member 10
211272_s_at	2.52e-44	4.38e-47	-21.3481489	96.682915	-1.93893679	DGKA	diacylglycerol kinase alpha
209453_at	2.79e-44	4.90e-47	-21.3266956	96.570947	-2.20222872	SLC9A1	solute carrier family 9 member A1
1554795_a_at	2.80e-44	4.97e-47	-21.3239764	96.556752	-2.87710923	FBLIM1	filamin binding LIM protein 1
205757_at	2.92e-44	5.24e-47	-21.3140873	96.505115	-3.67452843	ENTPD5	ectonucleoside triphosphate diphosphohydrolase 5
211862_x_at	3.06e-44	5.54e-47	-21.303406	96.449329	-1.96544276	CFLAR	CASP8 and FADD like apoptosis regulator
201013_s_at	3.12e-44	5.71e-47	21.2977151	96.4196	2.21726804	PAICS	phosphoribosylaminoimidazole carboxylase; phosphoribosylaminoimidazolesuccinocarboxamide synthase
225520_at	6.03e-44	1.11e-46	21.1708333	95.755702	3.07058134	LOC101928195///LOC100996643///MTHFD1L	methylenetetrahydrofolate dehydrogenase (NADP+ dependent) 1-like pseudogene///monofunctional C1-tetrahydrofolate synthase, mitochondrial-like///methylenetetrahydrofolate dehydrogenase (NADP+ dependent) 1-like
224654_at	6.29e-44	1.17e-46	21.1610095	95.704214	2.2262526	DDX21	DEAD-box helicase 21
234296_s_at	7.04e-44	1.33e-46	-21.1377726	95.582375	-3.64201161	TEX11	testis expressed 11
232488_at	8.17e-44	1.55e-46	-21.1078238	95.425241	-1.96967232	PHYKPL	5-phosphohydroxy-L-lysine phospho-lyase
206208_at	8.19e-44	1.57e-46	-21.1053684	95.412353	-6.41187317	CA4	carbonic anhydrase 4
217207_s_at	8.25e-44	1.60e-46	-21.1023046	95.39627	-3.14527633	BTNL3	butyrophilin like 3
211317_s_at	8.53e-44	1.67e-46	-21.0941526	95.353473	-2.25509887	CFLAR	CASP8 and FADD like apoptosis regulator
222722_at	1.15e-43	2.28e-46	-21.0356141	95.0459	-4.04678284	OGN	osteoglycin
227969_at	1.58e-43	3.16e-46	-20.9736795	94.720004	-1.84216137	PCBP1-AS1	PCBP1 antisense RNA 1
1553979_at	1.76e-43	3.55e-46	20.9516622	94.604031	2.21160374	ZNF121	zinc finger protein 121
203957_at	2.05e-43	4.16e-46	20.9217966	94.446619	1.83939627	E2F6	E2F transcription factor 6
225439_at	2.09e-43	4.28e-46	20.9165926	94.419179	3.15933788	NUDCD1	NudC domain containing 1
223381_at	2.58e-43	5.33e-46	20.8753098	94.201373	3.61762321	NUF2	NUF2, NDC80 kinetochore complex component
209019_s_at	3.41e-43	7.12e-46	-20.8207986	93.913441	-2.32448338	PINK1	PTEN induced putative kinase 1
219103_at	3.47e-43	7.29e-46	-20.8161394	93.888812	-1.8347278	ASAP3	ArfGAP with SH3 domain, ankyrin repeat and PH domain 3
216230_x_at	4.37e-43	9.27e-46	-20.7710538	93.650351	-1.4377235	SMPD1	sphingomyelin phosphodiesterase 1
204702_s_at	5.61e-43	1.20e-45	20.7224937	93.39322	2.90676879	NFE2L3	nuclear factor, erythroid 2 like 3
204248_at	5.94e-43	1.28e-45	-20.7103081	93.328648	-2.95656959	GNA11	G protein subunit alpha 11
209874_x_at	6.12e-43	1.33e-45	-20.703069	93.290279	-1.47356158	CNNM2	cyclin and CBS domain divalent metal cation transport mediator 2
204170_s_at	6.94e-43	1.53e-45	20.6769816	93.151953	2.77972993	CKS2	CDC28 protein kinase regulatory subunit 2
218768_at	6.94e-43	1.54e-45	20.6764548	93.149159	1.80643716	NUP107	nucleoporin 107
244417_at	7.14e-43	1.59e-45	-20.6696839	93.113242	-1.73754035
201557_at	7.41e-43	1.67e-45	-20.6610292	93.067324	-1.46147512	VAMP2	vesicle associated membrane protein 2
220267_at	7.43e-43	1.68e-45	-20.6591382	93.05729	-1.54839926	KRT24	keratin 24
213944_x_at	7.89e-43	1.80e-45	-20.6462644	92.988966	-1.74500582	GNA11	G protein subunit alpha 11
222608_s_at	8.35e-43	1.92e-45	20.6343268	92.925592	4.29789784	ANLN	anillin actin binding protein
232739_at	8.96e-43	2.08e-45	-20.6196772	92.847795	-1.99688355	SPIB	Spi-B transcription factor
233938_at	1.15e-42	2.70e-45	-20.5709932	92.589061	-2.80931795	C11orf86	chromosome 11 open reading frame 86
205135_s_at	1.35e-42	3.18e-45	20.5404848	92.426767	2.61296488	NUFIP1	NUFIP1, FMR1 interacting protein 1
213320_at	1.43e-42	3.40e-45	20.5279709	92.360162	2.71826429	PRMT3	protein arginine methyltransferase 3
236471_at	2.41e-42	5.78e-45	20.4288318	91.831792	3.22422913	NFE2L3	nuclear factor, erythroid 2 like 3
242317_at	2.50e-42	6.03e-45	-20.4212011	91.791072	-3.4350541	HIGD1A	HIG1 hypoxia inducible domain family member 1A
220074_at	2.56e-42	6.25e-45	-20.4143728	91.754626	-3.12437597	CDHR5	cadherin related family member 5
213766_x_at	2.56e-42	6.27e-45	-20.4138351	91.751756	-2.74785448	GNA11	G protein subunit alpha 11
220454_s_at	2.60e-42	6.42e-45	-20.4092694	91.727384	-1.69861228	SEMA6A	semaphorin 6A
208485_x_at	3.06e-42	7.60e-45	-20.3779919	91.560347	-1.91794802	CFLAR	CASP8 and FADD like apoptosis regulator
210766_s_at	3.19e-42	8.00e-45	20.3684794	91.509522	2.66435952	CSE1L	chromosome segregation 1 like
226198_at	3.52e-42	8.88e-45	-20.349096	91.405918	-1.40560687	TOM1L2	target of myb1 like 2 membrane trafficking protein
226519_s_at	4.58e-42	1.16e-44	-20.2987017	91.136339	-2.50875338	PHYKPL	5-phosphohydroxy-L-lysine phospho-lyase
201406_at	5.27e-42	1.35e-44	20.2714261	90.990295	2.08202572	RPL36A-HNRNPH2///RPL36A	RPL36A-HNRNPH2 readthrough///ribosomal protein L36a
200037_s_at	5.43e-42	1.40e-44	20.2643174	90.952217	1.94542035	CBX3	chromobox 3
233882_s_at	5.72e-42	1.49e-44	-20.2533659	90.893541	-2.76215507	SEMA6D	semaphorin 6D
1554027_a_at	5.92e-42	1.55e-44	-20.2458677	90.853358	-1.45283577	SLC4A4	solute carrier family 4 member 4
205154_at	8.42e-42	2.22e-44	-20.1793144	90.496389	-1.34594904	LRRN2	leucine rich repeat neuronal 2
233527_at	8.66e-42	2.30e-44	-20.172881	90.461852	-2.10097528	LOC101929340	uncharacterized LOC101929340
206209_s_at	1.13e-41	3.03e-44	-20.1218143	90.18752	-6.90188701	CA4	carbonic anhydrase 4
201478_s_at	1.21e-41	3.27e-44	20.1076598	90.111423	2.41782518	MIR664B///SNORA56///DKC1	microRNA 664b///small nucleolar RNA, H/ACA box 56///dyskerin pseudouridine synthase 1
239272_at	1.28e-41	3.47e-44	-20.0966226	90.052067	-3.80704679	MMP28	matrix metallopeptidase 28
225082_at	1.57e-41	4.29e-44	20.0572379	89.840136	1.65030416	CPSF3	cleavage and polyadenylation specific factor 3
214679_x_at	1.95e-41	5.34e-44	-20.0167663	89.62215	-2.16809738	GNA11	G protein subunit alpha 11
220291_at	1.97e-41	5.44e-44	-20.0136261	89.605228	-2.10998416	GDPD2	glycerophosphodiester phosphodiesterase domain containing 2
201014_s_at	2.40e-41	6.67e-44	19.9760268	89.40251	2.73030212	PAICS	phosphoribosylaminoimidazole carboxylase; phosphoribosylaminoimidazolesuccinocarboxamide synthase
202370_s_at	2.41e-41	6.74e-44	19.9741171	89.39221	2.21419375	CBFB	core-binding factor beta subunit
203213_at	2.45e-41	6.91e-44	19.9692864	89.36615	4.05170768	CDK1	cyclin dependent kinase 1
207980_s_at	2.49e-41	7.05e-44	-19.9657049	89.346828	-2.07480486	CITED2	Cbp/p300 interacting transactivator with Glu/Asp rich carboxy-terminal domain 2
220276_at	2.59e-41	7.39e-44	-19.9569906	89.299807	-1.79936909	RERGL	RERG like
225190_x_at	2.79e-41	8.01e-44	19.9421792	89.219866	1.14929024	RPL35A	ribosomal protein L35a
202366_at	3.10e-41	8.95e-44	-19.9218388	89.110037	-2.24086337	ACADS	acyl-CoA dehydrogenase, C-2 to C-3 short chain
218218_at	3.16e-41	9.19e-44	-19.9169658	89.083717	-2.72560842	APPL2	adaptor protein, phosphotyrosine interacting with PH domain and leucine zipper 2
223587_s_at	3.40e-41	9.95e-44	-19.9023593	89.004806	-2.09824421	AMN	amnion associated transmembrane protein
201049_s_at	3.51e-41	1.03e-43	19.8950639	88.965383	0.73746829	RPS18	ribosomal protein S18
203284_s_at	3.82e-41	1.13e-43	19.8786544	88.876685	2.86566447	HS2ST1	heparan sulfate 2-O-sulfotransferase 1
241230_at	3.86e-41	1.15e-43	-19.8757252	88.860848	-1.91142165	CA12	carbonic anhydrase 12
200834_s_at	4.01e-41	1.20e-43	19.8673615	88.815623	1.40251445	RPS21	ribosomal protein S21
1561589_a_at	4.34e-41	1.31e-43	-19.8516613	88.730704	-1.34484835	NBEAL1	neurobeachin like 1
209627_s_at	4.77e-41	1.45e-43	19.8331968	88.630793	2.62254004	OSBPL3	oxysterol binding protein like 3
201139_s_at	5.14e-41	1.57e-43	19.818347	88.550409	1.884501	SSB	Sjogren syndrome antigen B
209508_x_at	5.46e-41	1.68e-43	-19.8063776	88.485597	-2.09937535	CFLAR	CASP8 and FADD like apoptosis regulator
228706_s_at	5.72e-41	1.77e-43	-19.7967596	88.433504	-4.1551062	CLDN23	claudin 23
201112_s_at	6.36e-41	1.98e-43	19.776216	88.322197	2.52887281	CSE1L	chromosome segregation 1 like
201947_s_at	6.62e-41	2.07e-43	19.7676395	88.275712	1.52491679	CCT2	chaperonin containing TCP1 subunit 2
221188_s_at	6.80e-41	2.14e-43	-19.7616052	88.243001	-2.39332711	CIDEB	cell death-inducing DFFA-like effector b
225840_at	6.87e-41	2.17e-43	-19.7587941	88.22776	-1.81507712	TEF	TEF, PAR bZIP transcription factor
204719_at	7.16e-41	2.28e-43	-19.7502557	88.181464	-3.10825642	ABCA8	ATP binding cassette subfamily A member 8
222843_at	7.45e-41	2.39e-43	19.7412922	88.132852	2.75267652	FIGNL1	fidgetin like 1
227220_at	7.45e-41	2.40e-43	19.740759	88.12996	2.72010491	NFXL1	nuclear transcription factor, X-box binding like 1
219037_at	7.47e-41	2.42e-43	19.7391899	88.121449	2.1503186	RRP15	ribosomal RNA processing 15 homolog
225470_at	8.14e-41	2.66e-43	19.7217402	88.02678	2.15559354	NUP35	nucleoporin 35
209633_at	8.14e-41	2.66e-43	-19.7215313	88.025647	-2.61200607	PPP2R3A	protein phosphatase 2 regulatory subunit B''alpha
227801_at	8.17e-41	2.69e-43	19.7196956	88.015685	2.91852673	TRIM59	tripartite motif containing 59
209074_s_at	1.02e-40	3.37e-43	-19.6784825	87.791929	-2.93269281	FAM107A	family with sequence similarity 107 member A
202731_at	1.03e-40	3.42e-43	-19.6755926	87.776231	-2.77332911	MIR4680///PDCD4	microRNA 4680///programmed cell death 4 (neoplastic transformation inhibitor)
204263_s_at	1.12e-40	3.75e-43	-19.6587615	87.684783	-2.24086742	CPT2	carnitine palmitoyltransferase 2
220734_s_at	1.14e-40	3.85e-43	-19.6540613	87.659239	-1.51777829	CPTP	ceramide-1-phosphate transfer protein
209018_s_at	1.18e-40	4.00e-43	-19.6473326	87.622666	-1.73392789	PINK1	PTEN induced putative kinase 1
206550_s_at	1.18e-40	4.01e-43	19.6467136	87.619301	2.16197409	NUP155	nucleoporin 155
205950_s_at	1.51e-40	5.17e-43	-19.60039	87.367355	-6.31590187	CA1	carbonic anhydrase 1
219787_s_at	1.51e-40	5.18e-43	19.6000064	87.365267	3.2366912	ECT2	epithelial cell transforming 2
208335_s_at	1.57e-40	5.41e-43	-19.5919233	87.321276	-2.85869672	ACKR1	atypical chemokine receptor 1 (Duffy blood group)
1554523_a_at	1.57e-40	5.47e-43	-19.5900605	87.311137	-1.29181794	CNNM2	cyclin and CBS domain divalent metal cation transport mediator 2
221514_at	1.60e-40	5.60e-43	19.5857099	87.287455	2.61497054	UTP14A	UTP14A small subunit processome component
226254_s_at	1.63e-40	5.71e-43	19.5821378	87.268009	2.49704702	CFAP97	cilia and flagella associated protein 97
202456_s_at	1.77e-40	6.25e-43	-19.565486	87.177337	-1.2995458	ZER1	zyg-11 related cell cycle regulator
221923_s_at	1.85e-40	6.57e-43	19.5563959	87.127825	2.16526496	NPM1	nucleophosmin
213959_s_at	1.90e-40	6.79e-43	19.5504234	87.095288	2.37728936	RPGRIP1L	RPGRIP1 like
229385_s_at	1.94e-40	6.95e-43	-19.5463443	87.073064	-2.12478421	TINCR	tissue differentiation-inducing non-protein coding RNA
235849_at	2.01e-40	7.24e-43	-19.5388524	87.032239	-2.18352867	SCARA5	scavenger receptor class A member 5
224610_at	2.23e-40	8.09e-43	19.5184873	86.921232	2.68418741	SNHG1///SNORD22///SNORD25///SNORD26///SNORD27///SNORD28///SNORD30///SNORD31///SNORD29	small nucleolar RNA host gene 1///small nucleolar RNA, C/D box 22///small nucleolar RNA, C/D box 25///small nucleolar RNA, C/D box 26///small nucleolar RNA, C/D box 27///small nucleolar RNA, C/D box 28///small nucleolar RNA, C/D box 30///small nucleolar RNA, C/D box 31///small nucleolar RNA, C/D box 29
217850_at	2.31e-40	8.41e-43	19.5114868	86.88306	2.25019236	SNORD19B///GNL3	small nucleolar RNA, C/D box 19B///G protein nucleolar 3
221652_s_at	2.62e-40	9.58e-43	19.4876937	86.753279	2.27700733	ASUN	asunder, spermatogenesis regulator
210739_x_at	2.62e-40	9.63e-43	-19.4867378	86.748064	-3.81329118	SLC4A4	solute carrier family 4 member 4
223403_s_at	2.63e-40	9.70e-43	19.4854258	86.740905	2.14419431	POLR1B	RNA polymerase I subunit B
211951_at	2.75e-40	1.02e-42	19.4761888	86.6905	1.73218774	NOLC1	nucleolar and coiled-body phosphoprotein 1
213261_at	2.90e-40	1.08e-42	-19.4655875	86.632635	-2.19165925	TRANK1	tetratricopeptide repeat and ankyrin repeat containing 1
222043_at	3.33e-40	1.25e-42	-19.4395279	86.490336	-3.25984944	CLU	clusterin
231402_at	3.36e-40	1.27e-42	-19.4368725	86.475831	-1.17920275	LOC100507507	uncharacterized LOC100507507
229063_s_at	3.54e-40	1.34e-42	-19.4264864	86.41909	-1.57757612	CCDC107	coiled-coil domain containing 107
204023_at	3.90e-40	1.48e-42	19.4080745	86.318469	2.37181268	RFC4	replication factor C subunit 4
226793_at	4.35e-40	1.66e-42	-19.3873955	86.205407	-1.88107042	LINC00294	long intergenic non-protein coding RNA 294
232072_at	4.41e-40	1.69e-42	-19.3839025	86.186304	-2.46346101	NAAA	N-acylethanolamine acid amidase
218712_at	4.51e-40	1.74e-42	19.3789464	86.159196	1.90325977	C1orf109	chromosome 1 open reading frame 109
210205_at	4.55e-40	1.77e-42	-19.376425	86.145405	-1.6395299	B3GALT4	beta-1,3-galactosyltransferase 4
229276_at	4.58e-40	1.79e-42	-19.3739953	86.132114	-3.23976958	IGSF9	immunoglobulin superfamily member 9
233080_s_at	4.58e-40	1.79e-42	19.3735354	86.129597	1.73422594	PRPF40A	pre-mRNA processing factor 40 homolog A
223921_s_at	6.45e-40	2.54e-42	-19.3105494	85.78478	-1.76126754	GBA2	glucosylceramidase beta 2
227790_at	6.73e-40	2.66e-42	19.3021989	85.739028	2.34472373	UBE3D	ubiquitin protein ligase E3D
211829_s_at	6.82e-40	2.71e-42	-19.2989778	85.721377	-0.95718117	GPER1	G protein-coupled estrogen receptor 1
202666_s_at	8.06e-40	3.22e-42	19.2672727	85.547571	1.97863159	ACTL6A	actin like 6A
239994_at	8.06e-40	3.23e-42	-19.266953	85.545818	-2.64307101	B3GALT5	beta-1,3-galactosyltransferase 5
1555483_x_at	8.14e-40	3.27e-42	-19.2644021	85.531829	-1.46231827	FBLIM1	filamin binding LIM protein 1
204528_s_at	9.06e-40	3.66e-42	19.2439919	85.419867	2.36887929	NAP1L1	nucleosome assembly protein 1 like 1
213157_s_at	9.32e-40	3.80e-42	-19.2375181	85.384343	-1.48090362	LOC339166///WSCD1	uncharacterized LOC339166///WSC domain containing 1
214665_s_at	9.32e-40	3.80e-42	-19.2373823	85.383598	-2.00971629	CHP1	calcineurin like EF-hand protein 1
225904_at	9.34e-40	3.83e-42	19.2360375	85.376218	2.3010402	CCSAP	centriole, cilia and spindle associated protein
220023_at	9.67e-40	3.98e-42	-19.2290651	85.337951	-3.11015414	APOBR	apolipoprotein B receptor
201651_s_at	1.03e-39	4.26e-42	-19.2164726	85.268824	-1.96113827	PACSIN2	protein kinase C and casein kinase substrate in neurons 2
205102_at	1.03e-39	4.27e-42	-19.2163676	85.268247	-2.40986252	TMPRSS2	transmembrane protease, serine 2
218882_s_at	1.03e-39	4.29e-42	19.2152669	85.262204	1.95161218	WDR3	WD repeat domain 3
201506_at	1.16e-39	4.85e-42	19.1931382	85.140676	3.89139065	TGFBI	transforming growth factor beta induced
202796_at	1.28e-39	5.39e-42	-19.1740449	85.035768	-2.64119268	SYNPO	synaptopodin
224627_at	1.32e-39	5.57e-42	-19.1680951	85.003067	-1.93669856	GBA2	glucosylceramidase beta 2
223942_x_at	1.34e-39	5.67e-42	-19.1648373	84.98516	-3.96660807	CHST5	carbohydrate sulfotransferase 5
223786_at	1.43e-39	6.11e-42	-19.1514005	84.911289	-1.12847175	CHST6	carbohydrate sulfotransferase 6
209632_at	1.47e-39	6.27e-42	-19.1467133	84.885515	-2.23425991	PPP2R3A	protein phosphatase 2 regulatory subunit B''alpha
226010_at	1.58e-39	6.81e-42	-19.1318438	84.803732	-2.3359893	SLC25A23	solute carrier family 25 member 23
202452_at	1.60e-39	6.90e-42	-19.1293635	84.790087	-1.6848799	ZER1	zyg-11 related cell cycle regulator
206955_at	1.76e-39	7.64e-42	-19.1110558	84.68935	-1.49264101	LOC101930168///LOC100509620///AQP7	putative aquaporin-7-like protein 3///putative aquaporin-7-like protein 3///aquaporin 7
204905_s_at	1.77e-39	7.69e-42	19.1099047	84.683015	2.97875944	EEF1E1	eukaryotic translation elongation factor 1 epsilon 1
210559_s_at	1.95e-39	8.54e-42	19.0909608	84.57873	3.11463198	CDK1	cyclin dependent kinase 1
219398_at	2.01e-39	8.81e-42	-19.0853423	84.547791	-2.7824401	CIDEC	cell death inducing DFFA like effector c
201292_at	2.10e-39	9.24e-42	19.0766101	84.4997	3.24674556	TOP2A	topoisomerase (DNA) II alpha
207547_s_at	2.41e-39	1.07e-41	-19.0506764	84.356817	-1.03960197	FAM107A	family with sequence similarity 107 member A
225676_s_at	2.76e-39	1.23e-41	19.0256973	84.219113	2.64185247	DCAF13	DDB1 and CUL4 associated factor 13
218557_at	3.12e-39	1.39e-41	19.0024379	84.09082	1.89300627	NIT2	nitrilase family member 2
1555203_s_at	3.22e-39	1.44e-41	-18.996165	84.056209	-2.69120452	SLC44A4	solute carrier family 44 member 4
227189_at	3.27e-39	1.47e-41	-18.9929452	84.038441	-1.40887106	CPNE5	copine 5
202891_at	3.29e-39	1.49e-41	-18.9908593	84.02693	-1.96860379	NIT1	nitrilase 1
212593_s_at	3.52e-39	1.60e-41	-18.9780983	83.956496	-1.79396121	MIR4680///PDCD4	microRNA 4680///programmed cell death 4 (neoplastic transformation inhibitor)
221513_s_at	3.57e-39	1.63e-41	18.9748156	83.938374	2.19576388	ALG11///UTP14A///UTP14C	ALG11, alpha-1,2-mannosyltransferase///UTP14A small subunit processome component///UTP14, small subunit processome component homolog C (S. cerevisiae)
214662_at	3.68e-39	1.68e-41	18.9686521	83.904345	1.76442402	WDR43	WD repeat domain 43
218278_at	3.86e-39	1.77e-41	18.9593303	83.852869	1.26789639	WDR74	WD repeat domain 74
206198_s_at	3.89e-39	1.79e-41	-18.9572711	83.841497	-6.18684982	CEACAM7	carcinoembryonic antigen related cell adhesion molecule 7
218594_at	3.89e-39	1.80e-41	18.9564254	83.836826	1.91306607	HEATR1	HEAT repeat containing 1
233269_at	4.06e-39	1.88e-41	-18.9481719	83.791238	-2.36196801
1553722_s_at	4.33e-39	2.02e-41	-18.9359248	83.723576	-1.27087667	RNF152	ring finger protein 152
201739_at	4.65e-39	2.18e-41	-18.922385	83.648749	-3.09941699	SGK1	serum/glucocorticoid regulated kinase 1
200796_s_at	4.72e-39	2.22e-41	-18.9190033	83.630057	-1.224119	MCL1	BCL2 family apoptosis regulator
218875_s_at	5.04e-39	2.38e-41	18.9062479	83.559539	3.00150544	FBXO5	F-box protein 5
214142_at	5.36e-39	2.54e-41	-18.8944431	83.494259	-6.26399194	ZG16	zymogen granule protein 16
225258_at	5.73e-39	2.72e-41	-18.8819261	83.425021	-1.77789352	FBLIM1	filamin binding LIM protein 1
242600_at	5.86e-39	2.80e-41	-18.8771248	83.398457	-1.50091313	FRMD3	FERM domain containing 3
218889_at	6.23e-39	2.99e-41	18.8652227	83.332596	2.53926071	NOC3L	NOC3 like DNA replication regulator
230282_at	6.23e-39	3.00e-41	-18.8647685	83.330082	-1.45454844	TSPAN3	tetraspanin 3
222740_at	7.54e-39	3.64e-41	18.8298187	83.136578	3.78963976	ATAD2	ATPase family, AAA domain containing 2
228232_s_at	9.08e-39	4.40e-41	-18.7957544	82.947832	-4.33337779	VSIG2	V-set and immunoglobulin domain containing 2
241910_x_at	9.64e-39	4.71e-41	-18.7838135	82.881634	-1.37098687	ARL17B///ARL17A	ADP ribosylation factor like GTPase 17B///ADP ribosylation factor like GTPase 17A
229215_at	9.64e-39	4.71e-41	18.7837683	82.881383	4.32024716	ASCL2	achaete-scute family bHLH transcription factor 2
237450_at	1.09e-38	5.37e-41	-18.7602161	82.750763	-2.49291936	LOC389332	uncharacterized LOC389332
227140_at	1.10e-38	5.40e-41	18.7590877	82.744503	5.01559127	INHBA	inhibin beta A subunit
201624_at	1.11e-38	5.50e-41	18.7557551	82.726015	2.06144852	DARS	aspartyl-tRNA synthetase
205053_at	1.23e-38	6.11e-41	18.736986	82.621862	2.60740334	PRIM1	primase (DNA) subunit 1
233341_s_at	1.23e-38	6.12e-41	18.7367555	82.620583	1.61272569	POLR1B	RNA polymerase I subunit B
241763_s_at	1.26e-38	6.29e-41	-18.7317819	82.592976	-2.12076124	FBXO32	F-box protein 32
204286_s_at	1.26e-38	6.30e-41	18.7314097	82.59091	3.50469648	PMAIP1	phorbol-12-myristate-13-acetate-induced protein 1
211316_x_at	1.31e-38	6.57e-41	-18.7241106	82.550389	-1.99590945	CFLAR	CASP8 and FADD like apoptosis regulator
207747_s_at	1.32e-38	6.69e-41	-18.7208268	82.532157	-0.96357144	DOK4	docking protein 4
225060_at	1.36e-38	6.90e-41	18.7152429	82.501151	2.37395652	LRP11	LDL receptor related protein 11
221685_s_at	1.47e-38	7.47e-41	18.7011026	82.422617	2.37288346	SPDL1	spindle apparatus coiled-coil protein 1
200826_at	1.58e-38	8.06e-41	18.687459	82.346818	2.06596567	SNRPD2	small nuclear ribonucleoprotein D2 polypeptide
201873_s_at	1.76e-38	9.00e-41	18.6676702	82.236838	2.29421785	ABCE1	ATP binding cassette subfamily E member 1
218842_at	1.79e-38	9.19e-41	18.6638323	82.215503	2.13609824	RPAP3	RNA polymerase II associated protein 3
208300_at	1.82e-38	9.39e-41	-18.6601184	82.194855	-2.97196584	PTPRH	protein tyrosine phosphatase, receptor type H
1564323_at	1.99e-38	1.03e-40	-18.6430919	82.100172	-2.77467951	LOC101928405	uncharacterized LOC101928405
205593_s_at	2.04e-38	1.06e-40	-18.638106	82.072439	-4.70668464	PDE9A	phosphodiesterase 9A
203316_s_at	2.33e-38	1.22e-40	18.6138862	81.937678	1.95308674	SNRPE	small nuclear ribonucleoprotein polypeptide E
201872_s_at	2.46e-38	1.29e-40	18.6035286	81.880025	2.32368235	ABCE1	ATP binding cassette subfamily E member 1
236098_at	2.47e-38	1.29e-40	-18.602721	81.875529	-1.86959259	SMIM6	small integral membrane protein 6
229693_at	2.50e-38	1.32e-40	-18.5996601	81.858489	-3.82152509	TMEM220	transmembrane protein 220
202764_at	2.77e-38	1.46e-40	-18.5806773	81.752783	-0.93865136	STIM1	stromal interaction molecule 1
232704_s_at	2.79e-38	1.48e-40	-18.5789651	81.743246	-1.58182245	LRRFIP2	LRR binding FLII interacting protein 2
228028_at	3.23e-38	1.72e-40	-18.5520122	81.593076	-1.10121207	GAREM2	GRB2 associated regulator of MAPK1 subtype 2
225020_at	3.27e-38	1.75e-40	-18.5493236	81.578092	-1.68033795	DAB2IP	DAB2 interacting protein
212502_at	3.28e-38	1.76e-40	18.5482734	81.572238	1.47293996	ADO	2-aminoethanethiol dioxygenase
223229_at	3.48e-38	1.87e-40	18.5367799	81.508169	3.09915651	UBE2T	ubiquitin conjugating enzyme E2 T
213864_s_at	3.53e-38	1.90e-40	18.5337612	81.491339	2.28788964	NAP1L1	nucleosome assembly protein 1 like 1
223556_at	3.72e-38	2.02e-40	18.5235917	81.434633	2.86414335	HELLS	helicase, lymphoid-specific
235098_at	4.00e-38	2.17e-40	-18.5104474	81.36132	-0.96249641	PEX26	peroxisomal biogenesis factor 26
208735_s_at	4.03e-38	2.20e-40	-18.5080937	81.348189	-1.59471055	CTDSP2	CTD small phosphatase 2
209373_at	4.38e-38	2.39e-40	-18.4929276	81.263569	-4.0937648	MALL	mal, T-cell differentiation protein like
218104_at	4.93e-38	2.71e-40	18.4710583	81.141498	1.66566452	TEX10	testis expressed 10
204757_s_at	5.05e-38	2.78e-40	-18.4662652	81.114736	-1.31411326	C2CD2L	C2CD2 like
235145_at	5.36e-38	2.96e-40	-18.4551704	81.052777	-2.15519372	ZBTB7B	zinc finger and BTB domain containing 7B
204405_x_at	6.40e-38	3.54e-40	18.42308	80.873484	2.12456622	DIMT1	DIM1 dimethyladenosine transferase 1 homolog
218595_s_at	6.50e-38	3.62e-40	18.4194886	80.853411	1.92430201	HEATR1	HEAT repeat containing 1
200963_x_at	7.43e-38	4.14e-40	18.3953391	80.718391	1.11480264	RPL31	ribosomal protein L31
1558323_at	8.20e-38	4.59e-40	-18.3771563	80.616683	-0.80383476	TMEM72	transmembrane protein 72
204033_at	8.37e-38	4.70e-40	18.3729342	80.593061	2.87494075	TRIP13	thyroid hormone receptor interactor 13
235436_at	8.52e-38	4.80e-40	18.3691825	80.572068	1.74915248	DDX31	DEAD-box helicase 31
214269_at	8.88e-38	5.02e-40	-18.3612387	80.527613	-1.3362139	MFSD7	major facilitator superfamily domain containing 7
219494_at	9.06e-38	5.14e-40	18.3571086	80.504497	3.36019976	RAD54B	RAD54 homolog B (S. cerevisiae)
213941_x_at	9.62e-38	5.47e-40	18.3458791	80.441636	0.92939519	RPS7	ribosomal protein S7
37152_at	1.02e-37	5.81e-40	-18.3351943	80.38181	-2.06089686	PPARD	peroxisome proliferator activated receptor delta
224523_s_at	1.02e-37	5.85e-40	18.3339303	80.374731	2.73353259	CMSS1	cms1 ribosomal small subunit homolog (yeast)
204368_at	1.15e-37	6.63e-40	-18.3117402	80.250437	-2.77034231	SLCO2A1	solute carrier organic anion transporter family member 2A1
241359_at	1.20e-37	6.92e-40	-18.3040942	80.207594	-2.56572066	TLCD2	TLC domain containing 2
201091_s_at	1.21e-37	6.98e-40	18.302645	80.199473	1.9178514	CBX3	chromobox 3
222571_at	1.24e-37	7.17e-40	-18.2979687	80.173267	-2.34910985	ST6GALNAC6	ST6 N-acetylgalactosaminide alpha-2,6-sialyltransferase 6
225991_at	1.27e-37	7.36e-40	18.2931941	80.146506	1.63815988	TMEM41A	transmembrane protein 41A
227694_at	1.33e-37	7.74e-40	-18.2842306	80.096261	-1.5139804	STPG1	sperm tail PG-rich repeat containing 1
225980_at	1.39e-37	8.15e-40	-18.2751784	80.045509	-1.48827653	ELMSAN1	ELM2 and Myb/SANT domain containing 1
224713_at	1.42e-37	8.33e-40	18.2712481	80.02347	2.21651208	NIFK	nucleolar protein interacting with the FHA domain of MKI67
218547_at	1.43e-37	8.41e-40	-18.2695284	80.013827	-1.77261358	DHDDS	dehydrodolichyl diphosphate synthase subunit
1554384_at	1.44e-37	8.48e-40	-18.2680499	80.005535	-2.05782157	PADI2	peptidyl arginine deiminase 2
228401_at	1.45e-37	8.57e-40	18.2662145	79.995242	2.9766793	ATAD2	ATPase family, AAA domain containing 2
225399_at	1.45e-37	8.61e-40	18.265345	79.990366	2.34729168	TSEN15	tRNA splicing endonuclease subunit 15
217106_x_at	1.48e-37	8.87e-40	18.2601115	79.961012	2.08212939	DIMT1	DIM1 dimethyladenosine transferase 1 homolog
204253_s_at	1.48e-37	8.88e-40	-18.2599159	79.959915	-1.0599707	VDR	vitamin D (1,25- dihydroxyvitamin D3) receptor
210549_s_at	1.55e-37	9.29e-40	-18.2518747	79.914808	-2.59723329	CCL23	C-C motif chemokine ligand 23
217092_x_at	1.63e-37	9.81e-40	18.2422123	79.860596	1.16799184
215100_at	1.65e-37	9.98e-40	-18.2391603	79.84347	-4.19542556	ADTRP	androgen dependent TFPI regulating protein
212400_at	1.93e-37	1.17e-39	-18.2109459	79.685094	-1.50323683	FAM102A	family with sequence similarity 102 member A
202017_at	2.08e-37	1.26e-39	-18.1973552	79.608771	-2.41689612	EPHX1	epoxide hydrolase 1
225291_at	2.11e-37	1.29e-39	18.1943176	79.591709	1.98253511	PNPT1	polyribonucleotide nucleotidyltransferase 1
242787_at	2.12e-37	1.30e-39	18.1927193	79.582731	2.45204285
222511_x_at	2.25e-37	1.38e-39	-18.1820435	79.522756	-1.2680901	FAF1	Fas associated factor 1
234245_at	2.50e-37	1.54e-39	-18.1626376	79.413701	-1.10025137
226353_at	2.55e-37	1.57e-39	-18.1587853	79.392046	-2.29950182	SPPL2A	signal peptide peptidase like 2A
204146_at	2.68e-37	1.66e-39	18.1494682	79.339667	3.59454271	RAD51AP1	RAD51 associated protein 1
1554246_at	2.87e-37	1.78e-39	-18.1366281	79.267463	-2.97477206	C1orf210	chromosome 1 open reading frame 210
207643_s_at	2.99e-37	1.86e-39	-18.1293415	79.22648	-1.78973127	TNFRSF1A	TNF receptor superfamily member 1A
209891_at	3.02e-37	1.88e-39	18.1268356	79.212384	3.20684091	SPC25	SPC25, NDC80 kinetochore complex component
223151_at	3.09e-37	1.93e-39	18.1224979	79.187983	2.47325732	DCUN1D5	defective in cullin neddylation 1 domain containing 5
1566472_s_at	3.56e-37	2.23e-39	-18.0968694	79.043763	-2.84297329	LOC100996506///RETSAT	uncharacterized LOC100996506///retinol saturase
209317_at	3.64e-37	2.29e-39	18.0920931	79.016877	1.7169518	POLR1C	RNA polymerase I subunit C
1554691_a_at	3.69e-37	2.34e-39	-18.0887933	78.9983	-1.65432678	PACSIN2	protein kinase C and casein kinase substrate in neurons 2
200063_s_at	3.69e-37	2.34e-39	18.088662	78.997561	1.07817964	NPM1	nucleophosmin
206189_at	4.33e-37	2.75e-39	-18.0599923	78.836106	-1.78342741	UNC5C	unc-5 netrin receptor C
211593_s_at	4.62e-37	2.94e-39	-18.0481792	78.76955	-1.43205041	MAST2	microtubule associated serine/threonine kinase 2
222307_at	4.77e-37	3.05e-39	-18.0417822	78.733503	-1.26369948	PDCD4-AS1	PDCD4 antisense RNA 1
206950_at	5.07e-37	3.24e-39	-18.0308232	78.671736	-1.54048089	SCN9A	sodium voltage-gated channel alpha subunit 9
218710_at	5.29e-37	3.40e-39	18.0225777	78.625253	2.11194844	TTC27	tetratricopeptide repeat domain 27
214598_at	5.55e-37	3.57e-39	-18.0138322	78.575943	-6.38258613	CLDN8	claudin 8
208044_s_at	5.60e-37	3.62e-39	-18.0115558	78.563106	-1.20960523	PPARD	peroxisome proliferator activated receptor delta
240157_at	5.76e-37	3.73e-39	-18.0062469	78.533167	-3.27835742
225036_at	5.77e-37	3.74e-39	18.0054713	78.528793	1.78499476	TOMM5	translocase of outer mitochondrial membrane 5
213451_x_at	6.04e-37	3.93e-39	-17.996842	78.48012	-2.00726903	TNXB///TNXA	tenascin XB///tenascin XA (pseudogene)
210738_s_at	6.23e-37	4.07e-39	-17.9907857	78.445955	-1.29451714	SLC4A4	solute carrier family 4 member 4
201749_at	7.17e-37	4.69e-39	-17.9656909	78.304341	-1.78182634	ECE1	endothelin converting enzyme 1
225547_at	1.00e-36	6.58e-39	17.9061497	77.968038	1.96308665	SNORD87///SNHG6	small nucleolar RNA, C/D box 87///small nucleolar RNA host gene 6
202730_s_at	1.04e-36	6.86e-39	-17.8987289	77.926094	-2.09420591	MIR4680///PDCD4	microRNA 4680///programmed cell death 4 (neoplastic transformation inhibitor)
224903_at	1.04e-36	6.88e-39	17.8981661	77.922912	1.75221105	UTP4	UTP4, small subunit processome component
218622_at	1.06e-36	6.99e-39	17.895536	77.908045	1.60793635	NUP37	nucleoporin 37
203961_at	1.07e-36	7.12e-39	17.8922277	77.889342	3.4667178	NEBL	nebulette
229369_at	1.12e-36	7.48e-39	-17.8836669	77.84094	-3.43081401	VSIG2	V-set and immunoglobulin domain containing 2
219796_s_at	1.14e-36	7.61e-39	-17.8805525	77.823329	-3.3652308	CDHR5	cadherin related family member 5
209261_s_at	1.15e-36	7.68e-39	-17.8789448	77.814237	-1.15041124	NR2F6	nuclear receptor subfamily 2 group F member 6
243611_at	1.15e-36	7.74e-39	-17.877512	77.806135	-1.82763575	MICALCL	MICAL C-terminal like
242071_x_at	1.28e-36	8.60e-39	-17.8589561	77.701176	-0.94916234	ITGA8	integrin subunit alpha 8
210324_at	1.34e-36	9.04e-39	-17.8502764	77.652067	-1.47685913	C8G	complement component 8, gamma polypeptide
207735_at	1.39e-36	9.37e-39	-17.8438824	77.615884	-3.15137295	RNF125	ring finger protein 125
201177_s_at	1.42e-36	9.63e-39	17.8392161	77.589475	1.87404396	UBA2	ubiquitin like modifier activating enzyme 2
211776_s_at	1.45e-36	9.90e-39	-17.8342994	77.561646	-3.26110865	EPB41L3	erythrocyte membrane protein band 4.1 like 3
205284_at	1.48e-36	1.01e-38	17.8311266	77.543686	1.64029026	URB2	URB2 ribosome biogenesis 2 homolog (S. cerevisiae)
223196_s_at	1.50e-36	1.02e-38	-17.8285624	77.52917	-1.89754087	SESN2	sestrin 2
225866_at	1.52e-36	1.04e-38	17.8255727	77.512244	2.18309609	RPF2	ribosome production factor 2 homolog
214384_s_at	1.52e-36	1.04e-38	-17.8250077	77.509046	-1.05568316	DCTN2	dynactin subunit 2
222272_x_at	1.60e-36	1.10e-38	-17.8151477	77.453217	-1.93020181	SCIN	scinderin
224307_x_at	1.65e-36	1.14e-38	-17.8091047	77.418996	-0.93997942	MAGI3	membrane associated guanylate kinase, WW and PDZ domain containing 3
1552619_a_at	1.71e-36	1.18e-38	17.8030526	77.384718	3.43632719	ANLN	anillin actin binding protein
201930_at	1.72e-36	1.19e-38	17.8013289	77.374954	1.96263475	MCM6	minichromosome maintenance complex component 6
226359_at	1.80e-36	1.26e-38	-17.7924516	77.324666	-1.43556042	GTPBP1	GTP binding protein 1
210548_at	1.80e-36	1.26e-38	-17.7918417	77.32121	-1.64105396	CCL23	C-C motif chemokine ligand 23
209687_at	1.82e-36	1.27e-38	-17.7902998	77.312475	-3.80136757	CXCL12	C-X-C motif chemokine ligand 12
221164_x_at	1.82e-36	1.28e-38	-17.7891255	77.305822	-3.56017616	CHST5	carbohydrate sulfotransferase 5
212885_at	1.92e-36	1.35e-38	17.7792124	77.24965	1.64817963	MPHOSPH10	M-phase phosphoprotein 10
236313_at	1.94e-36	1.37e-38	-17.7772254	77.23839	-4.8065919	CDKN2B	cyclin dependent kinase inhibitor 2B
213459_at	1.94e-36	1.38e-38	17.7765496	77.23456	2.97114997	RPL37A	ribosomal protein L37a
213071_at	2.03e-36	1.44e-38	-17.7684567	77.188692	-2.78272121	DPT	dermatopontin
200082_s_at	2.06e-36	1.46e-38	17.7654782	77.171808	2.10934896	RPS7	ribosomal protein S7
207080_s_at	2.14e-36	1.53e-38	-17.7578894	77.128787	-1.93354224	PYY	peptide YY
206429_at	2.16e-36	1.55e-38	-17.7559734	77.117924	-2.24881275	F2RL1	F2R like trypsin receptor 1
232859_s_at	2.17e-36	1.55e-38	-17.7551592	77.113307	-1.50639091	MAGI1	membrane associated guanylate kinase, WW and PDZ domain containing 1
200717_x_at	2.20e-36	1.58e-38	17.7522102	77.096586	0.76725156	RPL7	ribosomal protein L7
229579_s_at	2.31e-36	1.66e-38	-17.7433062	77.046095	-2.80554484	DISP2	dispatched RND transporter family member 2
222006_at	2.37e-36	1.71e-38	-17.7381441	77.016818	-1.9664187	LETM1	leucine zipper and EF-hand containing transmembrane protein 1
221305_s_at	2.40e-36	1.74e-38	-17.7353673	77.001068	-2.03795199	UGT1A3///UGT1A1///UGT1A9///UGT1A5///UGT1A8	UDP glucuronosyltransferase family 1 member A3///UDP glucuronosyltransferase family 1 member A1///UDP glucuronosyltransferase family 1 member A9///UDP glucuronosyltransferase family 1 member A5///UDP glucuronosyltransferase family 1 member A8
225240_s_at	2.47e-36	1.79e-38	17.7301395	76.971413	1.97305362	MSI2	musashi RNA binding protein 2
226438_at	2.47e-36	1.80e-38	17.7295387	76.968005	3.13707942	SNTB1	syntrophin beta 1
223635_s_at	2.50e-36	1.83e-38	-17.7267464	76.952164	-1.15045839	SSBP3	single stranded DNA binding protein 3
203362_s_at	2.54e-36	1.86e-38	17.7236547	76.934624	3.42263911	MAD2L1	MAD2 mitotic arrest deficient-like 1 (yeast)
218238_at	2.57e-36	1.88e-38	17.7212735	76.921114	1.96588185	GTPBP4	GTP binding protein 4
207165_at	2.58e-36	1.90e-38	17.7199909	76.913836	3.5400687	HMMR	hyaluronan mediated motility receptor
238075_at	2.66e-36	1.96e-38	17.714299	76.881539	2.26295583	CHEK1	checkpoint kinase 1
202364_at	2.72e-36	2.01e-38	-17.7102588	76.858611	-2.2727236	MXI1	MAX interactor 1, dimerization protein
211490_at	2.74e-36	2.03e-38	-17.7084205	76.848178	-0.80555444	ADRA1A	adrenoceptor alpha 1A
222812_s_at	2.76e-36	2.05e-38	-17.706553	76.837579	-1.89737172	RHOF	ras homolog family member F, filopodia associated
213097_s_at	2.76e-36	2.05e-38	17.7064094	76.836764	2.00655084	DNAJC2	DnaJ heat shock protein family (Hsp40) member C2
218244_at	2.78e-36	2.08e-38	17.7043703	76.825191	2.17249192	NOL8	nucleolar protein 8
202808_at	2.96e-36	2.21e-38	-17.6929796	76.760531	-1.14873946	WBP1L	WW domain binding protein 1-like
227928_at	3.03e-36	2.27e-38	17.6884285	76.734693	3.13315982	PARPBP	PARP1 binding protein
222685_at	3.05e-36	2.29e-38	17.6869983	76.726572	2.66989374	HAUS6	HAUS augmin like complex subunit 6
227035_x_at	3.48e-36	2.62e-38	17.6633117	76.592049	1.296141	RP9P	retinitis pigmentosa 9 pseudogene
203986_at	3.50e-36	2.65e-38	-17.6617495	76.583175	-2.45538025	FAM47E-STBD1///FAM47E///STBD1	FAM47E-STBD1 readthrough///family with sequence similarity 47 member E///starch binding domain 1
203308_x_at	3.85e-36	2.92e-38	-17.6447939	76.486835	-1.20742136	HPS1	HPS1, biogenesis of lysosomal organelles complex 3 subunit 1
225748_at	3.89e-36	2.95e-38	17.642511	76.473861	1.96084269	LTV1	LTV1 ribosome biogenesis factor
212378_at	3.99e-36	3.04e-38	17.6377143	76.446599	1.82451812	GART	phosphoribosylglycinamide formyltransferase, phosphoribosylglycinamide synthetase, phosphoribosylaminoimidazole synthetase
59631_at	4.02e-36	3.07e-38	17.6358472	76.435987	1.91231276	TXNRD3NB///TXNRD3	thioredoxin reductase 3 neighbor///thioredoxin reductase 3
209903_s_at	4.56e-36	3.48e-38	17.613638	76.309722	1.56780188	ATR	ATR serine/threonine kinase
224428_s_at	4.67e-36	3.58e-38	17.6090082	76.283393	2.98210436	CDCA7	cell division cycle associated 7
209172_s_at	4.79e-36	3.68e-38	17.6040524	76.255208	2.52060377	CENPF	centromere protein F
208113_x_at	4.90e-36	3.77e-38	17.5996698	76.23028	1.1250171	PABPC3	poly(A) binding protein cytoplasmic 3
217514_at	5.31e-36	4.10e-38	-17.5851474	76.147661	-0.88397236	ST8SIA5	ST8 alpha-N-acetyl-neuraminide alpha-2,8-sialyltransferase 5
201670_s_at	5.42e-36	4.19e-38	-17.5812573	76.125526	-2.07813132	MARCKS	myristoylated alanine rich protein kinase C substrate
212594_at	6.01e-36	4.66e-38	-17.5629293	76.021213	-2.22711383	MIR4680///PDCD4	microRNA 4680///programmed cell death 4 (neoplastic transformation inhibitor)
1553336_a_at	6.09e-36	4.73e-38	-17.560063	76.004896	-1.48168397	MIER3	MIER family member 3
220494_s_at	6.22e-36	4.85e-38	-17.5559238	75.981331	-3.33460356
207432_at	6.22e-36	4.87e-38	-17.5552337	75.977402	-2.71058758	BEST2	bestrophin 2
215136_s_at	6.22e-36	4.87e-38	17.5551711	75.977046	2.24110183	EXOSC8	exosome component 8
228383_at	6.37e-36	5.00e-38	-17.5504493	75.950161	-1.142751	PNPLA7	patatin like phospholipase domain containing 7
202431_s_at	6.53e-36	5.14e-38	17.5457291	75.923283	2.73359958	MYC	v-myc avian myelocytomatosis viral oncogene homolog
230830_at	7.05e-36	5.56e-38	-17.5320145	75.845174	-3.97335116	SLC51B	solute carrier family 51 beta subunit
218124_at	8.19e-36	6.47e-38	-17.5054429	75.693777	-2.78213118	RETSAT	retinol saturase
203214_x_at	8.72e-36	6.91e-38	17.4940634	75.628914	2.81097609	CDK1	cyclin dependent kinase 1
213039_at	8.72e-36	6.92e-38	-17.4937606	75.627189	-1.85146453	ARHGEF18	Rho/Rac guanine nucleotide exchange factor 18
210640_s_at	9.38e-36	7.46e-38	-17.4806486	75.552432	-1.81299961	GPER1	G protein-coupled estrogen receptor 1
210802_s_at	9.76e-36	7.79e-38	17.4731947	75.509925	2.10688909	DIMT1	DIM1 dimethyladenosine transferase 1 homolog
204489_s_at	9.80e-36	7.83e-38	17.4721257	75.503829	2.49560956	CD44	CD44 molecule (Indian blood group)
1553559_at	1.07e-35	8.56e-38	-17.4567545	75.416151	-2.87430321	TMEM171	transmembrane protein 171
203256_at	1.17e-35	9.40e-38	17.4403861	75.322754	3.01930644	CDH3	cadherin 3
213716_s_at	1.17e-35	9.43e-38	-17.4397831	75.319313	-3.03821778	SECTM1	secreted and transmembrane 1
222666_s_at	1.21e-35	9.79e-38	17.433231	75.281919	1.91407995	RCL1	RNA terminal phosphate cyclase like 1
210301_at	1.21e-35	9.81e-38	-17.4328763	75.279894	-2.03137967	XDH	xanthine dehydrogenase
237400_at	1.21e-35	9.83e-38	-17.4324748	75.277602	-2.65752604	ATP5S	ATP synthase, H+ transporting, mitochondrial Fo complex subunit s (factor B)
226489_at	1.23e-35	1.00e-37	-17.4291657	75.258714	-2.77261058	TMCC3	transmembrane and coiled-coil domain family 3
210971_s_at	1.28e-35	1.05e-37	-17.4217638	75.21646	-1.13763539	ARNTL	aryl hydrocarbon receptor nuclear translocator like
208752_x_at	1.29e-35	1.05e-37	17.4207181	75.210489	2.1680818	NAP1L1	nucleosome assembly protein 1 like 1
209642_at	1.29e-35	1.06e-37	17.4198633	75.20561	3.11768776	BUB1	BUB1 mitotic checkpoint serine/threonine kinase
220364_at	1.46e-35	1.19e-37	-17.3987948	75.085299	-1.28886919	EPB41L4A-AS2	EPB41L4A antisense RNA 2 (head to head)
217988_at	1.54e-35	1.26e-37	17.3886906	75.027581	1.94072939	CCNB1IP1	cyclin B1 interacting protein 1
230995_at	1.63e-35	1.34e-37	-17.3785688	74.96975	-1.07256036	CMBL	carboxymethylenebutenolidase homolog
1557331_at	1.69e-35	1.39e-37	17.37202	74.932328	1.29164659	POLR1B	RNA polymerase I subunit B
232573_at	1.71e-35	1.41e-37	-17.3696269	74.918652	-1.10991909
214708_at	1.74e-35	1.44e-37	17.3654883	74.894998	2.72755563	SNTB1	syntrophin beta 1
241436_at	1.75e-35	1.45e-37	-17.3642786	74.888084	-3.99700435	SCNN1G	sodium channel epithelial 1 gamma subunit
219000_s_at	1.80e-35	1.50e-37	17.3590646	74.858281	2.76938667	DSCC1	DNA replication and sister chromatid cohesion 1
211448_s_at	1.82e-35	1.52e-37	-17.3566909	74.844712	-0.91811268	RGS6	regulator of G-protein signaling 6
234875_at	1.83e-35	1.53e-37	17.3553783	74.837208	1.38571201	RPL7AP10	ribosomal protein L7a pseudogene 10
206097_at	1.87e-35	1.57e-37	-17.3509253	74.811751	-1.80883565	SLC22A18AS	solute carrier family 22 member 18 antisense
202968_s_at	1.89e-35	1.58e-37	-17.3494963	74.803581	-1.57929667	DYRK2	dual specificity tyrosine phosphorylation regulated kinase 2
211953_s_at	1.93e-35	1.62e-37	17.3455506	74.78102	2.77039512	IPO5	importin 5
201897_s_at	1.99e-35	1.67e-37	17.3398405	74.748369	1.91967432	CKS1B	CDC28 protein kinase regulatory subunit 1B
208819_at	2.06e-35	1.74e-37	-17.3332953	74.710938	-1.43062069	RAB8A	RAB8A, member RAS oncogene family
203962_s_at	2.08e-35	1.76e-37	17.3311674	74.698768	3.23236796	NEBL	nebulette
200095_x_at	2.37e-35	2.01e-37	17.3079507	74.565948	0.64920951	RPS10	ribosomal protein S10
225438_at	2.68e-35	2.28e-37	17.2861571	74.441213	3.76735819	NUDCD1	NudC domain containing 1
213407_at	2.75e-35	2.35e-37	-17.2810045	74.411715	-2.61358034	PHLPP2	PH domain and leucine rich repeat protein phosphatase 2
219303_at	2.85e-35	2.43e-37	17.2749991	74.37733	2.6162672	RNF219	ring finger protein 219
212480_at	2.90e-35	2.49e-37	-17.2710691	74.354826	-1.67268449	SPECC1L	sperm antigen with calponin homology and coiled-coil domains 1 like
206316_s_at	2.90e-35	2.49e-37	17.2709248	74.353999	2.17170829	KNTC1	kinetochore associated 1
213030_s_at	2.92e-35	2.51e-37	-17.2692995	74.344692	-2.20353182	PLXNA2	plexin A2
1553415_at	2.99e-35	2.58e-37	-17.2649499	74.319783	-0.97927265	SLC17A8	solute carrier family 17 member 8
205395_s_at	3.12e-35	2.69e-37	17.257322	74.276093	2.32984291	MRE11A	MRE11 homolog A, double strand break repair nuclease
240107_at	3.25e-35	2.81e-37	-17.2496967	74.232412	-0.88482602
219180_s_at	3.33e-35	2.88e-37	-17.2453321	74.207406	-1.82980559	PEX26	peroxisomal biogenesis factor 26
225106_s_at	3.38e-35	2.94e-37	17.2421687	74.189281	1.80661427	OGFOD1	2-oxoglutarate and iron dependent oxygenase domain containing 1
218355_at	3.45e-35	3.01e-37	17.2380063	74.165431	2.51029907	KIF4A	kinesin family member 4A
242905_at	3.65e-35	3.18e-37	17.2282805	74.109694	2.44723627	PNO1	partner of NOB1 homolog
1554668_a_at	3.70e-35	3.23e-37	-17.2255215	74.093881	-1.27943578	FAM151A	family with sequence similarity 151 member A
213427_at	3.79e-35	3.32e-37	17.2210459	74.068227	2.66385139	RPP40	ribonuclease P/MRP subunit p40
230297_x_at	3.88e-35	3.41e-37	-17.2164384	74.041815	-1.01749393	SYNGAP1	synaptic Ras GTPase activating protein 1
206877_at	4.08e-35	3.59e-37	-17.2070999	73.988275	-1.60660176	MXD1	MAX dimerization protein 1
208787_at	4.22e-35	3.72e-37	17.2011995	73.954441	1.4264215	MRPL3	mitochondrial ribosomal protein L3
201923_at	4.60e-35	4.06e-37	17.18588	73.866578	2.35178327	PRDX4	peroxiredoxin 4
236442_at	4.60e-35	4.07e-37	-17.1854242	73.863964	-1.87996406	DPF3	double PHD fingers 3
203712_at	4.60e-35	4.08e-37	17.1849441	73.86121	1.66114603	PUM3	pumilio RNA binding family member 3
219316_s_at	4.66e-35	4.14e-37	-17.1826077	73.847807	-2.12874814	FLVCR2	feline leukemia virus subgroup C cellular receptor family member 2
208775_at	4.73e-35	4.21e-37	17.1796571	73.83088	1.14647961	XPO1	exportin 1
219368_at	4.85e-35	4.33e-37	-17.1746755	73.8023	-2.42252694	NAP1L2	nucleosome assembly protein 1 like 2
211952_at	5.07e-35	4.53e-37	17.1668589	73.757449	2.82155198	IPO5	importin 5
224064_s_at	5.33e-35	4.78e-37	-17.1576055	73.704344	-1.76581886	DHDDS	dehydrodolichyl diphosphate synthase subunit
212112_s_at	5.38e-35	4.83e-37	-17.1558711	73.694389	-1.65354676	STX12	syntaxin 12
219293_s_at	5.71e-35	5.14e-37	17.1450721	73.6324	1.34762119	OLA1	Obg-like ATPase 1
1555454_at	6.08e-35	5.48e-37	-17.1338091	73.567734	-0.67081922	LITAF	lipopolysaccharide induced TNF factor
205361_s_at	6.08e-35	5.49e-37	17.1335509	73.566251	2.66715851	PFDN4	prefoldin subunit 4
41397_at	6.25e-35	5.66e-37	-17.1283691	73.536495	-1.24766326	ZNF821	zinc finger protein 821
226430_at	6.33e-35	5.75e-37	-17.1257152	73.521253	-2.05533986	RELL1	RELT like 1
204822_at	6.49e-35	5.91e-37	17.1208825	73.493498	3.06269078	TTK	TTK protein kinase
204977_at	6.49e-35	5.91e-37	17.1208028	73.49304	1.99827091	DDX10	DEAD-box helicase 10
228378_at	6.52e-35	5.95e-37	17.11968	73.486591	2.56426224	C12orf29	chromosome 12 open reading frame 29
242591_at	6.58e-35	6.01e-37	-17.1178402	73.476023	-0.7207878	DNAH1	dynein axonemal heavy chain 1
205967_at	6.60e-35	6.04e-37	17.116935	73.470824	1.62864543	HIST2H4B///HIST4H4///HIST2H4A///HIST1H4L///HIST1H4E///HIST1H4B///HIST1H4H///HIST1H4C///HIST1H4J///HIST1H4K///HIST1H4F///HIST1H4D///HIST1H4A///HIST1H4I	histone cluster 2, H4b///histone cluster 4, H4///histone cluster 2, H4a///histone cluster 1, H4l///histone cluster 1, H4e///histone cluster 1, H4b///histone cluster 1, H4h///histone cluster 1, H4c///histone cluster 1, H4j///histone cluster 1, H4k///histone cluster 1, H4f///histone cluster 1, H4d///histone cluster 1, H4a///histone cluster 1, H4i
236049_at	6.65e-35	6.11e-37	-17.1150827	73.460184	-0.80888162	WDR90	WD repeat domain 90
215664_s_at	6.70e-35	6.17e-37	-17.1132491	73.449651	-0.64945507	EPHA5	EPH receptor A5
221122_at	6.70e-35	6.18e-37	-17.1130841	73.448703	-3.00050811	HRASLS2	HRAS like suppressor 2
1555758_a_at	6.77e-35	6.26e-37	17.1109772	73.4366	2.97432268	CDKN3	cyclin dependent kinase inhibitor 3
200062_s_at	7.13e-35	6.60e-37	17.1017084	73.383348	1.0241556	RPL30	ribosomal protein L30
234966_at	7.29e-35	6.76e-37	-17.0976382	73.35996	-0.78115281	KLK15	kallikrein related peptidase 15
241396_at	7.45e-35	6.93e-37	-17.0933723	73.335446	-1.94237237	NEDD4L	neural precursor cell expressed, developmentally down-regulated 4-like, E3 ubiquitin protein ligase
217341_at	7.77e-35	7.24e-37	-17.0857701	73.291755	-0.91488854	DNM1	dynamin 1
212448_at	8.03e-35	7.49e-37	-17.0797818	73.257335	-1.94795768	NEDD4L	neural precursor cell expressed, developmentally down-regulated 4-like, E3 ubiquitin protein ligase
208609_s_at	8.05e-35	7.53e-37	-17.0789674	73.252653	-0.94880778	TNXB///TNXA	tenascin XB///tenascin XA (pseudogene)
210735_s_at	8.16e-35	7.64e-37	-17.0763575	73.23765	-3.58482067	CA12	carbonic anhydrase 12
220312_at	8.28e-35	7.77e-37	-17.0734112	73.220712	-1.71214646	FAM83E	family with sequence similarity 83 member E
212063_at	8.40e-35	7.91e-37	17.0704063	73.203437	2.45326165	CD44	CD44 molecule (Indian blood group)
234971_x_at	8.40e-35	7.91e-37	-17.0702933	73.202787	-1.16871551	PLCD3	phospholipase C delta 3
213677_s_at	8.57e-35	8.09e-37	17.0665701	73.18138	2.1100088	PMS1	PMS1 homolog 1, mismatch repair system component
203311_s_at	8.89e-35	8.41e-37	-17.059776	73.142313	-2.05401477	ARF6	ADP ribosylation factor 6
1552903_at	8.92e-35	8.45e-37	-17.0589953	73.137823	-1.29263484	B4GALNT2	beta-1,4-N-acetyl-galactosaminyltransferase 2
1554385_a_at	9.35e-35	8.88e-37	-17.050434	73.088586	-1.32969312	PADI2	peptidyl arginine deiminase 2
208333_at	1.01e-34	9.58e-37	-17.0372314	73.01264	-0.69204061	LHX5	LIM homeobox 5
227517_s_at	1.01e-34	9.65e-37	17.0359671	73.005366	2.7510027	SNORD77///SNORD76///SNORD74///GAS5///SNORD44///SNORD47///SNORD80///SNORD79///SNORD81	small nucleolar RNA, C/D box 77///small nucleolar RNA, C/D box 76///small nucleolar RNA, C/D box 74///growth arrest specific 5 (non-protein coding)///small nucleolar RNA, C/D box 44///small nucleolar RNA, C/D box 47///small nucleolar RNA, C/D box 80///small nucleolar RNA, C/D box 79///small nucleolar RNA, C/D box 81
204244_s_at	1.01e-34	9.66e-37	17.0357854	73.004321	2.2574198	DBF4	DBF4 zinc finger
203367_at	1.06e-34	1.01e-36	17.0275558	72.95697	2.38928766	DUSP14	dual specificity phosphatase 14
220207_at	1.07e-34	1.03e-36	-17.0254492	72.944847	-1.72532681	YIF1B	Yip1 interacting factor homolog B, membrane trafficking protein
201458_s_at	1.13e-34	1.08e-36	17.0162555	72.891938	1.68761144	BUB3	BUB3, mitotic checkpoint protein
201946_s_at	1.15e-34	1.11e-36	17.0122555	72.868915	2.12904138	CCT2	chaperonin containing TCP1 subunit 2
208897_s_at	1.24e-34	1.20e-36	16.998667	72.79069	1.50781745	DDX18	DEAD-box helicase 18
205004_at	1.28e-34	1.23e-36	16.9937017	72.762102	2.18020243	NKRF	NFKB repressing factor
204032_at	1.32e-34	1.27e-36	-16.9879139	72.728774	-2.17532152	BCAR3	breast cancer anti-estrogen resistance 3
218177_at	1.36e-34	1.32e-36	-16.9819492	72.694423	-2.07623077	CHMP1B	charged multivesicular body protein 1B
216333_x_at	1.38e-34	1.34e-36	-16.9797603	72.681816	-1.5544649	TNXB///TNXA	tenascin XB///tenascin XA (pseudogene)
209703_x_at	1.38e-34	1.35e-36	-16.9784115	72.674047	-2.29677948	METTL7A	methyltransferase like 7A
202813_at	1.42e-34	1.38e-36	16.9737111	72.646973	1.87190775	TARBP1	TAR (HIV-1) RNA binding protein 1
209835_x_at	1.50e-34	1.47e-36	16.9634565	72.587898	2.40915516	CD44	CD44 molecule (Indian blood group)
224915_x_at	1.51e-34	1.47e-36	16.9627332	72.583731	2.55117881	ZFAS1	ZNFX1 antisense RNA 1
233565_s_at	1.55e-34	1.52e-36	-16.9579355	72.556088	-3.69778694	FKBP1A-SDCBP2///SDCBP2	FKBP1A-SDCBP2 readthrough (NMD candidate)///syndecan binding protein 2
227782_at	1.59e-34	1.56e-36	-16.9526637	72.52571	-3.56440682	ZBTB7C	zinc finger and BTB domain containing 7C
206709_x_at	1.67e-34	1.64e-36	-16.9443388	72.477732	-1.00462735	GPT	glutamic--pyruvic transaminase
213997_at	1.69e-34	1.67e-36	-16.9411634	72.45943	-1.40807072	FAM189A1	family with sequence similarity 189 member A1
232408_at	1.70e-34	1.68e-36	-16.9405804	72.45607	-1.26855599	ZFYVE28	zinc finger FYVE-type containing 28
209357_at	1.70e-34	1.68e-36	-16.9397289	72.451162	-1.76548564	CITED2	Cbp/p300 interacting transactivator with Glu/Asp rich carboxy-terminal domain 2
237765_at	1.78e-34	1.77e-36	-16.9315514	72.404022	-0.99711932	SLC25A47	solute carrier family 25 member 47
229899_s_at	1.82e-34	1.81e-36	16.9271293	72.378528	2.5998651	ZFAS1	ZNFX1 antisense RNA 1
234512_x_at	1.84e-34	1.83e-36	16.9258039	72.370886	1.18883702
207276_at	1.85e-34	1.84e-36	-16.9240915	72.361012	-0.71145779	CDR1	cerebellar degeneration related protein 1
200994_at	1.97e-34	1.96e-36	16.9133138	72.298864	1.62808243	IPO7	importin 7
222792_s_at	2.03e-34	2.03e-36	16.9077591	72.266828	1.55715799	CCDC59	coiled-coil domain containing 59
203003_at	2.03e-34	2.03e-36	-16.9072546	72.263918	-1.10874321	MEF2D	myocyte enhancer factor 2D
204167_at	2.11e-34	2.12e-36	-16.9003205	72.223922	-1.71926118	BTD	biotinidase
211955_at	2.28e-34	2.30e-36	16.8863156	72.143123	2.08014836	IPO5	importin 5
212621_at	2.28e-34	2.30e-36	16.8858398	72.140378	2.41340539	NEMP1	nuclear envelope integral membrane protein 1
214179_s_at	2.29e-34	2.32e-36	-16.8847701	72.134206	-1.71789539	NFE2L1	nuclear factor, erythroid 2 like 1
212967_x_at	2.32e-34	2.35e-36	16.8823968	72.120511	2.03135706	NAP1L1	nucleosome assembly protein 1 like 1
35617_at	2.36e-34	2.40e-36	-16.8789115	72.100398	-1.45496734	MAPK7	mitogen-activated protein kinase 7
205156_s_at	2.42e-34	2.46e-36	16.8745288	72.075105	1.39229072	ASIC1	acid sensing ion channel subunit 1
219377_at	2.43e-34	2.47e-36	-16.8734289	72.068757	-1.91923836	GAREM1	GRB2 associated regulator of MAPK1 subtype 1
228033_at	2.46e-34	2.51e-36	16.8708733	72.054007	3.25802247	E2F7	E2F transcription factor 7
231871_at	2.48e-34	2.53e-36	16.8695086	72.046131	2.30355617	GPR180	G protein-coupled receptor 180
236641_at	2.53e-34	2.58e-36	16.8660585	72.026216	2.85702053	KIF14	kinesin family member 14
221570_s_at	2.53e-34	2.59e-36	16.8655995	72.023566	1.87846567	METTL5	methyltransferase like 5
218984_at	2.53e-34	2.60e-36	16.8647934	72.018913	1.9532097	PUS7	pseudouridylate synthase 7 (putative)
200781_s_at	2.61e-34	2.68e-36	16.8593221	71.987329	1.5155194	RPS15A	ribosomal protein S15a
227921_at	2.67e-34	2.75e-36	16.8551672	71.963341	2.95285392	LOC105379499///FLJ45482	uncharacterized LOC105379499///uncharacterized LOC645566
201326_at	2.75e-34	2.84e-36	16.8499035	71.93295	1.84941375	CCT6A	chaperonin containing TCP1 subunit 6A
230374_at	2.97e-34	3.06e-36	-16.8365357	71.855753	-1.02530281	LOC105369340	uncharacterized LOC105369340
239947_at	2.99e-34	3.10e-36	-16.834579	71.844451	-0.90360385
202996_at	3.08e-34	3.19e-36	-16.8296061	71.815728	-2.06991409	POLD4	DNA polymerase delta 4, accessory subunit
204252_at	3.08e-34	3.20e-36	16.8290286	71.812391	1.58362757	CDK2	cyclin dependent kinase 2
229409_s_at	3.21e-34	3.34e-36	-16.8217628	71.770418	-1.08790665
204641_at	3.28e-34	3.41e-36	16.8178924	71.748057	2.80828247	NEK2	NIMA related kinase 2
204697_s_at	3.31e-34	3.46e-36	-16.8157634	71.735756	-3.38518756	CHGA	chromogranin A
229950_s_at	3.39e-34	3.55e-36	-16.8111112	71.708875	-0.7733016	BORCS6	BLOC-1 related complex subunit 6
239391_at	3.44e-34	3.61e-36	-16.8083057	71.692664	-1.37807921	FAM120AOS	family with sequence similarity 120A opposite strand
223143_s_at	3.44e-34	3.62e-36	-16.8080596	71.691242	-1.0701729	AKIRIN2	akirin 2
200877_at	3.46e-34	3.64e-36	16.8068537	71.684273	1.21522212	CCT4	chaperonin containing TCP1 subunit 4
220026_at	3.56e-34	3.75e-36	-16.8017209	71.65461	-7.91387321	CLCA4	chloride channel accessory 4
217256_x_at	3.59e-34	3.78e-36	16.8002046	71.645846	2.22731369
235476_at	3.70e-34	3.91e-36	16.7944164	71.612391	2.58962614	TRIM59///IFT80	tripartite motif containing 59///intraflagellar transport 80
211984_at	3.80e-34	4.02e-36	-16.7897192	71.585239	-1.58702738	CALM3///CALM2///CALM1	calmodulin 3///calmodulin 2///calmodulin 1
230485_at	3.80e-34	4.03e-36	-16.7894337	71.583588	-1.82154225	PHGR1	proline, histidine and glycine rich 1
219891_at	3.82e-34	4.06e-36	-16.7882329	71.576647	-2.06511364	PGPEP1	pyroglutamyl-peptidase I
234092_s_at	3.98e-34	4.24e-36	-16.7807969	71.533656	-1.85423964	TM6SF2	transmembrane 6 superfamily member 2
228521_s_at	4.26e-34	4.55e-36	-16.7686073	71.463171	-1.65847132	MIA-RAB4B///RAB4B	MIA-RAB4B readthrough (NMD candidate)///RAB4B, member RAS oncogene family
210752_s_at	4.62e-34	4.93e-36	-16.7546826	71.382632	-1.38951636	MLX	MLX, MAX dimerization protein
219555_s_at	4.79e-34	5.12e-36	16.7481238	71.344689	2.58302368	CENPN	centromere protein N
236026_at	4.82e-34	5.17e-36	16.7464761	71.335156	3.01355012	GPATCH2	G-patch domain containing 2
239011_at	4.85e-34	5.22e-36	-16.7449911	71.326565	-0.88751038	LOC102724965	collagen alpha-2(I) chain-like
225398_at	4.85e-34	5.22e-36	16.7449133	71.326114	1.89822389	RPUSD4	RNA pseudouridylate synthase domain containing 4
205617_at	4.87e-34	5.24e-36	-16.7440809	71.321298	-1.33993705	PRRG2	proline rich and Gla domain 2
219530_at	5.06e-34	5.47e-36	16.7368504	71.279461	1.42004191	PALB2	partner and localizer of BRCA2
204546_at	5.06e-34	5.47e-36	-16.7366978	71.278578	-1.92381353	KIAA0513	KIAA0513
208244_at	5.06e-34	5.48e-36	-16.736632	71.278198	-1.04394501	BMP3	bone morphogenetic protein 3
238532_at	5.42e-34	5.88e-36	-16.7243695	71.207231	-1.37472055	DPF3	double PHD fingers 3
217399_s_at	5.50e-34	5.97e-36	-16.7216581	71.191537	-1.05104164	FOXO3B///FOXO3	forkhead box O3B pseudogene///forkhead box O3
223637_s_at	5.51e-34	6.00e-36	-16.7209727	71.187569	-1.70874946	FAM160A2	family with sequence similarity 160 member A2
207510_at	5.67e-34	6.19e-36	-16.7156578	71.156803	-1.97586906	BDKRB1	bradykinin receptor B1
207251_at	5.89e-34	6.43e-36	-16.7089406	71.117915	-2.75232409	MEP1B	meprin A subunit beta
220180_at	6.00e-34	6.57e-36	-16.705411	71.097479	-2.66501153	CCDC68	coiled-coil domain containing 68
223039_at	6.13e-34	6.72e-36	-16.7014606	71.074606	-1.84220495	GUCD1	guanylyl cyclase domain containing 1
221691_x_at	6.38e-34	7.00e-36	16.6943476	71.033415	2.20197922	NPM1	nucleophosmin
217209_at	6.53e-34	7.19e-36	-16.6899149	71.007743	-1.29172815	CEACAM3	carcinoembryonic antigen related cell adhesion molecule 3
209763_at	6.53e-34	7.19e-36	-16.6898806	71.007544	-2.95135512	CHRDL1	chordin like 1
209974_s_at	6.62e-34	7.30e-36	16.6872802	70.992483	1.31320909	BUB3	BUB3, mitotic checkpoint protein
243717_at	6.62e-34	7.31e-36	-16.6869294	70.990451	-1.19846976	EPHA10	EPH receptor A10
1566766_a_at	6.78e-34	7.50e-36	16.6826093	70.965428	2.41178827	MACC1	metastasis associated in colon cancer 1
200050_at	6.95e-34	7.71e-36	16.6777841	70.937477	2.21745873	ZNF146	zinc finger protein 146
1565358_at	6.95e-34	7.71e-36	-16.6777469	70.937261	-0.98858839	RARA	retinoic acid receptor alpha
240389_at	7.02e-34	7.81e-36	-16.6756636	70.925192	-3.47999704	TRPM6	transient receptor potential cation channel subfamily M member 6
201291_s_at	7.11e-34	7.91e-36	16.6733088	70.91155	2.92864135	TOP2A	topoisomerase (DNA) II alpha
1553449_at	7.11e-34	7.94e-36	-16.6728181	70.908707	-0.84889261	LINC00304	long intergenic non-protein coding RNA 304
218982_s_at	7.29e-34	8.15e-36	16.6682966	70.88251	2.10256363	MRPS17	mitochondrial ribosomal protein S17
241734_at	7.49e-34	8.38e-36	16.6634765	70.85458	2.20533918	SRFBP1	serum response factor binding protein 1
211967_at	7.75e-34	8.68e-36	16.6573839	70.819273	1.39553114	TMEM123	transmembrane protein 123
221856_s_at	7.82e-34	8.78e-36	-16.6555194	70.808468	-1.67350652	FAM63A	family with sequence similarity 63 member A
45633_at	7.97e-34	8.97e-36	16.6518641	70.787283	2.16326516	GINS3	GINS complex subunit 3
1557275_a_at	8.27e-34	9.32e-36	-16.6452377	70.748874	-3.33975298	TLCD2	TLC domain containing 2
229127_at	8.40e-34	9.48e-36	-16.6423492	70.73213	-2.14655602	JAM2	junctional adhesion molecule 2
242667_at	8.42e-34	9.52e-36	-16.6416425	70.728034	-1.08729824	TLR3	toll like receptor 3
204581_at	8.46e-34	9.58e-36	-16.6405239	70.721549	-1.13774745	CD22	CD22 molecule
211042_x_at	8.86e-34	1.01e-35	16.6322695	70.673693	1.69870386	MIR6756///MCAM	microRNA 6756///melanoma cell adhesion molecule
241592_at	8.97e-34	1.02e-35	-16.6299561	70.66028	-2.4909643
235496_at	9.21e-34	1.05e-35	-16.6250738	70.631969	-2.37180574	HRCT1	histidine rich carboxyl terminus 1
219954_s_at	9.34e-34	1.06e-35	-16.6225484	70.617325	-3.29363861	GBA3	glucosylceramidase beta 3 (gene/pseudogene)
204964_s_at	9.44e-34	1.08e-35	-16.620322	70.604413	-2.51495916	SSPN	sarcospan
226448_at	9.57e-34	1.09e-35	16.6177133	70.589284	2.11507965	MIR1182///FAM89A	microRNA 1182///family with sequence similarity 89 member A
229551_x_at	1.05e-33	1.20e-35	16.602003	70.498156	2.77571172	ZNF367	zinc finger protein 367
203658_at	1.06e-33	1.22e-35	-16.5989354	70.48036	-1.9620396	SLC25A20	solute carrier family 25 member 20
210028_s_at	1.11e-33	1.27e-35	16.5918805	70.439427	2.17613388	ORC3	origin recognition complex subunit 3
203385_at	1.14e-33	1.31e-35	-16.5872743	70.412699	-2.14054789	DGKA	diacylglycerol kinase alpha
32811_at	1.15e-33	1.33e-35	-16.5842999	70.395438	-1.68041346	MYO1C	myosin IC
219722_s_at	1.19e-33	1.38e-35	-16.5781041	70.35948	-3.09794016	GDPD3	glycerophosphodiester phosphodiesterase domain containing 3
222236_s_at	1.25e-33	1.45e-35	-16.5698985	70.311852	-1.50458438	ASAP3	ArfGAP with SH3 domain, ankyrin repeat and PH domain 3
1555920_at	1.32e-33	1.53e-35	16.5605631	70.257656	2.84284976	CBX3	chromobox 3
220421_at	1.32e-33	1.54e-35	-16.5595045	70.251511	-4.35505125	BTNL8	butyrophilin like 8
209791_at	1.33e-33	1.54e-35	-16.5592085	70.249792	-3.1868311	PADI2	peptidyl arginine deiminase 2
203625_x_at	1.35e-33	1.58e-35	16.5552001	70.226518	1.91774396	SKP2	S-phase kinase-associated protein 2, E3 ubiquitin protein ligase
225030_at	1.39e-33	1.62e-35	16.5508135	70.201047	2.13945635	BOD1	biorientation of chromosomes in cell division 1
210332_at	1.39e-33	1.63e-35	-16.549784	70.195069	-0.76373854	ACHE	acetylcholinesterase (Cartwright blood group)
238845_at	1.43e-33	1.67e-35	-16.5452841	70.168936	-1.25676289	SLC30A4	solute carrier family 30 member 4
202224_at	1.46e-33	1.70e-35	-16.5417859	70.14862	-2.03940356	CRK	CRK proto-oncogene, adaptor protein
244461_at	1.46e-33	1.71e-35	-16.5409174	70.143576	-1.77026508	SPECC1	sperm antigen with calponin homology and coiled-coil domains 1
41856_at	1.46e-33	1.71e-35	-16.5409092	70.143528	-1.32758074	UNC5B	unc-5 netrin receptor B
222680_s_at	1.46e-33	1.72e-35	16.5404776	70.141021	2.25748346	DTL	denticleless E3 ubiquitin protein ligase homolog
209105_at	1.47e-33	1.73e-35	-16.5386887	70.130632	-1.80192449	NCOA1	nuclear receptor coactivator 1
234992_x_at	1.50e-33	1.77e-35	16.5351278	70.109948	1.92223968	ECT2	epithelial cell transforming 2
238573_at	1.55e-33	1.83e-35	-16.5292265	70.075668	-1.55141866	OTUD7B	OTU deubiquitinase 7B
240377_at	1.58e-33	1.87e-35	-16.5261636	70.057875	-0.8969272	LOC101930075///LOC101930013///NPIPA8///NPIPA7///NPIPA5///NPIPA2///NPIPA3///PKD1P1///NPIPA1///PKD1	polycystin-1-like///polycystin-1-like///nuclear pore complex interacting protein family member A8///nuclear pore complex interacting protein family member A7///nuclear pore complex interacting protein family member A5///nuclear pore complex interacting protein family member A2///nuclear pore complex interacting protein family member A3///polycystin 1, transient receptor potential channel interact…
209941_at	1.61e-33	1.91e-35	-16.5219734	70.033531	-1.22599078	RIPK1	receptor interacting serine/threonine kinase 1
238346_s_at	1.68e-33	1.99e-35	16.5152901	69.994698	1.86710965	TGS1	trimethylguanosine synthase 1
208337_s_at	1.68e-33	1.99e-35	-16.5148824	69.992329	-1.30227525	NR5A2	nuclear receptor subfamily 5 group A member 2
202613_at	1.69e-33	2.01e-35	16.5137346	69.985659	2.41403076	CTPS1	CTP synthase 1
203908_at	1.73e-33	2.06e-35	-16.5090643	69.95852	-6.39096217	SLC4A4	solute carrier family 4 member 4
205133_s_at	1.75e-33	2.08e-35	16.5072341	69.947884	2.04191851	HSPE1	heat shock protein family E (Hsp10) member 1
1552669_at	1.82e-33	2.18e-35	-16.4994071	69.902393	-0.66333591	PPP1R3B	protein phosphatase 1 regulatory subunit 3B
203737_s_at	1.89e-33	2.27e-35	16.4929727	69.864992	1.44183413	PPRC1	peroxisome proliferator-activated receptor gamma, coactivator-related 1
1555231_a_at	1.89e-33	2.27e-35	-16.4927568	69.863736	-1.91603745	B3GALT5-AS1	B3GALT5 antisense RNA 1
219918_s_at	1.90e-33	2.29e-35	16.4912971	69.855251	3.22551708	ASPM	abnormal spindle microtubule assembly
213499_at	1.96e-33	2.35e-35	-16.4864341	69.82698	-1.9216614	CLCN2	chloride voltage-gated channel 2
219223_at	2.00e-33	2.41e-35	-16.4827325	69.805458	-1.44012612	CACFD1	calcium channel flower domain containing 1
207749_s_at	2.01e-33	2.43e-35	-16.4812426	69.796796	-1.81538572	PPP2R3A	protein phosphatase 2 regulatory subunit B''alpha
212962_at	2.03e-33	2.45e-35	-16.4792371	69.785135	-0.76647462	SYDE1	synapse defective Rho GTPase homolog 1
203721_s_at	2.13e-33	2.57e-35	16.4711806	69.738286	1.79558813	UTP18	UTP18, small subunit processome component
205232_s_at	2.20e-33	2.66e-35	-16.4653769	69.704533	-1.74732181	PAFAH2	platelet activating factor acetylhydrolase 2
220565_at	2.26e-33	2.74e-35	-16.4605043	69.676193	-0.83899021	CCR10	C-C motif chemokine receptor 10
1554938_a_at	2.36e-33	2.87e-35	-16.452276	69.628328	-1.45086202	ACOT11	acyl-CoA thioesterase 11
205314_x_at	2.37e-33	2.88e-35	-16.4518211	69.625682	-1.0387521	SNTB2	syntrophin beta 2
223945_x_at	2.37e-33	2.89e-35	16.4515506	69.624108	1.20024027	RP9P	retinitis pigmentosa 9 pseudogene
200759_x_at	2.38e-33	2.90e-35	-16.4504818	69.617891	-1.32150063	NFE2L1	nuclear factor, erythroid 2 like 1
207122_x_at	2.38e-33	2.92e-35	-16.4497298	69.613516	-2.00504567	SULT1A2	sulfotransferase family 1A member 2
208697_s_at	2.44e-33	2.99e-35	16.4456007	69.589493	1.41876741	EIF3E	eukaryotic translation initiation factor 3 subunit E
222216_s_at	2.50e-33	3.06e-35	16.4413077	69.564514	1.75261594	MRPL17	mitochondrial ribosomal protein L17
205610_at	2.64e-33	3.24e-35	-16.4317259	69.508756	-1.99488427	MYOM1	myomesin 1
240242_at	2.73e-33	3.35e-35	-16.4258202	69.474385	-2.24241997
203622_s_at	2.77e-33	3.41e-35	16.4229279	69.457551	1.7063298	PNO1	partner of NOB1 homolog
232470_at	2.90e-33	3.58e-35	-16.4147747	69.410091	-0.71865574	SIK1	salt inducible kinase 1
241571_at	3.00e-33	3.71e-35	-16.4085077	69.373605	-0.82752184
209709_s_at	3.10e-33	3.84e-35	16.4028965	69.340935	2.90733253	HMMR	hyaluronan mediated motility receptor
225530_at	3.13e-33	3.88e-35	-16.4010808	69.330362	-1.95895832	MOB3A	MOB kinase activator 3A
200807_s_at	3.15e-33	3.91e-35	16.3997954	69.322877	0.9881335	HSPD1	heat shock protein family D (Hsp60) member 1
218585_s_at	3.18e-33	3.96e-35	16.397514	69.309592	2.49111922	DTL	denticleless E3 ubiquitin protein ligase homolog
201412_at	3.20e-33	3.98e-35	-16.3964716	69.303522	-2.29893038	LRP10	LDL receptor related protein 10
242632_at	3.23e-33	4.02e-35	-16.3947182	69.293311	-0.9859402	FGD2	FYVE, RhoGEF and PH domain containing 2
207525_s_at	3.35e-33	4.18e-35	-16.3882685	69.255748	-2.0452118	GIPC1	GIPC PDZ domain containing family member 1
228955_at	3.46e-33	4.33e-35	16.3823216	69.22111	3.08809677	LRP8	LDL receptor related protein 8
235932_x_at	3.56e-33	4.46e-35	-16.3771385	69.190917	-1.0812907	HMCN2	hemicentin 2
204482_at	3.57e-33	4.47e-35	-16.376649	69.188066	-3.29677036	CLDN5	claudin 5
218632_at	3.74e-33	4.71e-35	-16.368003	69.137695	-2.27374197	HECTD3	HECT domain E3 ubiquitin protein ligase 3
228238_at	3.86e-33	4.86e-35	16.3625394	69.10586	2.59089303	SNORD77///SNORD76///SNORD74///GAS5///SNORD44///SNORD47///SNORD80///SNORD79///SNORD81	small nucleolar RNA, C/D box 77///small nucleolar RNA, C/D box 76///small nucleolar RNA, C/D box 74///growth arrest specific 5 (non-protein coding)///small nucleolar RNA, C/D box 44///small nucleolar RNA, C/D box 47///small nucleolar RNA, C/D box 80///small nucleolar RNA, C/D box 79///small nucleolar RNA, C/D box 81
230965_at	3.86e-33	4.87e-35	-16.3622157	69.103973	-1.14848752	USP2	ubiquitin specific peptidase 2
235026_at	3.87e-33	4.88e-35	16.3618269	69.101708	1.93621955	C12orf66	chromosome 12 open reading frame 66
233385_x_at	3.88e-33	4.91e-35	-16.3608351	69.095928	-1.49002219	MIA-RAB4B///RAB4B	MIA-RAB4B readthrough (NMD candidate)///RAB4B, member RAS oncogene family
242394_at	3.89e-33	4.93e-35	-16.3600653	69.091443	-1.16136301	CNKSR3	CNKSR family member 3
217389_s_at	3.96e-33	5.02e-35	-16.357034	69.073778	-0.78577382	ATF5	activating transcription factor 5
211301_at	4.04e-33	5.12e-35	-16.3535047	69.05321	-0.60631264	KCND3	potassium voltage-gated channel subfamily D member 3
200903_s_at	4.16e-33	5.29e-35	16.3479246	69.020688	2.1650068	AHCY	adenosylhomocysteinase
238998_x_at	4.21e-33	5.36e-35	-16.3457007	69.007725	-0.59400497	OTUD1	OTU deubiquitinase 1
216294_s_at	4.23e-33	5.39e-35	-16.3446823	69.001789	-0.87253987	KIAA1109	KIAA1109
218461_at	4.35e-33	5.56e-35	16.3395499	68.971871	1.68915436	GPN3	GPN-loop GTPase 3
215661_at	4.36e-33	5.57e-35	-16.339063	68.969033	-0.78168402	MAST2	microtubule associated serine/threonine kinase 2
214966_at	4.36e-33	5.59e-35	-16.3386577	68.966671	-0.8591088	GRIK5	glutamate ionotropic receptor kainate type subunit 5
230729_at	4.40e-33	5.64e-35	-16.3371252	68.957736	-1.97773245
227545_at	4.40e-33	5.64e-35	16.3369727	68.956848	2.42689757	BARD1	BRCA1 associated RING domain 1
218661_at	4.46e-33	5.74e-35	-16.3341271	68.940258	-1.44969489	NAA60	N(alpha)-acetyltransferase 60, NatF catalytic subunit
230924_at	4.51e-33	5.81e-35	-16.3321255	68.928588	-2.27115926	TTLL6	tubulin tyrosine ligase like 6
205915_x_at	4.57e-33	5.89e-35	-16.3296674	68.914257	-0.97199605	GRIN1	glutamate ionotropic receptor NMDA type subunit 1
238242_at	4.68e-33	6.04e-35	-16.3253251	68.888938	-1.03254786	MIR8072///LOC100293704	microRNA 8072///serine/arginine repetitive matrix protein 3-like
239914_at	5.04e-33	6.52e-35	-16.3122888	68.812915	-1.21896208
241943_at	5.04e-33	6.53e-35	-16.3121464	68.812085	-0.84900355	C18orf61	uncharacterized LOC497259
202088_at	5.04e-33	6.53e-35	16.3119286	68.810814	1.87238533	SLC39A6	solute carrier family 39 member 6
218352_at	5.11e-33	6.63e-35	16.3094747	68.796502	2.88334423	RCBTB1	RCC1 and BTB domain containing protein 1
211253_x_at	5.19e-33	6.76e-35	-16.3062329	68.777593	-1.2336383	PYY	peptide YY
225080_at	5.19e-33	6.76e-35	-16.3060538	68.776549	-1.69693544	MYO1C	myosin IC
227916_x_at	5.21e-33	6.80e-35	16.3051594	68.771332	1.78351246	EXOSC3	exosome component 3
202911_at	5.37e-33	7.01e-35	16.300019	68.741346	2.0027931	MSH6	mutS homolog 6
202002_at	5.47e-33	7.15e-35	-16.2965901	68.721343	-0.9626432	ACAA2	acetyl-CoA acyltransferase 2
222069_s_at	5.92e-33	7.75e-35	-16.282778	68.640753	-0.88086516	RIN3	Ras and Rab interactor 3
202169_s_at	5.93e-33	7.78e-35	16.2821695	68.637202	1.91494975	AASDHPPT	aminoadipate-semialdehyde dehydrogenase-phosphopantetheinyl transferase
209544_at	6.05e-33	7.94e-35	16.2787071	68.616997	2.26784229	RIPK2	receptor interacting serine/threonine kinase 2
205479_s_at	6.23e-33	8.20e-35	16.2733185	68.585549	2.57662952	PLAU	plasminogen activator, urokinase
238461_at	6.36e-33	8.38e-35	-16.269578	68.563717	-1.05229547	EIF4E3	eukaryotic translation initiation factor 4E family member 3
1553177_at	6.49e-33	8.56e-35	-16.2659018	68.542259	-1.12213313	SH2D1B	SH2 domain containing 1B
219178_at	6.53e-33	8.62e-35	16.2646292	68.53483	1.38124791	QTRT2	queuine tRNA-ribosyltransferase accessory subunit 2
228016_s_at	6.66e-33	8.82e-35	-16.2608329	68.512669	-0.85712191
214858_at	6.66e-33	8.82e-35	-16.2608032	68.512496	-1.10590935	PP14571	uncharacterized LOC100130449
231732_at	6.77e-33	8.98e-35	-16.2577002	68.494381	-1.42164986	SMPD3	sphingomyelin phosphodiesterase 3
214656_x_at	6.82e-33	9.05e-35	-16.2563992	68.486786	-1.6681141	MYO1C	myosin IC
218513_at	6.88e-33	9.14e-35	16.254678	68.476737	2.64861693	TMA16	translation machinery associated 16 homolog
214431_at	6.88e-33	9.16e-35	16.2542731	68.474373	1.56415763	GMPS	guanine monophosphate synthase
226835_s_at	7.17e-33	9.56e-35	16.2469673	68.431716	3.0743241	ZFAS1	ZNFX1 antisense RNA 1
223498_at	7.42e-33	9.91e-35	-16.2409801	68.396754	-1.62628829	SPECC1	sperm antigen with calponin homology and coiled-coil domains 1
211707_s_at	7.44e-33	9.95e-35	16.2401917	68.39215	1.54425273	IQCB1	IQ motif containing B1
214061_at	7.67e-33	1.03e-34	16.2348061	68.360697	2.38583955	TBC1D31	TBC1 domain family member 31
225373_at	7.73e-33	1.04e-34	-16.2333978	68.352472	-1.36568169	C10orf54	chromosome 10 open reading frame 54
243890_at	8.01e-33	1.08e-34	-16.2269133	68.314597	-1.41153897
221443_x_at	8.04e-33	1.08e-34	-16.2261965	68.310409	-1.13774849	PRLH	prolactin releasing hormone
211954_s_at	8.31e-33	1.12e-34	16.2202398	68.275613	2.24108935	IPO5	importin 5
239634_at	8.56e-33	1.15e-34	-16.2149259	68.244567	-0.79919532	LOC101927248	uncharacterized LOC101927248
204709_s_at	8.60e-33	1.16e-34	16.2140615	68.239517	3.06723018	KIF23	kinesin family member 23
222632_s_at	8.81e-33	1.19e-34	16.2096522	68.213755	2.41646581	LZTFL1	leucine zipper transcription factor like 1
201417_at	8.89e-33	1.20e-34	16.2079501	68.203809	2.24808352	SOX4	SRY-box 4
1554539_a_at	9.03e-33	1.22e-34	-16.2050336	68.186767	-2.30553362	RHOF	ras homolog family member F, filopodia associated
204088_at	9.06e-33	1.23e-34	-16.2041982	68.181885	-2.63866545	P2RX4	purinergic receptor P2X 4
238482_at	9.28e-33	1.26e-34	16.1998406	68.15642	2.12423528	KLF7	Kruppel like factor 7
203358_s_at	9.55e-33	1.30e-34	16.1946881	68.126307	2.26901931	EZH2	enhancer of zeste 2 polycomb repressive complex 2 subunit
240115_at	9.57e-33	1.30e-34	-16.1942578	68.123792	-1.52899609	LOC100286925	uncharacterized LOC100286925
243733_at	9.70e-33	1.32e-34	-16.1916231	68.108393	-0.64606188
202422_s_at	9.87e-33	1.35e-34	16.1885232	68.090274	3.21002243	ACSL4	acyl-CoA synthetase long-chain family member 4
219007_at	1.01e-32	1.38e-34	16.1840826	68.064316	1.38499987	NUP43	nucleoporin 43
226742_at	1.03e-32	1.41e-34	-16.181106	68.046916	-1.55460773	SAR1B	secretion associated Ras related GTPase 1B
225590_at	1.03e-32	1.42e-34	-16.1802592	68.041965	-1.96971027	SH3RF1	SH3 domain containing ring finger 1
217476_at	1.08e-32	1.48e-34	-16.1721853	67.994761	-1.12334877	NR1D1///THRA	nuclear receptor subfamily 1 group D member 1///thyroid hormone receptor, alpha
204896_s_at	1.11e-32	1.53e-34	-16.1674893	67.967303	-1.25219455	PTGER4	prostaglandin E receptor 4
204744_s_at	1.13e-32	1.56e-34	16.1635382	67.944198	1.52413766	IARS	isoleucyl-tRNA synthetase
1555282_a_at	1.16e-32	1.60e-34	-16.1592911	67.919361	-1.36268925	PPARGC1B	PPARG coactivator 1 beta
241292_at	1.16e-32	1.60e-34	-16.1590457	67.917926	-0.77937519
211433_x_at	1.17e-32	1.61e-34	-16.1579284	67.911392	-1.68612202	FAM214B	family with sequence similarity 214 member B
214763_at	1.19e-32	1.65e-34	-16.1541786	67.88946	-1.8999576	ACOT11	acyl-CoA thioesterase 11
213155_at	1.19e-32	1.65e-34	-16.1540465	67.888688	-2.93832707	LOC339166///WSCD1	uncharacterized LOC339166///WSC domain containing 1
239606_at	1.21e-32	1.68e-34	-16.1513077	67.872669	-1.28325351
219363_s_at	1.23e-32	1.71e-34	16.1484032	67.855679	2.15261157	MTERF3	mitochondrial transcription termination factor 3
212042_x_at	1.23e-32	1.72e-34	16.1475347	67.8506	0.84916649	RPL7	ribosomal protein L7
220171_x_at	1.26e-32	1.76e-34	16.1432284	67.825409	2.63341259	GPALPP1	GPALPP motifs containing 1
236317_at	1.32e-32	1.85e-34	-16.1349384	67.77691	-0.70951335
202997_s_at	1.35e-32	1.88e-34	-16.131927	67.75929	-0.98895346	LOXL2	lysyl oxidase like 2
234478_at	1.44e-32	2.01e-34	-16.1206434	67.693262	-0.92420155
200878_at	1.44e-32	2.01e-34	-16.1203242	67.691394	-1.82864483	EPAS1	endothelial PAS domain protein 1
214765_s_at	1.52e-32	2.13e-34	-16.1109769	67.636687	-2.75586781	NAAA	N-acylethanolamine acid amidase
219323_s_at	1.56e-32	2.19e-34	-16.1063297	67.609484	-1.01242562	IL18BP	interleukin 18 binding protein
235088_at	1.56e-32	2.19e-34	16.106039	67.607783	2.54030704	C4orf46	chromosome 4 open reading frame 46
233179_x_at	1.58e-32	2.22e-34	-16.1035265	67.593075	-0.98658123	SIRT6	sirtuin 6
226943_at	1.58e-32	2.23e-34	16.1026485	67.587935	2.03721345	C12orf73	chromosome 12 open reading frame 73
220073_s_at	1.60e-32	2.25e-34	-16.1011128	67.578945	-2.00747321	PLEKHG6	pleckstrin homology and RhoGEF domain containing G6
206136_at	1.60e-32	2.27e-34	-16.1000089	67.572482	-1.82278668	FZD5	frizzled class receptor 5
201338_x_at	1.61e-32	2.29e-34	16.0986968	67.564801	2.17332548	GTF3A	general transcription factor IIIA
241709_s_at	1.62e-32	2.29e-34	-16.0982537	67.562207	-0.95714256	DOCK1	dedicator of cytokinesis 1
212046_x_at	1.64e-32	2.33e-34	-16.0951451	67.544007	-1.51352973	MAPK3	mitogen-activated protein kinase 3
200091_s_at	1.66e-32	2.36e-34	16.092943	67.531114	1.04829051	RPS25	ribosomal protein S25
231803_at	1.76e-32	2.50e-34	-16.0834882	67.47575	-0.96985234	FGF11	fibroblast growth factor 11
229221_at	1.77e-32	2.52e-34	16.081958	67.466789	3.01676621	CD44	CD44 molecule (Indian blood group)
232697_at	1.78e-32	2.54e-34	-16.0804695	67.458072	-0.70094547	LRFN2	leucine rich repeat and fibronectin type III domain containing 2
213701_at	1.81e-32	2.58e-34	16.0778653	67.442821	2.53964394	C12orf29	chromosome 12 open reading frame 29
233801_s_at	1.81e-32	2.59e-34	-16.0774589	67.440441	-1.09995743	SEMA6D	semaphorin 6D
218750_at	1.92e-32	2.75e-34	16.0673661	67.381325	2.61225299	TAF1D	TATA-box binding protein associated factor, RNA polymerase I subunit D
59375_at	1.99e-32	2.85e-34	-16.0610542	67.34435	-2.82447652	MYO15B	myosin XVB
203755_at	2.00e-32	2.88e-34	16.0595504	67.33554	2.83664873	BUB1B	BUB1 mitotic checkpoint serine/threonine kinase B
222848_at	2.02e-32	2.90e-34	16.0580824	67.326939	3.21465866	CENPK	centromere protein K
234863_x_at	2.02e-32	2.91e-34	16.0575889	67.324049	1.91363358	FBXO5	F-box protein 5
229740_at	2.07e-32	2.99e-34	-16.0532019	67.298345	-1.87053755	SMIM5	small integral membrane protein 5
226963_at	2.13e-32	3.07e-34	16.0483943	67.270176	1.90268655	BTF3L4	basic transcription factor 3 like 4
206613_s_at	2.16e-32	3.13e-34	16.0455457	67.253484	2.65031667	TAF1A	TATA-box binding protein associated factor, RNA polymerase I subunit A
227057_at	2.18e-32	3.15e-34	-16.0443412	67.246425	-1.51217826	ARHGAP27	Rho GTPase activating protein 27
200092_s_at	2.21e-32	3.20e-34	16.041494	67.22974	0.85748267	RPL37	ribosomal protein L37
239810_at	2.26e-32	3.29e-34	-16.0370183	67.20351	-0.80732222	VASH1	vasohibin 1
205409_at	2.26e-32	3.29e-34	-16.0368804	67.202702	-1.47299069	FOSL2	FOS like 2, AP-1 transcription factor subunit
236361_at	2.26e-32	3.29e-34	-16.0368643	67.202608	-1.18709371	GALNT15	polypeptide N-acetylgalactosaminyltransferase 15
205264_at	2.30e-32	3.34e-34	16.0341286	67.186574	1.70489736	CD3EAP	CD3e molecule associated protein
217154_s_at	2.32e-32	3.38e-34	-16.0320808	67.174571	-1.3381713	EDN3	endothelin 3
240340_at	2.41e-32	3.51e-34	-16.0257602	67.137522	-0.79526867	SPATA3	spermatogenesis associated 3
222023_at	2.50e-32	3.66e-34	-16.0188683	67.09712	-0.71417382	AKAP13	A-kinase anchoring protein 13
203956_at	2.57e-32	3.76e-34	16.014318	67.070442	1.447373	MORC2	MORC family CW-type zinc finger 2
206261_at	2.57e-32	3.76e-34	16.0141862	67.06967	2.39714449	ZNF239	zinc finger protein 239
218088_s_at	2.58e-32	3.78e-34	-16.0133006	67.064477	-1.41160144	RRAGC	Ras related GTP binding C
209575_at	2.72e-32	4.00e-34	-16.0037422	67.008429	-2.47486763	IL10RB	interleukin 10 receptor subunit beta
203111_s_at	2.72e-32	4.00e-34	-16.0036698	67.008005	-1.23178938	PTK2B	protein tyrosine kinase 2 beta
244697_at	2.72e-32	4.01e-34	-16.0033535	67.00615	-1.42017791
218233_s_at	2.79e-32	4.12e-34	15.998633	66.978467	1.05656314	TOMM6///PRICKLE4	translocase of outer mitochondrial membrane 6///prickle planar cell polarity protein 4
53991_at	2.82e-32	4.16e-34	-15.9968716	66.968137	-1.96224303	DENND2A	DENN domain containing 2A
211848_s_at	2.85e-32	4.21e-34	-15.99509	66.957688	-4.81697871	CEACAM7	carcinoembryonic antigen related cell adhesion molecule 7
235520_at	2.85e-32	4.22e-34	15.9946652	66.955197	2.37784694	ZNF280C	zinc finger protein 280C
213189_at	2.86e-32	4.23e-34	15.9940949	66.951852	1.92105857	MINA	MYC induced nuclear antigen
242487_at	2.86e-32	4.25e-34	-15.9935438	66.948619	-0.79054735	CC2D1B	coiled-coil and C2 domain containing 1B
219540_at	2.91e-32	4.32e-34	15.9905157	66.930859	2.06297071	ZNF267	zinc finger protein 267
227387_at	2.91e-32	4.33e-34	-15.9903303	66.929771	-0.86386649	NSMCE4A	NSE4 homolog A, SMC5-SMC6 complex component
206623_at	2.92e-32	4.35e-34	-15.9892572	66.923477	-2.20289123	PDE6A	phosphodiesterase 6A
208919_s_at	2.93e-32	4.37e-34	-15.9885953	66.919594	-1.72914155	NADK	NAD kinase
224750_at	2.93e-32	4.37e-34	-15.9884807	66.918922	-1.27494654	RNF185	ring finger protein 185
212705_x_at	3.01e-32	4.50e-34	-15.983625	66.890439	-0.79115293	PNPLA2	patatin like phospholipase domain containing 2
243932_at	3.16e-32	4.72e-34	-15.9753996	66.842184	-0.79307009
239579_at	3.31e-32	4.96e-34	15.967127	66.793645	3.93273898	EPHX4	epoxide hydrolase 4
205240_at	3.40e-32	5.10e-34	15.9624032	66.765925	2.46287227	GPSM2	G-protein signaling modulator 2
214271_x_at	3.40e-32	5.10e-34	15.9623779	66.765776	0.90139922	RPL12	ribosomal protein L12
233403_x_at	3.42e-32	5.14e-34	-15.9612116	66.758932	-1.75062653	TM6SF2	transmembrane 6 superfamily member 2
207488_at	3.42e-32	5.15e-34	-15.9608233	66.756654	-0.66469319
205019_s_at	3.42e-32	5.15e-34	-15.9607659	66.756317	-2.28612403	VIPR1	vasoactive intestinal peptide receptor 1
235644_at	3.46e-32	5.22e-34	15.9583329	66.742038	2.86904578	CCDC138	coiled-coil domain containing 138
222018_at	3.55e-32	5.37e-34	15.9537757	66.715292	2.38191405	NACA	nascent polypeptide-associated complex alpha subunit
219807_x_at	3.76e-32	5.69e-34	-15.9439031	66.657343	-1.43105715	MIA-RAB4B///RAB4B	MIA-RAB4B readthrough (NMD candidate)///RAB4B, member RAS oncogene family
200036_s_at	3.76e-32	5.70e-34	15.9437146	66.656236	1.30564425	RPL10A	ribosomal protein L10a
228101_at	3.81e-32	5.77e-34	-15.9414608	66.643006	-1.56085024	APBA1	amyloid beta precursor protein binding family A member 1
205282_at	3.81e-32	5.78e-34	15.941112	66.640958	3.00059481	LRP8	LDL receptor related protein 8
205394_at	3.86e-32	5.87e-34	15.9385523	66.625931	2.78114618	CHEK1	checkpoint kinase 1
202615_at	3.95e-32	6.02e-34	-15.934373	66.601395	-1.42334139	GNAQ	G protein subunit alpha q
1554572_a_at	3.98e-32	6.07e-34	15.9329094	66.592802	1.73614508	SUV39H2	suppressor of variegation 3-9 homolog 2
229439_s_at	4.10e-32	6.26e-34	-15.9276924	66.56217	-0.76758561	RBM47	RNA binding motif protein 47
231784_s_at	4.28e-32	6.53e-34	15.9205271	66.520094	2.56375001	DCAF13	DDB1 and CUL4 associated factor 13
218542_at	4.42e-32	6.75e-34	15.914817	66.48656	3.07771178	CEP55	centrosomal protein 55
234944_s_at	4.66e-32	7.14e-34	15.9053749	66.431101	2.18338526	MTFR2	mitochondrial fission regulator 2
40189_at	4.81e-32	7.37e-34	15.8999763	66.399388	1.19727225	SETSIP///SET	SET-like protein///SET nuclear proto-oncogene
226479_at	4.86e-32	7.46e-34	15.897934	66.38739	2.37849864	KBTBD6	kelch repeat and BTB domain containing 6
214393_at	4.94e-32	7.59e-34	-15.8949772	66.370019	-0.62760724	RND2	Rho family GTPase 2
201327_s_at	4.95e-32	7.62e-34	15.894371	66.366457	1.72033003	CCT6A	chaperonin containing TCP1 subunit 6A
212058_at	5.00e-32	7.70e-34	15.8926626	66.35642	2.06771327	U2SURP	U2 snRNP associated SURP domain containing
201016_at	5.03e-32	7.76e-34	15.8913106	66.348476	2.20377704	EIF1AX	eukaryotic translation initiation factor 1A, X-linked
203764_at	5.06e-32	7.81e-34	15.8902732	66.342381	3.16392121	DLGAP5	DLG associated protein 5
227117_at	5.07e-32	7.83e-34	15.8897275	66.339175	2.11171382	XPOT	exportin for tRNA
1553157_at	5.11e-32	7.91e-34	-15.8881176	66.329715	-0.90839319	LHX4	LIM homeobox 4
1556356_at	5.11e-32	7.91e-34	-15.8880138	66.329106	-0.67893406	ERICH1	glutamate rich 1
230032_at	5.11e-32	7.93e-34	15.8875846	66.326584	2.21963484	OSGEPL1	O-sialoglycoprotein endopeptidase-like 1
204025_s_at	5.22e-32	8.10e-34	15.8839961	66.305498	1.6376104	PDCD2	programmed cell death 2
239356_at	5.26e-32	8.17e-34	-15.8824782	66.296578	-1.00590797	DOCK9-AS2	DOCK9 antisense RNA 2 (head to head)
201577_at	5.42e-32	8.43e-34	15.8772235	66.265699	2.42682599	NME1	NME/NM23 nucleoside diphosphate kinase 1
218605_at	5.65e-32	8.81e-34	15.8697851	66.221982	1.89876565	TFB2M	transcription factor B2, mitochondrial
200696_s_at	6.44e-32	1.00e-33	-15.8475815	66.091453	-2.62265711	GSN	gelsolin
214944_at	6.52e-32	1.02e-33	-15.8453456	66.078306	-0.71821703	PHLPP2	PH domain and leucine rich repeat protein phosphatase 2
201276_at	6.64e-32	1.04e-33	-15.8420187	66.058744	-1.87902482	RAB5B	RAB5B, member RAS oncogene family
226184_at	6.85e-32	1.07e-33	15.836529	66.02646	2.22010922	FMNL2	formin like 2
1556657_at	6.85e-32	1.07e-33	-15.8363317	66.0253	-1.18504863
211762_s_at	7.02e-32	1.10e-33	15.8320014	65.999833	1.98929993	KPNA2	karyopherin subunit alpha 2
206710_s_at	7.05e-32	1.11e-33	-15.8311278	65.994695	-4.27437432	EPB41L3	erythrocyte membrane protein band 4.1 like 3
233388_at	7.20e-32	1.13e-33	-15.8271878	65.971522	-2.73963259
236817_at	7.34e-32	1.16e-33	15.823832	65.951783	2.41713833	ADAT2	adenosine deaminase, tRNA specific 2
238682_at	7.37e-32	1.16e-33	-15.8228759	65.946159	-0.88821218	CCDC96	coiled-coil domain containing 96
217794_at	7.43e-32	1.17e-33	-15.8214159	65.937571	-1.90953722	PRR13	proline rich 13
222677_x_at	7.51e-32	1.19e-33	-15.8193342	65.925326	-0.98001494	AURKAIP1	aurora kinase A interacting protein 1
207474_at	7.78e-32	1.23e-33	-15.8131229	65.888785	-1.28814875	SNRK	SNF related kinase
216631_s_at	8.07e-32	1.28e-33	-15.8068464	65.851857	-0.88592286	HLA-DPA2	major histocompatibility complex, class II, DP alpha 2 (pseudogene)
217337_at	8.13e-32	1.29e-33	-15.8053147	65.842845	-1.54726838
222825_at	8.24e-32	1.31e-33	15.8029423	65.828885	2.78275064	OTUD6B	OTU domain containing 6B
207765_s_at	8.27e-32	1.31e-33	-15.8021157	65.824022	-1.73143927	FAM214B	family with sequence similarity 214 member B
1560390_s_at	8.46e-32	1.35e-33	-15.7981221	65.800521	-0.63781161	LINC00663	long intergenic non-protein coding RNA 663
208249_s_at	8.57e-32	1.36e-33	15.795753	65.78658	1.6917001	TGDS	TDP-glucose 4,6-dehydratase
208343_s_at	8.59e-32	1.37e-33	-15.7949879	65.782077	-3.03123751	NR5A2	nuclear receptor subfamily 5 group A member 2
206864_s_at	8.85e-32	1.41e-33	-15.7897786	65.751419	-0.84711372	HRK	harakiri, BCL2 interacting protein
205378_s_at	8.95e-32	1.43e-33	-15.7878185	65.739883	-1.2593419	ACHE	acetylcholinesterase (Cartwright blood group)
236218_at	9.06e-32	1.45e-33	-15.7854154	65.725738	-0.92219482	PHOSPHO1	phosphoethanolamine/phosphocholine phosphatase
217562_at	9.13e-32	1.46e-33	-15.7840888	65.71793	-2.30174418	BRINP3	BMP/retinoic acid inducible neural specific 3
1566115_at	9.19e-32	1.47e-33	-15.7827181	65.709862	-1.67584584
205494_at	9.27e-32	1.49e-33	-15.7811275	65.700499	-0.90164509	ZNF821	zinc finger protein 821
221928_at	9.37e-32	1.51e-33	-15.7790287	65.688145	-1.74226218	ACACB	acetyl-CoA carboxylase beta
215299_x_at	9.44e-32	1.52e-33	-15.777597	65.679717	-2.38500729	SULT1A1	sulfotransferase family 1A member 1
91703_at	9.44e-32	1.52e-33	-15.777446	65.678828	-2.19519126	EHBP1L1	EH domain binding protein 1 like 1
229433_at	9.57e-32	1.54e-33	15.7749348	65.664045	1.74451178	RBM26	RNA binding motif protein 26
1555962_at	9.75e-32	1.57e-33	-15.7715223	65.643956	-3.87286183	B3GNT7	UDP-GlcNAc:betaGal beta-1,3-N-acetylglucosaminyltransferase 7
203209_at	9.76e-32	1.58e-33	15.7711443	65.64173	2.03185729	RFC5	replication factor C subunit 5
229771_at	9.94e-32	1.61e-33	-15.7676973	65.621436	-1.3885907	MAP3K13	mitogen-activated protein kinase kinase kinase 13
205166_at	9.94e-32	1.61e-33	-15.7676848	65.621362	-1.86621802	CAPN5	calpain 5
230165_at	1.03e-31	1.66e-33	15.7622031	65.589086	2.72089035	SGO2	shugoshin 2
203693_s_at	1.05e-31	1.70e-33	15.7584503	65.566988	1.80982349	E2F3	E2F transcription factor 3
213296_at	1.05e-31	1.70e-33	-15.7581083	65.564975	-1.58504279	RER1	retention in endoplasmic reticulum sorting receptor 1
201556_s_at	1.06e-31	1.72e-33	-15.7562897	65.554265	-1.88398347	VAMP2	vesicle associated membrane protein 2
215091_s_at	1.10e-31	1.80e-33	15.7488899	65.510687	2.04155996	GTF3A	general transcription factor IIIA
239453_at	1.11e-31	1.81e-33	-15.748238	65.506848	-1.11655841
207993_s_at	1.12e-31	1.82e-33	-15.7469343	65.49917	-1.63174447	CHP1	calcineurin like EF-hand protein 1
218039_at	1.12e-31	1.83e-33	15.7466012	65.497207	2.33388189	NUSAP1	nucleolar and spindle associated protein 1
207362_at	1.12e-31	1.84e-33	-15.7451964	65.488934	-0.80854448	SLC30A4	solute carrier family 30 member 4
233289_at	1.13e-31	1.86e-33	-15.7437716	65.480541	-1.25176734
243883_at	1.13e-31	1.86e-33	-15.7436322	65.47972	-1.09040735	MMP15	matrix metallopeptidase 15
200758_s_at	1.15e-31	1.89e-33	-15.7403946	65.460651	-1.41307248	NFE2L1	nuclear factor, erythroid 2 like 1
230907_at	1.27e-31	2.08e-33	-15.7241917	65.365197	-0.8478853	GPRC5C	G protein-coupled receptor class C group 5 member C
213129_s_at	1.27e-31	2.09e-33	15.7234025	65.360547	1.98716327	LOC101060817///GCSH	glycine cleavage system H protein, mitochondrial-like///glycine cleavage system protein H
218726_at	1.28e-31	2.11e-33	15.7223145	65.354137	2.001468	HJURP	Holliday junction recognition protein
235887_at	1.31e-31	2.16e-33	-15.7182414	65.330137	-0.75301098
205441_at	1.31e-31	2.17e-33	-15.7173519	65.324895	-1.43230827	OCEL1	occludin/ELL domain containing 1
203797_at	1.32e-31	2.19e-33	15.7161775	65.317975	3.52822291	VSNL1	visinin like 1
209714_s_at	1.43e-31	2.36e-33	15.7028789	65.239603	2.60745298	CDKN3	cyclin dependent kinase inhibitor 3
219650_at	1.44e-31	2.38e-33	15.7014087	65.230937	2.35819761	ERCC6L	ERCC excision repair 6 like, spindle assembly checkpoint helicase
225888_at	1.47e-31	2.44e-33	15.6974884	65.20783	1.914788	NAA25	N(alpha)-acetyltransferase 25, NatB auxiliary subunit
215380_s_at	1.47e-31	2.45e-33	15.6971645	65.205921	1.59911737	GGCT	gamma-glutamylcyclotransferase
217271_at	1.48e-31	2.46e-33	-15.6960855	65.19956	-1.0833257
222943_at	1.48e-31	2.47e-33	-15.6956321	65.196887	-4.56115151	GBA3	glucosylceramidase beta 3 (gene/pseudogene)
202246_s_at	1.53e-31	2.54e-33	15.6904985	65.166625	1.89914431	CDK4	cyclin dependent kinase 4
202649_x_at	1.60e-31	2.68e-33	15.6819556	65.11626	1.15328197	RPS19	ribosomal protein S19
231143_at	1.60e-31	2.68e-33	-15.6817831	65.115243	-0.87518041	TMEM178B	transmembrane protein 178B
218932_at	1.62e-31	2.70e-33	15.6802314	65.106094	1.70714036	ZNHIT6	zinc finger HIT-type containing 6
1564155_x_at	1.62e-31	2.70e-33	-15.6801533	65.105634	-1.24834436
205194_at	1.65e-31	2.76e-33	15.6767422	65.085521	2.47222971	PSPH	phosphoserine phosphatase
211026_s_at	1.69e-31	2.83e-33	-15.6726079	65.061142	-2.74592487	MGLL	monoglyceride lipase
241980_at	1.72e-31	2.88e-33	-15.6695153	65.042905	-0.70295319	MAP6	microtubule associated protein 6
235383_at	1.74e-31	2.93e-33	-15.6667426	65.026553	-1.47182704	MYO7B	myosin VIIB
226227_x_at	1.75e-31	2.94e-33	15.6660721	65.022599	2.07509364	ZFAS1	ZNFX1 antisense RNA 1
233180_at	1.75e-31	2.94e-33	-15.6659326	65.021776	-1.31907277
241418_at	1.75e-31	2.95e-33	-15.6654393	65.018867	-2.14510263	NMRAL1P1	NmrA like redox sensor 1 pseudogene 1
225641_at	1.77e-31	2.98e-33	-15.6636813	65.008499	-1.29396484	MEF2D	myocyte enhancer factor 2D
216821_at	1.79e-31	3.03e-33	-15.6612656	64.994252	-0.83528549
204404_at	1.82e-31	3.08e-33	15.6581986	64.976162	2.95821956	SLC12A2	solute carrier family 12 member 2
218507_at	1.85e-31	3.13e-33	15.655509	64.960297	2.28151749	HILPDA	hypoxia inducible lipid droplet associated
209595_at	1.89e-31	3.21e-33	15.651501	64.936655	2.06581448	GTF2F2	general transcription factor IIF subunit 2
231855_at	1.89e-31	3.21e-33	15.6514191	64.936172	2.72758841	KIAA1524	KIAA1524
200732_s_at	1.90e-31	3.22e-33	-15.6505098	64.930808	-1.92637733	PTP4A1	protein tyrosine phosphatase type IVA, member 1
218911_at	1.95e-31	3.32e-33	15.6457529	64.902746	2.69034725	YEATS4	YEATS domain containing 4
222360_at	1.99e-31	3.39e-33	15.6419848	64.880516	2.135727	DPH5	diphthamide biosynthesis 5
201847_at	2.01e-31	3.43e-33	15.6402828	64.870474	1.95000176	LIPA	lipase A, lysosomal acid type
218076_s_at	2.02e-31	3.44e-33	-15.6394122	64.865337	-1.31265952	ARHGAP17	Rho GTPase activating protein 17
226165_at	2.02e-31	3.45e-33	15.6389835	64.862808	2.22354447	C8orf59	chromosome 8 open reading frame 59
230991_at	2.02e-31	3.46e-33	-15.6386685	64.86095	-1.47150336	LOC102724156	uncharacterized LOC102724156
216971_s_at	2.03e-31	3.47e-33	-15.6380652	64.85739	-1.26864442	PLEC	plectin
233979_s_at	2.15e-31	3.68e-33	-15.6282772	64.799634	-1.63324791	ESPN	espin
1556944_at	2.17e-31	3.72e-33	-15.6262222	64.787507	-0.62367656
225738_at	2.18e-31	3.75e-33	-15.6252085	64.781525	-1.73441086	RAPGEF1	Rap guanine nucleotide exchange factor 1
205792_at	2.19e-31	3.76e-33	-15.6246397	64.778168	-1.05578959	WISP2	WNT1 inducible signaling pathway protein 2
200706_s_at	2.21e-31	3.81e-33	-15.6225405	64.765779	-2.7454216	LITAF	lipopolysaccharide induced TNF factor
206205_at	2.24e-31	3.87e-33	15.6198337	64.749804	2.13707465	MPHOSPH9	M-phase phosphoprotein 9
219165_at	2.28e-31	3.93e-33	-15.6169802	64.732962	-1.40926934	PDLIM2	PDZ and LIM domain 2
219378_at	2.32e-31	4.00e-33	15.6141342	64.716164	1.79613733	NAA16	N(alpha)-acetyltransferase 16, NatA auxiliary subunit
228388_at	2.32e-31	4.01e-33	-15.6139358	64.714994	-1.56888962	NFKBIB	NFKB inhibitor beta
225501_at	2.33e-31	4.03e-33	15.6128884	64.708811	1.77421415	PHF6	PHD finger protein 6
223413_s_at	2.34e-31	4.05e-33	15.6121443	64.704419	2.15634049	LYAR	Ly1 antibody reactive
204043_at	2.36e-31	4.09e-33	-15.6104501	64.694418	-1.86059945	TCN2	transcobalamin 2
218756_s_at	2.42e-31	4.19e-33	-15.6061314	64.668925	-3.57056433	DHRS11	dehydrogenase/reductase 11
1570364_at	2.43e-31	4.22e-33	-15.6053097	64.664074	-0.84537611	ZNF709	zinc finger protein 709
216558_x_at	2.45e-31	4.26e-33	-15.603428	64.652965	-0.69633886	IGHV4-31///IGHM///IGHG3///IGHG2///IGHG1///IGHD///IGHA1	immunoglobulin heavy variable 4-31///immunoglobulin heavy constant mu///immunoglobulin heavy constant gamma 3 (G3m marker)///immunoglobulin heavy constant gamma 2 (G2m marker)///immunoglobulin heavy constant gamma 1 (G1m marker)///immunoglobulin heavy constant delta///immunoglobulin heavy constant alpha 1
203832_at	2.49e-31	4.33e-33	15.6006599	64.636624	1.67489829	SNRPF	small nuclear ribonucleoprotein polypeptide F
220890_s_at	2.53e-31	4.40e-33	15.5979997	64.620918	1.73687585	APOLD1///DDX47	apolipoprotein L domain containing 1///DEAD-box helicase 47
208058_s_at	2.53e-31	4.41e-33	-15.5976667	64.618952	-0.82308121	MGAT3	mannosyl (beta-1,4-)-glycoprotein beta-1,4-N-acetylglucosaminyltransferase
200873_s_at	2.59e-31	4.52e-33	15.5935097	64.594408	1.47627397	CCT8	chaperonin containing TCP1 subunit 8
216465_at	2.60e-31	4.55e-33	-15.592618	64.589143	-1.28387576
221817_at	2.60e-31	4.55e-33	-15.5926135	64.589116	-1.58339429	DOLPP1	dolichyldiphosphatase 1
1552890_a_at	2.64e-31	4.62e-33	-15.5899175	64.573197	-0.89818581	CABP4	calcium binding protein 4
220769_s_at	2.65e-31	4.65e-33	-15.5889189	64.567301	-1.75780042	WDR78	WD repeat domain 78
204911_s_at	2.68e-31	4.71e-33	-15.5867195	64.554313	-0.60742194	TRIM3	tripartite motif containing 3
220175_s_at	2.69e-31	4.72e-33	15.5861731	64.551087	2.0990278	CBWD7///CBWD6///CBWD3///CBWD5///CBWD2///CBWD1	COBW domain containing 7///COBW domain containing 6///COBW domain containing 3///COBW domain containing 5///COBW domain containing 2///COBW domain containing 1
220182_at	3.01e-31	5.30e-33	-15.5668648	64.43705	-1.69591571	SLC25A23	solute carrier family 25 member 23
201074_at	3.05e-31	5.37e-33	15.5646469	64.423949	1.65788066	SMARCC1	SWI/SNF related, matrix associated, actin dependent regulator of chromatin subfamily c member 1
211605_s_at	3.10e-31	5.47e-33	-15.5614743	64.405207	-0.66952022	RARA	retinoic acid receptor alpha
241706_at	3.46e-31	6.11e-33	-15.5428225	64.295005	-1.83836578	CPNE8	copine 8
208960_s_at	3.46e-31	6.11e-33	-15.5427257	64.294433	-2.06286392	KLF6	Kruppel like factor 6
1555910_at	3.46e-31	6.11e-33	15.5426491	64.29398	1.86762721	PTCD2	pentatricopeptide repeat domain 2
211725_s_at	3.48e-31	6.16e-33	15.5414407	64.286839	1.98369411	BID	BH3 interacting domain death agonist
1558761_a_at	3.56e-31	6.31e-33	-15.5374569	64.263297	-1.8467391	FAM120AOS	family with sequence similarity 120A opposite strand
201761_at	3.81e-31	6.75e-33	15.525973	64.195423	2.42924796	MTHFD2	methylenetetrahydrofolate dehydrogenase (NADP+ dependent) 2, methenyltetrahydrofolate cyclohydrolase
210789_x_at	3.97e-31	7.05e-33	-15.5187139	64.152513	-0.78382972	CEACAM3	carcinoembryonic antigen related cell adhesion molecule 3
214173_x_at	4.02e-31	7.14e-33	15.5164984	64.139416	2.06902336	URI1	URI1, prefoldin like chaperone
205975_s_at	4.09e-31	7.27e-33	-15.5134148	64.121186	-2.67269799	HOXD1	homeobox D1
1560086_at	4.18e-31	7.44e-33	-15.5096172	64.098734	-0.51028033
209350_s_at	4.39e-31	7.84e-33	-15.50085	64.046895	-1.71264654	GPS2	G protein pathway suppressor 2
223449_at	4.46e-31	7.96e-33	-15.4981304	64.030813	-3.11296439	SEMA6A	semaphorin 6A
219248_at	4.53e-31	8.09e-33	15.4954889	64.015192	1.65655987	THUMPD2	THUMP domain containing 2
227366_at	4.53e-31	8.11e-33	-15.4951159	64.012987	-1.12926006	RILP	Rab interacting lysosomal protein
218575_at	4.70e-31	8.41e-33	15.4889422	63.976475	1.50373554	LOC730268///ANAPC1	anaphase-promoting complex subunit 1-like///anaphase promoting complex subunit 1
1562686_at	4.75e-31	8.51e-33	-15.4870092	63.965042	-0.83902039
1568935_at	4.81e-31	8.64e-33	-15.4844887	63.950135	-0.51659916
227161_at	4.83e-31	8.67e-33	15.4838396	63.946295	1.59699428	NOM1	nucleolar protein with MIF4G domain 1
216505_x_at	4.88e-31	8.77e-33	15.4818612	63.934593	1.65592684
224315_at	4.90e-31	8.82e-33	15.4810376	63.929721	2.30908072	DDX20	DEAD-box helicase 20
221580_s_at	4.90e-31	8.84e-33	15.4806723	63.927561	2.18897664	MIR1304///SNORD5///SNORA32///SNORA40///SNORA18///SNORA1///SNORA8///TAF1D	microRNA 1304///small nucleolar RNA, C/D box 5///small nucleolar RNA, H/ACA box 32///small nucleolar RNA, H/ACA box 40///small nucleolar RNA, H/ACA box 18///small nucleolar RNA, H/ACA box 1///small nucleolar RNA, H/ACA box 8///TATA-box binding protein associated factor, RNA polymerase I subunit D
220834_at	4.94e-31	8.92e-33	-15.4790992	63.918256	-7.1166722	MS4A12	membrane spanning 4-domains A12
226356_at	4.94e-31	8.92e-33	-15.4790656	63.918057	-1.49619627	MIGA2	mitoguardin 2
1555175_a_at	5.05e-31	9.13e-33	-15.4751616	63.894963	-1.3911564	PBLD	phenazine biosynthesis like protein domain containing
228876_at	5.10e-31	9.23e-33	-15.4733426	63.884203	-1.11603761	BAIAP2L2	BAI1 associated protein 2 like 2
227150_at	5.23e-31	9.48e-33	-15.4688909	63.857866	-1.34061594	MTF1	metal regulatory transcription factor 1
205995_x_at	5.54e-31	1.00e-32	15.4590538	63.799663	1.55888994	IQCB1	IQ motif containing B1
225835_at	5.60e-31	1.02e-32	15.4572112	63.78876	2.27681666	SLC12A2	solute carrier family 12 member 2
218479_s_at	5.66e-31	1.03e-32	15.4550763	63.776127	2.12423723	XPO4	exportin 4
235363_at	5.83e-31	1.06e-32	15.4499307	63.745677	2.19329883
236137_at	5.85e-31	1.07e-32	-15.449241	63.741595	-0.95626721
200002_at	5.93e-31	1.08e-32	15.4468857	63.727656	1.16857521	RPL35	ribosomal protein L35
213253_at	5.94e-31	1.08e-32	15.446353	63.724504	1.99041465	SMC2	structural maintenance of chromosomes 2
221679_s_at	5.95e-31	1.09e-32	-15.4460149	63.722502	-1.86949442	ABHD6	abhydrolase domain containing 6
202226_s_at	6.00e-31	1.10e-32	-15.4444636	63.713321	-1.27172524	CRK	CRK proto-oncogene, adaptor protein
218258_at	6.06e-31	1.11e-32	15.4425222	63.701831	1.83968517	POLR1D	RNA polymerase I subunit D
211265_at	6.33e-31	1.16e-32	-15.4349923	63.657261	-0.50809401	PTGER3	prostaglandin E receptor 3
231761_at	6.43e-31	1.18e-32	-15.4322977	63.641311	-0.78040715	FFAR1	free fatty acid receptor 1
228069_at	6.49e-31	1.19e-32	15.4304673	63.630475	2.61201807	MTFR2	mitochondrial fission regulator 2
201044_x_at	6.58e-31	1.21e-32	-15.428145	63.616728	-1.9733765	DUSP1	dual specificity phosphatase 1
215232_at	6.87e-31	1.26e-32	-15.4205264	63.571623	-0.94623446	ARHGAP44	Rho GTPase activating protein 44
210249_s_at	7.03e-31	1.29e-32	-15.4165385	63.548011	-1.35467894	NCOA1	nuclear receptor coactivator 1
227374_at	7.04e-31	1.30e-32	15.4162263	63.546163	1.64367384	EARS2	glutamyl-tRNA synthetase 2, mitochondrial
1555265_at	7.24e-31	1.33e-32	-15.4113591	63.517342	-1.1083909	ABCC13	ATP binding cassette subfamily C member 13 (pseudogene)
228597_at	7.26e-31	1.34e-32	15.4107546	63.513762	2.2105162	MIS18A	MIS18 kinetochore protein A
204092_s_at	7.44e-31	1.37e-32	15.406436	63.488189	2.43969908	AURKA	aurora kinase A
220335_x_at	7.86e-31	1.45e-32	-15.3969227	63.431847	-3.00279466	CES3	carboxylesterase 3
226871_s_at	8.10e-31	1.50e-32	-15.3918064	63.401542	-1.13994406	ATG4D	autophagy related 4D cysteine peptidase
222077_s_at	8.11e-31	1.50e-32	15.3913214	63.39867	1.89241584	RACGAP1	Rac GTPase activating protein 1
240353_s_at	8.23e-31	1.53e-32	-15.3888413	63.383979	-0.48593403	C12orf54	chromosome 12 open reading frame 54
215450_at	8.28e-31	1.54e-32	15.3875565	63.376368	2.24617264	SNRPE	small nuclear ribonucleoprotein polypeptide E
208632_at	8.37e-31	1.55e-32	-15.3856701	63.365193	-1.48182759	RNF10	ring finger protein 10
213764_s_at	8.41e-31	1.56e-32	-15.3846877	63.359374	-2.64194781	MFAP5	microfibrillar associated protein 5
220812_s_at	8.42e-31	1.57e-32	-15.3842775	63.356944	-3.13734538	HHLA2	HERV-H LTR-associating 2
203110_at	8.50e-31	1.58e-32	-15.3824329	63.346016	-1.37054492	PTK2B	protein tyrosine kinase 2 beta
222757_s_at	8.52e-31	1.59e-32	15.3819806	63.343336	2.70031214	ZAK	sterile alpha motif and leucine zipper containing kinase AZK
1562017_at	8.54e-31	1.60e-32	-15.3813402	63.339543	-0.84795735	LOC100130654	uncharacterized LOC100130654
213412_at	8.87e-31	1.66e-32	-15.3748408	63.301036	-2.03414232	TJP3	tight junction protein 3
221755_at	9.01e-31	1.69e-32	-15.3719965	63.284183	-1.99035834	EHBP1L1	EH domain binding protein 1 like 1
234864_s_at	9.16e-31	1.71e-32	-15.3692103	63.267674	-1.02783728	TRPM6	transient receptor potential cation channel subfamily M member 6
212922_s_at	9.27e-31	1.74e-32	15.366758	63.253143	1.61808087	SMYD2	SET and MYND domain containing 2
225803_at	9.27e-31	1.74e-32	-15.3667519	63.253107	-2.75014467	FBXO32	F-box protein 32
221258_s_at	9.33e-31	1.75e-32	15.3655146	63.245776	2.51993437	KIF18A	kinesin family member 18A
1555963_x_at	9.49e-31	1.78e-32	-15.3625792	63.22838	-4.311975	B3GNT7	UDP-GlcNAc:betaGal beta-1,3-N-acetylglucosaminyltransferase 7
220794_at	9.79e-31	1.84e-32	-15.3570978	63.195897	-1.95097041	GREM2	gremlin 2, DAN family BMP antagonist
219539_at	9.79e-31	1.84e-32	15.3569767	63.195179	1.51728657	GEMIN6	gem nuclear organelle associated protein 6
200806_s_at	9.97e-31	1.88e-32	15.3536762	63.175618	2.10827499	HSPD1	heat shock protein family D (Hsp60) member 1
1567341_at	1.00e-30	1.89e-32	-15.3526444	63.169502	-0.74333383	FOXD4	forkhead box D4
236620_at	1.03e-30	1.95e-32	15.34757	63.139425	1.89198434	RIF1	replication timing regulatory factor 1
232244_at	1.03e-30	1.95e-32	-15.3475155	63.139102	-1.7578043	KIAA1161	KIAA1161
204240_s_at	1.03e-30	1.96e-32	15.3470092	63.136101	2.5036949	SMC2	structural maintenance of chromosomes 2
218590_at	1.06e-30	2.01e-32	15.3421754	63.107448	1.67383965	C10orf2	chromosome 10 open reading frame 2
218719_s_at	1.07e-30	2.03e-32	15.3404877	63.097443	1.49723924	GINS3	GINS complex subunit 3
1554020_at	1.09e-30	2.07e-32	15.3376637	63.080702	2.51813951	BICD1	BICD cargo adaptor 1
218602_s_at	1.11e-30	2.11e-32	15.3340522	63.059292	2.23360084	HAUS6	HAUS augmin like complex subunit 6
223156_at	1.15e-30	2.19e-32	15.3279571	63.023155	1.97233346	MRPS23	mitochondrial ribosomal protein S23
217505_at	1.18e-30	2.24e-32	-15.3241535	63.000602	-0.51260682	PHOSPHO2-KLHL23///KLHL23	PHOSPHO2-KLHL23 readthrough///kelch like family member 23
225548_at	1.18e-30	2.26e-32	-15.3232014	62.994956	-1.97551743	SHROOM3	shroom family member 3
1569310_at	1.21e-30	2.31e-32	-15.319097	62.970618	-0.86720552	IRGQ	immunity related GTPase Q
204367_at	1.23e-30	2.34e-32	-15.31669	62.956344	-1.27358182	SP2	Sp2 transcription factor
208895_s_at	1.27e-30	2.42e-32	15.31125	62.924082	1.74953232	DDX18	DEAD-box helicase 18
212014_x_at	1.29e-30	2.46e-32	15.3083862	62.907098	2.2270825	CD44	CD44 molecule (Indian blood group)
218999_at	1.33e-30	2.55e-32	-15.3024428	62.871846	-2.06215228	TMEM140	transmembrane protein 140
217548_at	1.40e-30	2.69e-32	-15.2937315	62.820172	-1.59697894	ARPIN	actin-related protein 2/3 complex inhibitor
221025_x_at	1.41e-30	2.70e-32	15.2930428	62.816086	1.56422657	PUS7L	pseudouridylate synthase 7 like
223557_s_at	1.45e-30	2.79e-32	-15.2877114	62.784457	-0.93518202	TMEFF2	transmembrane protein with EGF like and two follistatin like domains 2
238662_at	1.46e-30	2.80e-32	15.2869638	62.780022	2.15590528	DPH6	diphthamine biosynthesis 6
243169_at	1.50e-30	2.88e-32	-15.2819164	62.750075	-0.81538983
213968_at	1.53e-30	2.94e-32	-15.2787667	62.731386	-1.28703773
243917_at	1.53e-30	2.95e-32	-15.2780486	62.727126	-2.14617446	CLIC5	chloride intracellular channel 5
202130_at	1.56e-30	3.01e-32	-15.2746748	62.707106	-1.9949763	RIOK3	RIO kinase 3
228680_at	1.57e-30	3.03e-32	15.2735532	62.70045	2.0243792	KIF3A	kinesin family member 3A
243715_at	1.58e-30	3.06e-32	-15.2720924	62.691781	-1.69264747
207196_s_at	1.60e-30	3.09e-32	-15.2704358	62.681951	-1.70245231	TNIP1	TNFAIP3 interacting protein 1
236248_x_at	1.60e-30	3.10e-32	-15.2696798	62.677465	-1.3541505	TADA2B	transcriptional adaptor 2B
222362_at	1.64e-30	3.19e-32	-15.2652347	62.651084	-1.36708421	AGFG2	ArfGAP with FG repeats 2
218662_s_at	1.65e-30	3.20e-32	15.2647593	62.648263	2.54572576	NCAPG	non-SMC condensin I complex subunit G
229421_s_at	1.66e-30	3.22e-32	-15.2635	62.640789	-0.49024634	RBM47	RNA binding motif protein 47
221509_at	1.66e-30	3.23e-32	15.2630738	62.638259	1.23834076	DENR	density regulated re-initiation and release factor
234694_at	1.66e-30	3.23e-32	-15.2628832	62.637129	-0.96162734	CNTROB	centrobin, centriole duplication and spindle assembly protein
217669_s_at	1.66e-30	3.23e-32	-15.2628453	62.636903	-0.70832982	AKAP6	A-kinase anchoring protein 6
231123_at	1.66e-30	3.24e-32	-15.2626048	62.635476	-0.72120084	TRIM36	tripartite motif containing 36
206633_at	1.72e-30	3.35e-32	-15.2567346	62.600635	-1.21978574	CHRNA1	cholinergic receptor nicotinic alpha 1 subunit
1554985_at	1.73e-30	3.37e-32	-15.2555794	62.593777	-1.0873656	ZNF396	zinc finger protein 396
204354_at	1.73e-30	3.39e-32	15.254983	62.590238	2.13712025	POT1	protection of telomeres 1
204353_s_at	1.75e-30	3.42e-32	15.253257	62.579992	2.21679061	POT1	protection of telomeres 1
244504_x_at	1.81e-30	3.55e-32	-15.2471365	62.54366	-1.01125951	MIR3620///ARF1	microRNA 3620///ADP ribosylation factor 1
202253_s_at	1.81e-30	3.55e-32	-15.2471129	62.54352	-1.90467879	DNM2	dynamin 2
221259_s_at	1.85e-30	3.64e-32	-15.2430071	62.519145	-1.11874879	TEX11	testis expressed 11
1553912_at	1.87e-30	3.66e-32	-15.2418036	62.512	-0.71936493	LINC00955	long intergenic non-protein coding RNA 955
208596_s_at	1.87e-30	3.68e-32	-15.2412197	62.508534	-2.95850273	UGT1A3///UGT1A1///UGT1A4///UGT1A9///UGT1A5///UGT1A6///UGT1A7///UGT1A8///UGT1A10	UDP glucuronosyltransferase family 1 member A3///UDP glucuronosyltransferase family 1 member A1///UDP glucuronosyltransferase family 1 member A4///UDP glucuronosyltransferase family 1 member A9///UDP glucuronosyltransferase family 1 member A5///UDP glucuronosyltransferase family 1 member A6///UDP glucuronosyltransferase family 1 member A7///UDP glucuronosyltransferase family 1 member A8///UDP glu…
219531_at	1.95e-30	3.84e-32	15.2340476	62.465951	2.24613183	CEP72	centrosomal protein 72
1567377_at	1.97e-30	3.88e-32	-15.2322391	62.455212	-0.6413842	DNAH1	dynein axonemal heavy chain 1
214326_x_at	1.98e-30	3.90e-32	-15.2311641	62.448829	-1.05429101	JUND	JunD proto-oncogene, AP-1 transcription factor subunit
215464_s_at	1.98e-30	3.92e-32	-15.2306051	62.44551	-2.69715363	P2RX5-TAX1BP3///TAX1BP3///P2RX5	P2RX5-TAX1BP3 readthrough (NMD candidate)///Tax1 binding protein 3///purinergic receptor P2X 5
1563034_at	1.99e-30	3.94e-32	-15.2295969	62.439523	-0.93855011	GPD1	glycerol-3-phosphate dehydrogenase 1
200975_at	2.01e-30	3.97e-32	15.2282682	62.431633	1.70731084	PPT1	palmitoyl-protein thioesterase 1
239182_at	2.01e-30	3.98e-32	-15.2277551	62.428586	-0.62463828	HAGLR	HOXD antisense growth-associated long non-coding RNA
203343_at	2.09e-30	4.14e-32	-15.2211622	62.389434	-1.85393342	UGDH	UDP-glucose 6-dehydrogenase
219202_at	2.13e-30	4.22e-32	15.2182514	62.372147	1.51108181	RHBDF2	rhomboid 5 homolog 2
214781_at	2.15e-30	4.28e-32	-15.2159318	62.358371	-0.80226121
206093_x_at	2.19e-30	4.36e-32	-15.2126748	62.339026	-1.28639274	TNXB///TNXA	tenascin XB///tenascin XA (pseudogene)
229983_at	2.26e-30	4.50e-32	15.2072834	62.307002	1.83118386	TIGD2	tigger transposable element derived 2
230097_at	2.28e-30	4.53e-32	15.2061028	62.29999	2.43301231	GART	phosphoribosylglycinamide formyltransferase, phosphoribosylglycinamide synthetase, phosphoribosylaminoimidazole synthetase
202231_at	2.30e-30	4.58e-32	15.2043853	62.289787	1.49865728	EIF3M	eukaryotic translation initiation factor 3 subunit M
203234_at	2.33e-30	4.65e-32	-15.2016921	62.273789	-2.3853518	UPP1	uridine phosphorylase 1
219644_at	2.38e-30	4.76e-32	15.1980723	62.252285	2.09045118	CEP83	centrosomal protein 83
203972_s_at	2.40e-30	4.78e-32	15.1970878	62.246436	1.98592629	PEX3	peroxisomal biogenesis factor 3
222931_s_at	2.48e-30	4.97e-32	15.1908336	62.209279	1.70916047	THNSL1	threonine synthase like 1
221841_s_at	2.51e-30	5.02e-32	-15.1890859	62.198894	-2.85459922	KLF4	Kruppel like factor 4
227105_at	2.56e-30	5.13e-32	15.1852605	62.176165	2.02584412	CSPP1	centrosome and spindle pole associated protein 1
1563692_at	2.60e-30	5.21e-32	-15.1826847	62.160859	-3.73416419
217956_s_at	2.61e-30	5.23e-32	15.1821872	62.157903	1.60226371	ENOPH1	enolase-phosphatase 1
239111_at	2.62e-30	5.27e-32	-15.1809087	62.150305	-0.71069681	PRDM8	PR/SET domain 8
225479_at	2.66e-30	5.34e-32	15.1786873	62.137105	1.71982401	LRRC58	leucine rich repeat containing 58
226784_at	2.68e-30	5.40e-32	15.1767816	62.12578	2.03616842	TWISTNB	TWIST neighbor
207475_at	2.68e-30	5.41e-32	-15.1766467	62.124979	-2.09692194	FABP2	fatty acid binding protein 2
224467_s_at	2.70e-30	5.44e-32	15.1755579	62.118508	1.94701006	PDCD2L	programmed cell death 2 like
202396_at	2.83e-30	5.71e-32	15.1674373	62.070246	1.3943204	TCERG1	transcription elongation regulator 1
224129_s_at	2.86e-30	5.77e-32	15.1656316	62.059514	1.19926693	DPY30	dpy-30, histone methyltransferase complex regulatory subunit
234660_s_at	2.91e-30	5.87e-32	15.1626943	62.042055	2.20820209	DIS3	DIS3 homolog, exosome endoribonuclease and 3'-5' exoribonuclease
239374_at	2.91e-30	5.89e-32	-15.1622388	62.039347	-0.7378093	TRIM65	tripartite motif containing 65
205384_at	2.96e-30	5.98e-32	-15.1596208	62.023786	-1.59857334	FXYD1	FXYD domain containing ion transport regulator 1
227267_at	3.11e-30	6.31e-32	15.1508189	61.971461	1.89743507	POC5	POC5 centriolar protein
227520_at	3.35e-30	6.79e-32	15.1384697	61.898039	2.00724575	TXLNG	taxilin gamma
212832_s_at	3.37e-30	6.85e-32	15.1369718	61.889132	1.56766577	CKAP5	cytoskeleton associated protein 5
223600_s_at	3.38e-30	6.86e-32	-15.1367369	61.887735	-0.9444494	KIAA1683	KIAA1683
212022_s_at	3.44e-30	7.00e-32	15.1332943	61.867264	2.38403377	MKI67	marker of proliferation Ki-67
221091_at	3.45e-30	7.02e-32	-15.1328153	61.864416	-2.76313094	INSL5	insulin like 5
217178_at	3.50e-30	7.12e-32	-15.1304919	61.850599	-0.70743386	RARG	retinoic acid receptor gamma
225834_at	3.55e-30	7.23e-32	15.1279617	61.835553	2.44222895	FAM72A///FAM72D///FAM72B///FAM72C	family with sequence similarity 72 member A///family with sequence similarity 72 member D///family with sequence similarity 72 member B///family with sequence similarity 72 member C
225237_s_at	3.55e-30	7.24e-32	15.1277501	61.834295	1.82505221	MSI2	musashi RNA binding protein 2
201155_s_at	3.60e-30	7.36e-32	-15.1250169	61.81804	-1.52794907	MFN2	mitofusin 2
227456_s_at	3.67e-30	7.51e-32	-15.1215407	61.797365	-1.4915519	C6orf136	chromosome 6 open reading frame 136
227436_at	3.68e-30	7.54e-32	-15.1209655	61.793944	-1.21581588	OTUD7B	OTU deubiquitinase 7B
209902_at	3.70e-30	7.57e-32	15.1202323	61.789583	2.00592859	ATR	ATR serine/threonine kinase
216374_at	3.70e-30	7.59e-32	-15.1199064	61.787645	-0.68133186
200088_x_at	3.85e-30	7.89e-32	15.1132864	61.748269	0.83169363	NBEAL1///RPL12	neurobeachin like 1///ribosomal protein L12
1570107_at	3.87e-30	7.95e-32	-15.1120892	61.741148	-0.83849275
236992_at	4.06e-30	8.35e-32	-15.1038005	61.691841	-1.3180967
220798_x_at	4.08e-30	8.39e-32	-15.1030962	61.687651	-0.85859717	PLPPR3	phospholipid phosphatase related 3
1555501_s_at	4.09e-30	8.42e-32	15.102517	61.684205	1.88538317	RSRC1	arginine and serine rich coiled-coil 1
221203_s_at	4.24e-30	8.73e-32	15.0964014	61.647821	1.09483551	YEATS2	YEATS domain containing 2
217991_x_at	4.25e-30	8.77e-32	-15.0955682	61.642863	-1.3686021	SSBP3	single stranded DNA binding protein 3
201949_x_at	4.25e-30	8.78e-32	-15.0954703	61.642281	-1.48783614	CAPZB	capping actin protein of muscle Z-line beta subunit
232238_at	4.30e-30	8.88e-32	15.0935089	61.63061	3.10030755	ASPM	abnormal spindle microtubule assembly
207153_s_at	4.32e-30	8.94e-32	15.0923598	61.623773	1.6322287	GLMN	glomulin, FKBP associated protein
224409_s_at	4.39e-30	9.09e-32	-15.0896264	61.607509	-0.8778668	TSSK6	testis specific serine kinase 6
205339_at	4.45e-30	9.22e-32	15.0872283	61.593239	2.07233235	STIL	SCL/TAL1 interrupting locus
217523_at	4.54e-30	9.41e-32	15.0838238	61.57298	3.11820318	CD44	CD44 molecule (Indian blood group)
235055_x_at	4.61e-30	9.56e-32	-15.081132	61.556962	-0.6149166	MUC4	mucin 4, cell surface associated
228110_x_at	4.67e-30	9.71e-32	-15.0786195	61.542009	-0.83288118	RABGEF1	RAB guanine nucleotide exchange factor 1
202044_at	4.70e-30	9.77e-32	-15.0775777	61.535809	-0.81724183	ARHGAP35	Rho GTPase activating protein 35
218663_at	4.70e-30	9.79e-32	15.0772966	61.534136	2.44878468	NCAPG	non-SMC condensin I complex subunit G
204034_at	4.87e-30	1.01e-31	-15.0712893	61.498383	-2.49944306	ETHE1	ETHE1, persulfide dioxygenase
231280_at	4.87e-30	1.01e-31	-15.0712362	61.498067	-0.96593267	HEBP2	heme binding protein 2
202838_at	4.97e-30	1.04e-31	-15.0677182	61.477127	-2.22573603	FUCA1	fucosidase, alpha-L- 1, tissue
214162_at	5.25e-30	1.10e-31	-15.0582563	61.420804	-0.84193288	ASXL3	additional sex combs like 3, transcriptional regulator
219235_s_at	5.38e-30	1.12e-31	-15.0541779	61.396525	-1.6338237	PHACTR4	phosphatase and actin regulator 4
201503_at	5.42e-30	1.13e-31	15.0525768	61.386992	1.33504399	G3BP1	G3BP stress granule assembly factor 1
1559945_at	5.45e-30	1.14e-31	-15.0516669	61.381575	-1.66763628	RUVBL2	RuvB like AAA ATPase 2
211385_x_at	5.52e-30	1.16e-31	-15.0493866	61.367999	-2.01224209	SULT1A2	sulfotransferase family 1A member 2
204986_s_at	5.54e-30	1.16e-31	-15.0486577	61.363659	-1.23759158	TAOK2	TAO kinase 2
1558786_at	5.55e-30	1.17e-31	-15.0480842	61.360245	-0.57977743	TSPAN3	tetraspanin 3
211109_at	5.57e-30	1.17e-31	-15.0473401	61.355814	-0.77854562	JAK3	Janus kinase 3
216662_at	5.57e-30	1.17e-31	-15.0470716	61.354216	-0.81377695	MYO7B	myosin VIIB
209725_at	5.57e-30	1.17e-31	15.0469281	61.353361	1.4258753	UTP20	UTP20, small subunit processome component
236580_at	5.71e-30	1.20e-31	15.0426404	61.327831	0.95376217
208753_s_at	5.77e-30	1.22e-31	15.0409734	61.317905	2.50760494	NAP1L1	nucleosome assembly protein 1 like 1
221004_s_at	5.84e-30	1.23e-31	-15.0386667	61.30417	-3.24288777	ITM2C	integral membrane protein 2C
40850_at	6.01e-30	1.27e-31	-15.0338531	61.275505	-1.03469004	FKBP8	FK506 binding protein 8
237649_at	6.24e-30	1.32e-31	-15.0272657	61.236275	-0.6087035	COPS4	COP9 signalosome subunit 4
203118_at	6.31e-30	1.34e-31	-15.0253757	61.225018	-2.09979267	PCSK7	proprotein convertase subtilisin/kexin type 7
225372_at	6.34e-30	1.34e-31	-15.0244514	61.219513	-1.26265401	C10orf54	chromosome 10 open reading frame 54
1563519_at	6.36e-30	1.35e-31	-15.0237332	61.215235	-0.50906928
1558533_at	6.45e-30	1.37e-31	-15.0211935	61.200109	-1.43024445	KRBA2	KRAB-A domain containing 2
211747_s_at	6.53e-30	1.39e-31	15.0189691	61.18686	2.20958219	LSM5	LSM5 homolog, U6 small nuclear RNA and mRNA degradation associated
215556_at	6.65e-30	1.41e-31	-15.015882	61.168471	-0.67272085
207772_s_at	6.68e-30	1.42e-31	-15.0149166	61.16272	-0.66143706	PRMT8	protein arginine methyltransferase 8
220487_at	6.75e-30	1.44e-31	-15.0131435	61.152158	-0.49791407	SNTG2	syntrophin gamma 2
212111_at	6.75e-30	1.44e-31	-15.0128203	61.150234	-1.29332274	STX12	syntaxin 12
217354_s_at	6.82e-30	1.46e-31	-15.0110044	61.139416	-1.00824602	HPS1	HPS1, biogenesis of lysosomal organelles complex 3 subunit 1
208726_s_at	6.87e-30	1.47e-31	15.0097203	61.131767	1.52518823	EIF2S2	eukaryotic translation initiation factor 2 subunit beta
209931_s_at	6.98e-30	1.49e-31	-15.0068644	61.114753	-2.13052195	MFSD2B///FKBP1B	major facilitator superfamily domain containing 2B///FK506 binding protein 1B
230627_at	7.01e-30	1.50e-31	-15.0061477	61.110483	-0.83476143
200885_at	7.12e-30	1.52e-31	-15.0032934	61.093479	-2.36833934	RHOC	ras homolog family member C
1563128_at	7.12e-30	1.53e-31	-15.0031424	61.092579	-0.43950983
210691_s_at	7.20e-30	1.54e-31	15.0011703	61.080829	2.10746639	CACYBP	calcyclin binding protein
230633_at	7.38e-30	1.58e-31	-14.9969704	61.055806	-0.98055853	TMEM102	transmembrane protein 102
232705_at	7.53e-30	1.62e-31	-14.9933426	61.03419	-1.50842022	LRRFIP2	LRR binding FLII interacting protein 2
238898_at	7.55e-30	1.62e-31	14.9928784	61.031424	2.87026678	FOXP4-AS1	FOXP4 antisense RNA 1
207845_s_at	7.56e-30	1.63e-31	14.9925293	61.029344	2.74381701	ANAPC10	anaphase promoting complex subunit 10
202545_at	7.62e-30	1.64e-31	-14.9908927	61.019592	-2.36050122	PRKCD	protein kinase C delta
231829_at	7.70e-30	1.66e-31	-14.9891814	61.009394	-2.98233766	MAVS	mitochondrial antiviral signaling protein
216093_at	7.73e-30	1.67e-31	-14.9883885	61.00467	-0.6536819
224480_s_at	7.87e-30	1.70e-31	-14.9851004	60.985075	-3.59397738	GPAT3	glycerol-3-phosphate acyltransferase 3
215569_at	7.89e-30	1.71e-31	-14.9845014	60.981506	-0.54063657	GTF2IRD2B	GTF2I repeat domain containing 2B
209626_s_at	7.90e-30	1.71e-31	14.9841778	60.979577	1.90345422	OSBPL3	oxysterol binding protein like 3
226444_at	7.92e-30	1.72e-31	14.9834951	60.975509	2.98712746	LOC107985971	uncharacterized LOC107985971
216297_at	7.92e-30	1.72e-31	-14.9834806	60.975422	-0.58119639
208581_x_at	8.11e-30	1.76e-31	-14.979341	60.950752	-3.34979854	MT1X	metallothionein 1X
222021_x_at	8.21e-30	1.78e-31	-14.9772901	60.938529	-1.33635261	SDHAP2///SDHAP1	succinate dehydrogenase complex flavoprotein subunit A pseudogene 2///succinate dehydrogenase complex flavoprotein subunit A pseudogene 1
204182_s_at	8.22e-30	1.78e-31	-14.9770024	60.936814	-1.42787152	ZBTB43	zinc finger and BTB domain containing 43
205739_x_at	8.38e-30	1.82e-31	14.9734869	60.915862	2.40599676	ZNF107	zinc finger protein 107
224138_at	8.41e-30	1.83e-31	-14.9727254	60.911322	-0.84985799	CBX2	chromobox 2
235173_at	8.49e-30	1.85e-31	-14.9710359	60.901252	-1.89701684	MBNL1-AS1	MBNL1 antisense RNA 1
201282_at	8.52e-30	1.86e-31	-14.9703003	60.896868	-1.23943353	OGDH	oxoglutarate dehydrogenase
224971_at	8.59e-30	1.87e-31	14.9688403	60.888166	1.45715069	MRPL30	mitochondrial ribosomal protein L30
224450_s_at	8.90e-30	1.94e-31	14.962872	60.852589	1.62331907	RIOK1	RIO kinase 1
234193_at	9.07e-30	1.98e-31	-14.9594804	60.832371	-0.98443329
1555230_a_at	9.08e-30	1.98e-31	-14.959181	60.830586	-0.61604014	KCNIP2	potassium voltage-gated channel interacting protein 2
204036_at	9.21e-30	2.02e-31	-14.9566048	60.815228	-2.7020992	LPAR1	lysophosphatidic acid receptor 1
212324_s_at	9.25e-30	2.03e-31	-14.9556429	60.809493	-1.2445914	VPS13D	vacuolar protein sorting 13 homolog D
224921_at	9.25e-30	2.03e-31	-14.9555947	60.809206	-1.85390163	SCAMP2	secretory carrier membrane protein 2
219029_at	9.27e-30	2.03e-31	14.9551685	60.806665	1.9755779	TMEM267	transmembrane protein 267
215061_at	9.30e-30	2.04e-31	-14.9544181	60.802191	-0.92343924	METTL10	methyltransferase like 10
228491_at	9.54e-30	2.10e-31	-14.9500162	60.775947	-1.10783192	KRT19	keratin 19
201341_at	9.80e-30	2.16e-31	14.9454184	60.748533	1.80125497	ENC1	ectodermal-neural cortex 1
235266_at	9.86e-30	2.17e-31	14.9443759	60.742317	2.39181311	ATAD2	ATPase family, AAA domain containing 2
227256_at	9.86e-30	2.17e-31	14.9442288	60.74144	2.07148622	USP31	ubiquitin specific peptidase 31
202129_s_at	9.92e-30	2.19e-31	-14.9430657	60.734504	-2.30322961	RIOK3	RIO kinase 3
221634_at	9.97e-30	2.20e-31	14.9420505	60.728451	1.38285361	RPL23AP7///CENPBD1P1	ribosomal protein L23a pseudogene 7///CENPB DNA-binding domains containing 1 pseudogene 1
203616_at	9.99e-30	2.21e-31	14.9415819	60.725656	1.72430947	POLB	DNA polymerase beta
1556851_at	1.00e-29	2.21e-31	-14.9409454	60.721861	-0.76770938
201668_x_at	1.04e-29	2.31e-31	-14.9339457	60.68012	-1.40365457	MARCKS	myristoylated alanine rich protein kinase C substrate
226627_at	1.06e-29	2.34e-31	-14.9316798	60.666607	-1.60017288	SEPT8	septin 8
1554897_s_at	1.08e-29	2.39e-31	-14.9282037	60.645875	-1.54211962	RHBDL2	rhomboid like 2
212709_at	1.09e-29	2.41e-31	14.9268868	60.638022	2.15815473	NUP160	nucleoporin 160
230125_at	1.09e-29	2.42e-31	-14.9262692	60.634338	-0.75253331	GUSB	glucuronidase beta
1562416_at	1.10e-29	2.45e-31	-14.9242902	60.622535	-1.57446283
207514_s_at	1.11e-29	2.47e-31	-14.9226022	60.612466	-0.7557972	GNAT1	G protein subunit alpha transducin 1
225940_at	1.11e-29	2.48e-31	-14.9221923	60.610022	-1.88995355	EIF4E3	eukaryotic translation initiation factor 4E family member 3
214486_x_at	1.12e-29	2.48e-31	-14.9218178	60.607788	-1.176452	CFLAR	CASP8 and FADD like apoptosis regulator
218877_s_at	1.14e-29	2.54e-31	14.9181157	60.585706	2.08493197	TRMT11	tRNA methyltransferase 11 homolog
210052_s_at	1.14e-29	2.55e-31	14.9174422	60.581688	2.57707231	TPX2	TPX2, microtubule nucleation factor
222497_x_at	1.15e-29	2.56e-31	14.9169855	60.578964	1.57394724	NMD3	NMD3 ribosome export adaptor
230814_at	1.16e-29	2.58e-31	-14.9152004	60.568316	-0.69851167	C19orf81	chromosome 19 open reading frame 81
207004_at	1.17e-29	2.61e-31	-14.9136197	60.558886	-0.60352446	BCL2	BCL2, apoptosis regulator
219475_at	1.18e-29	2.64e-31	-14.9113044	60.545075	-0.90292807	OSGIN1	oxidative stress induced growth inhibitor 1
220583_at	1.21e-29	2.70e-31	-14.9075304	60.522561	-0.73204577
1554541_a_at	1.21e-29	2.71e-31	-14.9069862	60.519314	-1.85189322	GPRIN2	G protein regulated inducer of neurite outgrowth 2
227314_at	1.22e-29	2.74e-31	14.9053874	60.509776	2.40108478	ITGA2	integrin subunit alpha 2
235630_at	1.22e-29	2.74e-31	-14.9050614	60.507831	-1.14963242
206878_at	1.27e-29	2.85e-31	-14.898991	60.471613	-0.98650506	DAO	D-amino acid oxidase
237533_at	1.30e-29	2.92e-31	-14.8948853	60.447116	-0.59617427
217809_at	1.30e-29	2.93e-31	14.8942618	60.443396	1.26671245	BZW2	basic leucine zipper and W2 domains 2
209768_s_at	1.30e-29	2.93e-31	-14.8940698	60.44225	-0.84518504	SEPT5-GP1BB	SEPT5-GP1BB readthrough
216348_at	1.30e-29	2.94e-31	14.89364	60.439685	1.68029844
238400_at	1.36e-29	3.06e-31	-14.8868819	60.399358	-0.62371475	ENDOV	endonuclease V
222957_at	1.38e-29	3.10e-31	-14.8845509	60.385448	-1.00865278	NEU4	neuraminidase 4
224207_x_at	1.38e-29	3.13e-31	-14.8833144	60.378069	-1.04405253	MMP28	matrix metallopeptidase 28
203751_x_at	1.40e-29	3.17e-31	-14.8807717	60.362894	-1.12205786	JUND	JunD proto-oncogene, AP-1 transcription factor subunit
211985_s_at	1.42e-29	3.21e-31	-14.8788792	60.3516	-1.74253054	CALM3///CALM2///CALM1	calmodulin 3///calmodulin 2///calmodulin 1
232484_at	1.43e-29	3.23e-31	-14.8777556	60.344894	-0.72352236
232981_s_at	1.43e-29	3.23e-31	-14.8777032	60.344581	-1.03230592	SYNRG	synergin, gamma
212846_at	1.44e-29	3.26e-31	14.8764348	60.337011	1.42073682	RRP1B	ribosomal RNA processing 1B
56748_at	1.48e-29	3.36e-31	-14.8714433	60.307219	-0.85271496	TRIM10	tripartite motif containing 10
202859_x_at	1.49e-29	3.38e-31	14.8701705	60.299621	4.03590962	CXCL8	C-X-C motif chemokine ligand 8
228251_at	1.51e-29	3.42e-31	-14.8682239	60.288002	-0.91810661
208646_at	1.52e-29	3.46e-31	14.8663634	60.276897	1.257187
1555614_at	1.52e-29	3.47e-31	-14.8658287	60.273705	-0.73708924	SUGT1P1	SGT1 homolog, MIS12 kinetochore complex assembly cochaperone pseudogene 1
238128_at	1.54e-29	3.52e-31	-14.8636722	60.260832	-0.56339156	TMEM200C	transmembrane protein 200C
217848_s_at	1.58e-29	3.59e-31	14.860143	60.239764	1.17294603	PPA1	pyrophosphatase (inorganic) 1
205235_s_at	1.59e-29	3.63e-31	14.858517	60.230058	1.70132661	KIF20B	kinesin family member 20B
201608_s_at	1.59e-29	3.64e-31	14.8580918	60.227519	1.3138839	PWP1	PWP1 homolog, endonuclein
201614_s_at	1.60e-29	3.66e-31	14.8571594	60.221953	1.81491132	RUVBL1	RuvB like AAA ATPase 1
212278_x_at	1.61e-29	3.69e-31	-14.8557236	60.213381	-0.79109464	UBE3A	ubiquitin protein ligase E3A
223365_at	1.63e-29	3.73e-31	14.8538676	60.2023	1.03854072	DHX37	DEAH-box helicase 37
244677_at	1.64e-29	3.77e-31	-14.8523032	60.192961	-1.31903521	MIR6883///PER1	microRNA 6883///period circadian clock 1
1570445_a_at	1.66e-29	3.80e-31	-14.8508463	60.184263	-0.75590091	LOC643201	centrosomal protein 192kDa pseudogene
205377_s_at	1.66e-29	3.81e-31	-14.8505479	60.182481	-1.05448726	ACHE	acetylcholinesterase (Cartwright blood group)
243458_at	1.66e-29	3.82e-31	-14.850094	60.179771	-0.78381454
211542_x_at	1.66e-29	3.82e-31	14.8497927	60.177972	0.92598933	RPS10	ribosomal protein S10
220147_s_at	1.70e-29	3.91e-31	14.8459737	60.155169	1.58201329	FAM60A	family with sequence similarity 60 member A
210175_at	1.73e-29	3.98e-31	14.8432906	60.139149	2.78511907	GCFC2	GC-rich sequence DNA-binding factor 2
209367_at	1.73e-29	3.99e-31	-14.8427126	60.135697	-2.10514118	STXBP2	syntaxin binding protein 2
209400_at	1.73e-29	4.00e-31	-14.8423823	60.133725	-0.70177267	SLC12A4	solute carrier family 12 member 4
220011_at	1.74e-29	4.02e-31	14.8415891	60.128989	1.55841413	AUNIP	aurora kinase A and ninein interacting protein
219940_s_at	1.78e-29	4.11e-31	14.8379002	60.106961	1.74548241	PCID2	PCI domain containing 2
207455_at	1.78e-29	4.11e-31	-14.8377938	60.106326	-2.73405499	P2RY1	purinergic receptor P2Y1
223744_s_at	1.83e-29	4.23e-31	-14.8327502	60.076207	-1.42923037	SIAE	sialic acid acetylesterase
235510_at	1.84e-29	4.27e-31	-14.8315004	60.068743	-0.69914638	USHBP1	USH1 protein network component harmonin binding protein 1
226214_at	1.84e-29	4.27e-31	-14.8313631	60.067923	-1.34124404	GDE1	glycerophosphodiester phosphodiesterase 1
37012_at	1.86e-29	4.31e-31	-14.8296303	60.057574	-1.72865372	CAPZB	capping actin protein of muscle Z-line beta subunit
223328_at	1.91e-29	4.44e-31	14.8250025	60.029935	1.53840871	ARMC10	armadillo repeat containing 10
202398_at	1.92e-29	4.46e-31	-14.8239713	60.023776	-1.69509186	C15orf38-AP3S2///AP3S2	C15orf38-AP3S2 readthrough///adaptor related protein complex 3 sigma 2 subunit
241104_at	1.92e-29	4.47e-31	-14.8239124	60.023424	-0.61853089
224003_at	1.97e-29	4.59e-31	-14.8192107	59.995342	-1.13540664	TTTY14	testis-specific transcript, Y-linked 14 (non-protein coding)
214832_at	1.98e-29	4.60e-31	-14.8188173	59.992992	-1.17064061	HNF4A	hepatocyte nuclear factor 4 alpha
228729_at	2.02e-29	4.71e-31	14.8150557	59.970523	2.91997764	CCNB1	cyclin B1
228095_at	2.03e-29	4.74e-31	14.8140042	59.964242	1.76608894	PHF14	PHD finger protein 14
213765_at	2.05e-29	4.79e-31	-14.8122861	59.953979	-2.02541484	MFAP5	microfibrillar associated protein 5
211099_s_at	2.07e-29	4.84e-31	-14.810517	59.943411	-0.67526509	CNGB1	cyclic nucleotide gated channel beta 1
1555878_at	2.11e-29	4.93e-31	14.8073999	59.92479	2.47390348	RPS24	ribosomal protein S24
204128_s_at	2.11e-29	4.94e-31	14.8070743	59.922845	2.95933292	RFC3	replication factor C subunit 3
227455_at	2.14e-29	5.02e-31	-14.8044265	59.907026	-2.07939219	C6orf136	chromosome 6 open reading frame 136
226651_at	2.15e-29	5.04e-31	14.8038985	59.903871	2.6376159	HOMER1	homer scaffolding protein 1
235941_s_at	2.17e-29	5.08e-31	-14.8023632	59.894699	-0.7674357	FAM224A///FAM224B	family with sequence similarity 224 member A (non-protein coding)///family with sequence similarity 224 member B (non-protein coding)
233647_s_at	2.18e-29	5.12e-31	14.801166	59.887546	2.01829098	CDADC1	cytidine and dCMP deaminase domain containing 1
242451_x_at	2.19e-29	5.13e-31	14.8006513	59.884472	1.14001874	RPS19	ribosomal protein S19
229882_at	2.21e-29	5.19e-31	14.7987468	59.873093	1.40807867	RPS15A	ribosomal protein S15a
238504_at	2.22e-29	5.22e-31	14.7979616	59.868402	2.11361135	SDHAF4	succinate dehydrogenase complex assembly factor 4
45526_g_at	2.22e-29	5.24e-31	-14.7974195	59.865163	-1.20146254	NAA60	N(alpha)-acetyltransferase 60, NatF catalytic subunit
214274_s_at	2.29e-29	5.40e-31	-14.7922511	59.834281	-1.65666169	ACAA1	acetyl-CoA acyltransferase 1
222154_s_at	2.32e-29	5.48e-31	-14.7899296	59.820409	-1.33545213	SPATS2L	spermatogenesis associated serine rich 2 like
240021_at	2.33e-29	5.51e-31	-14.7890416	59.815103	-0.72435552
240992_at	2.36e-29	5.56e-31	-14.7872637	59.804479	-1.906532
225058_at	2.36e-29	5.58e-31	-14.7867851	59.80162	-1.48952389	MIR6791///GPR108	microRNA 6791///G protein-coupled receptor 108
210530_s_at	2.38e-29	5.62e-31	14.7854674	59.793745	1.7902205	NR2C1	nuclear receptor subfamily 2 group C member 1
226929_at	2.40e-29	5.68e-31	-14.7838093	59.783837	-1.3060744	MTHFR	methylenetetrahydrofolate reductase (NAD(P)H)
222506_at	2.40e-29	5.69e-31	14.7836226	59.782721	2.00421765	LMBR1	limb development membrane protein 1
221226_s_at	2.44e-29	5.79e-31	-14.7807746	59.765701	-0.84790655	ASIC4	acid sensing ion channel subunit family member 4
1557136_at	2.45e-29	5.82e-31	-14.7798579	59.760223	-2.06893238	ATP13A4	ATPase 13A4
218593_at	2.46e-29	5.83e-31	14.779372	59.757319	1.53819823	RBM28	RNA binding motif protein 28
230709_x_at	2.51e-29	5.97e-31	-14.7754715	59.734008	-0.90777138	ZBTB7A	zinc finger and BTB domain containing 7A
234716_at	2.52e-29	5.98e-31	-14.7751525	59.732101	-0.62708557	ZIC1	Zic family member 1
224035_s_at	2.53e-29	6.03e-31	-14.773972	59.725046	-0.91646797	BCL2L13	BCL2 like 13
238074_at	2.54e-29	6.06e-31	-14.7730995	59.719831	-0.94897373	WDR27	WD repeat domain 27
228201_at	2.54e-29	6.06e-31	14.773023	59.719374	2.16543162	ARL13B	ADP ribosylation factor like GTPase 13B
202035_s_at	2.54e-29	6.06e-31	-14.7730077	59.719282	-1.02937406	SFRP1	secreted frizzled related protein 1
243267_x_at	2.55e-29	6.08e-31	-14.7724311	59.715836	-2.31413088
234985_at	2.56e-29	6.13e-31	14.7712465	59.708756	3.21726593	LDLRAD3	low density lipoprotein receptor class A domain containing 3
226292_at	2.58e-29	6.17e-31	-14.7699552	59.701038	-2.30821708	CAPN5	calpain 5
209421_at	2.59e-29	6.19e-31	14.7694359	59.697934	2.04141635	MSH2	mutS homolog 2
202170_s_at	2.59e-29	6.21e-31	14.7690205	59.695451	1.76872801	AASDHPPT	aminoadipate-semialdehyde dehydrogenase-phosphopantetheinyl transferase
204606_at	2.77e-29	6.63e-31	-14.7581899	59.63071	-0.7393362	CCL21	C-C motif chemokine ligand 21
223387_at	2.82e-29	6.76e-31	-14.7549054	59.611075	-1.27658421	ZFYVE1	zinc finger FYVE-type containing 1
221023_s_at	2.82e-29	6.76e-31	-14.7548512	59.610751	-0.95096457	KCNH6	potassium voltage-gated channel subfamily H member 6
232969_at	2.86e-29	6.86e-31	-14.752436	59.596312	-0.70383811	CARD8	caspase recruitment domain family member 8
227258_at	2.87e-29	6.91e-31	-14.7512501	59.589222	-0.75472153	CACUL1	CDK2 associated cullin domain 1
233000_x_at	2.89e-29	6.95e-31	-14.7501222	59.582479	-0.60898417	DPH3P1	diphthamide biosynthesis 3 pseudogene 1
202045_s_at	2.90e-29	6.98e-31	-14.7494688	59.578573	-1.09441936	ARHGAP35	Rho GTPase activating protein 35
209408_at	2.90e-29	7.00e-31	14.7491306	59.576551	1.7782197	KIF2C	kinesin family member 2C
236541_at	2.95e-29	7.11e-31	-14.7463939	59.560188	-0.62533476	ARSA	arylsulfatase A
239084_at	2.95e-29	7.12e-31	-14.7463104	59.559689	-1.6385258	SNAP29	synaptosome associated protein 29
201607_at	2.96e-29	7.14e-31	14.7456936	59.556001	1.58746818	PWP1	PWP1 homolog, endonuclein
217103_at	2.97e-29	7.17e-31	-14.7450313	59.552042	-0.60348059	LDLR	low density lipoprotein receptor
215165_x_at	3.03e-29	7.32e-31	14.7416282	59.531694	1.39511778	UMPS	uridine monophosphate synthetase
1555704_at	3.09e-29	7.47e-31	-14.7383084	59.511843	-0.83306924	CMTM3	CKLF like MARVEL transmembrane domain containing 3
1557016_a_at	3.10e-29	7.51e-31	-14.7372367	59.505435	-0.93871198	LEXM	lymphocyte expansion molecule
1570366_x_at	3.11e-29	7.54e-31	-14.7367113	59.502293	-0.79859651	ZNF709	zinc finger protein 709
208079_s_at	3.16e-29	7.65e-31	14.7341588	59.48703	2.43954534	AURKA	aurora kinase A
1556927_at	3.16e-29	7.69e-31	-14.7334916	59.48304	-0.75532605	KCNK10	potassium two pore domain channel subfamily K member 10
206903_at	3.16e-29	7.69e-31	-14.7334855	59.483004	-0.89181368	EXOG	endo/exonuclease (5'-3'), endonuclease G-like
203774_at	3.19e-29	7.76e-31	14.7318247	59.473072	1.60392169	MTR	5-methyltetrahydrofolate-homocysteine methyltransferase
229812_at	3.20e-29	7.78e-31	14.7314969	59.471112	2.05443272	USP48	ubiquitin specific peptidase 48
235499_at	3.24e-29	7.89e-31	-14.7290142	59.456265	-0.95976252	LOC728743	zinc finger protein pseudogene
229199_at	3.25e-29	7.92e-31	-14.7284832	59.453089	-0.94670085	SCN9A	sodium voltage-gated channel alpha subunit 9
230410_at	3.25e-29	7.93e-31	-14.7282311	59.451581	-0.69623318
213036_x_at	3.26e-29	7.96e-31	-14.7276177	59.447913	-2.43511829	ATP2A3	ATPase sarcoplasmic/endoplasmic reticulum Ca2+ transporting 3
218886_at	3.27e-29	8.00e-31	14.7268394	59.443258	1.90481252	PAK1IP1	PAK1 interacting protein 1
226134_s_at	3.27e-29	8.00e-31	14.7268119	59.443094	1.86879785	MSI2	musashi RNA binding protein 2
200817_x_at	3.40e-29	8.31e-31	14.7205012	59.405351	0.92104912	RPS10	ribosomal protein S10
218881_s_at	3.41e-29	8.35e-31	-14.7196504	59.400262	-1.08425885	FOSL2	FOS like 2, AP-1 transcription factor subunit
1552315_at	3.43e-29	8.39e-31	-14.7188843	59.39568	-1.10498432	GIMAP1	GTPase, IMAP family member 1
211971_s_at	3.52e-29	8.62e-31	14.7144759	59.369312	1.49756209	LRPPRC	leucine rich pentatricopeptide repeat containing
231586_at	3.55e-29	8.71e-31	-14.712687	59.358612	-0.5552469	SPATA42	spermatogenesis associated 42 (non-protein coding)
217032_at	3.57e-29	8.76e-31	-14.7116965	59.352687	-0.9205199	FOXD4L1///FOXD4	forkhead box D4-like 1///forkhead box D4
216497_at	3.58e-29	8.78e-31	14.7112952	59.350286	1.88454538
213215_at	3.62e-29	8.91e-31	-14.7089305	59.336142	-1.85341039	C15orf38-AP3S2///AP3S2	C15orf38-AP3S2 readthrough///adaptor related protein complex 3 sigma 2 subunit
210459_at	3.62e-29	8.91e-31	-14.7088079	59.335408	-0.68422071	PSMD4	proteasome 26S subunit, non-ATPase 4
207292_s_at	3.65e-29	8.99e-31	-14.7074634	59.327366	-1.15755545	MAPK7	mitogen-activated protein kinase 7
208511_at	3.65e-29	8.99e-31	14.7074192	59.327101	1.42349029	PTTG3P	pituitary tumor-transforming 3, pseudogene
219258_at	3.67e-29	9.04e-31	14.7064291	59.321178	2.45636165	TIPIN	TIMELESS interacting protein
228684_at	3.69e-29	9.09e-31	-14.7055046	59.315648	-0.6624173	ZNF503	zinc finger protein 503
224601_at	3.69e-29	9.11e-31	14.7051979	59.313813	2.01144175	SNHG16///SNORD1C///SNORD1A	small nucleolar RNA host gene 16///small nucleolar RNA, C/D box 1C///small nucleolar RNA, C/D box 1A
202025_x_at	3.71e-29	9.16e-31	-14.7043604	59.308803	-1.41612987	ACAA1	acetyl-CoA acyltransferase 1
203565_s_at	3.73e-29	9.22e-31	14.703121	59.301388	2.06526941	MNAT1	MNAT1, CDK activating kinase assembly factor
213710_s_at	3.78e-29	9.35e-31	-14.7007929	59.28746	-1.44377979	CALM1	calmodulin 1
204130_at	3.85e-29	9.54e-31	-14.6975725	59.268194	-3.29856113	HSD11B2	hydroxysteroid 11-beta dehydrogenase 2
1552427_at	4.00e-29	9.90e-31	14.6913383	59.230894	1.44297488	ZNF485	zinc finger protein 485
201486_at	4.02e-29	9.97e-31	14.6901143	59.223571	1.94880871	RCN2	reticulocalbin 2
219173_at	4.07e-29	1.01e-30	-14.6878742	59.210167	-2.56840121	MYO15B	myosin XVB
231895_at	4.08e-29	1.01e-30	14.6876259	59.208682	2.19603408	SASS6	SAS-6 centriolar assembly protein
208275_x_at	4.11e-29	1.02e-30	-14.6862309	59.200334	-1.00336644	UTF1	undifferentiated embryonic cell transcription factor 1
205421_at	4.16e-29	1.03e-30	14.6841395	59.18782	3.54945155	SLC22A3	solute carrier family 22 member 3
225047_at	4.17e-29	1.04e-30	14.6836777	59.185056	2.31459926	NUP58	nucleoporin 58
224036_s_at	4.17e-29	1.04e-30	14.6832486	59.182488	1.7055917	LMBR1	limb development membrane protein 1
225842_at	4.17e-29	1.04e-30	14.6831087	59.181652	3.05204203	PHLDA1	pleckstrin homology like domain family A member 1
218894_s_at	4.30e-29	1.07e-30	14.6780288	59.151253	1.84290089	MAGOHB	mago homolog B, exon junction complex core component
205612_at	4.34e-29	1.08e-30	-14.6761476	59.139995	-1.6058557	MMRN1	multimerin 1
220303_at	4.34e-29	1.09e-30	-14.6760867	59.13963	-1.34929856	PDZD3	PDZ domain containing 3
226953_at	4.43e-29	1.11e-30	-14.6726938	59.119325	-1.1772928	CADM3///ACKR1	cell adhesion molecule 3///atypical chemokine receptor 1 (Duffy blood group)
211031_s_at	4.43e-29	1.11e-30	-14.6726839	59.119266	-2.02729347	CLIP2	CAP-Gly domain containing linker protein 2
205727_at	4.47e-29	1.12e-30	-14.671021	59.109313	-1.4425196	TEP1	telomerase associated protein 1
219952_s_at	4.57e-29	1.15e-30	-14.6670182	59.085357	-1.21487527	MCOLN1	mucolipin 1
223062_s_at	4.58e-29	1.15e-30	14.6665362	59.082471	3.49727689	PSAT1	phosphoserine aminotransferase 1
212247_at	4.58e-29	1.15e-30	14.6664537	59.081978	1.78381484	NUP205	nucleoporin 205
215823_x_at	4.60e-29	1.16e-30	14.6655563	59.076607	0.98865157	RLIM///PABPC1	ring finger protein, LIM domain interacting///poly(A) binding protein cytoplasmic 1
231283_at	4.62e-29	1.16e-30	-14.6647933	59.07204	-2.02176256	MGAT4A	mannosyl (alpha-1,3-)-glycoprotein beta-1,4-N-acetylglucosaminyltransferase, isozyme A
1557089_at	4.65e-29	1.17e-30	-14.6635607	59.064662	-0.74943626	KIF5C	kinesin family member 5C
200750_s_at	4.70e-29	1.18e-30	14.6616798	59.053404	1.47980826	RAN	RAN, member RAS oncogene family
214462_at	4.76e-29	1.20e-30	-14.6596347	59.041162	-1.48378975	SOCS6	suppressor of cytokine signaling 6
202962_at	4.84e-29	1.22e-30	-14.6567358	59.02381	-2.03385438	KIF13B	kinesin family member 13B
225714_s_at	4.85e-29	1.22e-30	-14.6561716	59.020432	-0.60292675
200680_x_at	4.91e-29	1.24e-30	14.6538621	59.006608	0.93475407	HMGB1	high mobility group box 1
224871_at	4.98e-29	1.26e-30	-14.6513739	58.991712	-1.49198478	TPRG1L	tumor protein p63 regulated 1-like
225578_at	5.01e-29	1.27e-30	14.6503865	58.985802	2.2566109	MZT1	mitotic spindle organizing protein 1
227653_at	5.03e-29	1.27e-30	14.6493926	58.979852	1.82869687	TRMT5	tRNA methyltransferase 5
238987_at	5.03e-29	1.27e-30	-14.6493598	58.979655	-1.19636333	B4GALT1	beta-1,4-galactosyltransferase 1
205761_s_at	5.08e-29	1.29e-30	14.6475966	58.969099	2.04411812	DUS4L	dihydrouridine synthase 4 like
237644_at	5.12e-29	1.30e-30	-14.6462762	58.961194	-0.74434649
210946_at	5.13e-29	1.30e-30	-14.6458701	58.958763	-1.92027695	PLPP1	phospholipid phosphatase 1
238021_s_at	5.14e-29	1.31e-30	14.6453579	58.955697	4.68324316	CRNDE	colorectal neoplasia differentially expressed (non-protein coding)
1558787_a_at	5.28e-29	1.34e-30	-14.6407154	58.927902	-0.97087998	TSPAN3	tetraspanin 3
220659_s_at	5.31e-29	1.35e-30	-14.6397076	58.921868	-0.89192201	C7orf43	chromosome 7 open reading frame 43
205176_s_at	5.39e-29	1.37e-30	14.6372502	58.907154	2.27410031	ITGB3BP	integrin subunit beta 3 binding protein
225485_at	5.40e-29	1.38e-30	14.636716	58.903955	1.92114439	CEP41	centrosomal protein 41
212658_at	5.48e-29	1.40e-30	-14.6339682	58.887503	-1.43344134	LHFPL2	lipoma HMGIC fusion partner-like 2
1556777_a_at	5.48e-29	1.40e-30	-14.6339466	58.887374	-0.7887682	LOC101928238	uncharacterized LOC101928238
224514_x_at	5.57e-29	1.42e-30	-14.6313718	58.871956	-0.79384064	IL17RC	interleukin 17 receptor C
201500_s_at	5.60e-29	1.43e-30	-14.6302858	58.865453	-1.14435276	PPP1R11	protein phosphatase 1 regulatory inhibitor subunit 11
218706_s_at	5.60e-29	1.43e-30	-14.6302025	58.864954	-2.01843692	GRAMD3	GRAM domain containing 3
209442_x_at	5.67e-29	1.45e-30	-14.6279495	58.851463	-1.68418936	ANK3	ankyrin 3, node of Ranvier (ankyrin G)
211642_at	5.69e-29	1.46e-30	-14.6271198	58.846494	-0.6039912
205256_at	5.75e-29	1.47e-30	14.6253335	58.835797	0.89730786	ZBTB39	zinc finger and BTB domain containing 39
221355_at	5.78e-29	1.48e-30	-14.6242924	58.829562	-0.79497062	CHRNG	cholinergic receptor nicotinic gamma subunit
224537_at	5.81e-29	1.49e-30	-14.6234949	58.824787	-0.72632177	PCDHGC5	protocadherin gamma subfamily C, 5
229230_at	5.81e-29	1.49e-30	-14.6233713	58.824047	-4.08825168	SLC51A	solute carrier family 51 alpha subunit
228139_at	5.87e-29	1.51e-30	-14.6214545	58.812567	-1.59646399	RIPK3	receptor interacting serine/threonine kinase 3
216937_s_at	6.17e-29	1.59e-30	-14.6129296	58.761511	-1.17718381	RS1	retinoschisin 1
213900_at	6.30e-29	1.62e-30	-14.6094223	58.740504	-1.41045632	FAM189A2	family with sequence similarity 189 member A2
1569230_at	6.40e-29	1.65e-30	-14.6068548	58.725125	-0.61723307
216770_at	6.43e-29	1.66e-30	-14.6059225	58.71954	-0.6845048
1552318_at	6.54e-29	1.69e-30	-14.6028575	58.701181	-0.86387932	GIMAP1	GTPase, IMAP family member 1
243633_at	6.75e-29	1.74e-30	-14.5975595	58.669444	-0.66986063
218793_s_at	6.77e-29	1.75e-30	14.5968789	58.665366	2.56155156	SCML1	sex comb on midleg-like 1 (Drosophila)
203410_at	6.92e-29	1.79e-30	14.5930715	58.642557	1.8871618	AP3M2	adaptor related protein complex 3 mu 2 subunit
200674_s_at	6.93e-29	1.79e-30	14.5927479	58.640619	0.9555402	RPL32	ribosomal protein L32
203169_at	6.95e-29	1.80e-30	-14.5922054	58.637368	-1.07408878	RGP1	RGP1 homolog, RAB6A GEF complex partner 1
231874_at	7.00e-29	1.81e-30	-14.5909907	58.630091	-2.00881023	FAM126B	family with sequence similarity 126 member B
235047_x_at	7.10e-29	1.84e-30	-14.5884352	58.614781	-0.66958672	NACC1	nucleus accumbens associated 1
233660_at	7.24e-29	1.88e-30	-14.5850672	58.594602	-1.07134898	EHD4	EH domain containing 4
228900_at	7.29e-29	1.89e-30	-14.5837295	58.586586	-1.25673974	SPECC1	sperm antigen with calponin homology and coiled-coil domains 1
217071_s_at	7.39e-29	1.92e-30	-14.5813623	58.572403	-0.83511918	MTHFR	methylenetetrahydrofolate reductase (NAD(P)H)
1554449_at	7.46e-29	1.94e-30	-14.5796731	58.562281	-1.50701675	MIER3	MIER family member 3
1565535_x_at	7.53e-29	1.96e-30	-14.5780101	58.552317	-0.70726797
232146_at	7.57e-29	1.97e-30	-14.5770917	58.546813	-1.15195621	NDUFC1	NADH:ubiquinone oxidoreductase subunit C1
225857_s_at	7.63e-29	1.99e-30	14.5757201	58.538594	1.9953411	SNHG17	small nucleolar RNA host gene 17
218617_at	7.66e-29	1.99e-30	14.5749067	58.53372	1.30600836	TRIT1	tRNA isopentenyltransferase 1
223331_s_at	7.74e-29	2.02e-30	14.5730305	58.522477	1.88917338	DDX20	DEAD-box helicase 20
219760_at	7.76e-29	2.02e-30	-14.5725018	58.519309	-0.89930899	LIN7B	lin-7 homolog B, crumbs cell polarity complex component
229886_at	7.87e-29	2.05e-30	14.5700339	58.50452	2.62824133	C5orf34	chromosome 5 open reading frame 34
218470_at	7.87e-29	2.06e-30	14.5699704	58.504139	1.86555502	YARS2	tyrosyl-tRNA synthetase 2
215391_at	7.99e-29	2.09e-30	-14.5673086	58.488188	-0.56984703	MAP1A	microtubule associated protein 1A
201168_x_at	8.01e-29	2.09e-30	-14.5668499	58.485439	-1.62814768	ARHGDIA	Rho GDP dissociation inhibitor alpha
228355_s_at	8.02e-29	2.10e-30	14.5665144	58.483428	1.69348732	NDUFAF2	NADH:ubiquinone oxidoreductase complex assembly factor 2
222607_s_at	8.02e-29	2.10e-30	14.5663794	58.482619	2.25852789	DIS3	DIS3 homolog, exosome endoribonuclease and 3'-5' exoribonuclease
225510_at	8.08e-29	2.12e-30	-14.5649046	58.473781	-1.61614889	OAF	out at first homolog
208501_at	8.15e-29	2.14e-30	-14.5633512	58.464471	-0.92366612	GFI1B	growth factor independent 1B transcriptional repressor
215658_at	8.16e-29	2.14e-30	-14.5630947	58.462934	-1.05862218	LINC00675	long intergenic non-protein coding RNA 675
217265_at	8.35e-29	2.19e-30	-14.5592174	58.439696	-0.77229327
233524_at	8.42e-29	2.21e-30	-14.5577116	58.43067	-0.91564906	LINC00475	long intergenic non-protein coding RNA 475
1553978_at	8.53e-29	2.24e-30	-14.5554182	58.416924	-1.44538686	BORCS8	BLOC-1 related complex subunit 8
206869_at	8.71e-29	2.29e-30	-14.5518855	58.395749	-0.88614731	CHAD	chondroadherin
223231_at	8.73e-29	2.30e-30	14.5514127	58.392915	2.26143476	TATDN1	TatD DNase domain containing 1
1552665_at	8.77e-29	2.31e-30	-14.5504632	58.387224	-1.13002545	JMJD1C-AS1	JMJD1C antisense RNA 1
209154_at	8.77e-29	2.31e-30	-14.5503889	58.386779	-1.59427326	P2RX5-TAX1BP3///TAX1BP3	P2RX5-TAX1BP3 readthrough (NMD candidate)///Tax1 binding protein 3
210000_s_at	8.83e-29	2.33e-30	-14.5491434	58.379313	-0.62880432	SOCS1	suppressor of cytokine signaling 1
1563581_at	8.84e-29	2.34e-30	-14.5487119	58.376726	-0.51230777	RPL34-AS1	RPL34 antisense RNA 1 (head to head)
223623_at	9.02e-29	2.38e-30	-14.5452601	58.356034	-2.37641836	C2orf40	chromosome 2 open reading frame 40
218343_s_at	9.03e-29	2.39e-30	14.5449071	58.353919	1.54836153	GTF3C3	general transcription factor IIIC subunit 3
223692_at	9.03e-29	2.39e-30	-14.5448599	58.353635	-1.69754316	NMNAT1	nicotinamide nucleotide adenylyltransferase 1
1556676_a_at	9.11e-29	2.41e-30	-14.5433117	58.344354	-1.01001914
215782_at	9.15e-29	2.42e-30	-14.5425739	58.339931	-1.44282534	RAB40AL	RAB40A, member RAS oncogene family-like
38521_at	9.15e-29	2.43e-30	-14.5424299	58.339069	-0.69017586	CD22	CD22 molecule
200601_at	9.17e-29	2.43e-30	-14.5419494	58.336188	-1.77505277	ACTN4	actinin alpha 4
231587_at	9.25e-29	2.46e-30	-14.5403082	58.326349	-0.66959481	APOC3	apolipoprotein C3
229867_at	9.38e-29	2.49e-30	-14.5379041	58.311937	-0.95673204	BTBD9	BTB domain containing 9
217818_s_at	9.41e-29	2.50e-30	-14.5372955	58.308288	-1.05404559	ARPC4	actin related protein 2/3 complex subunit 4
202592_at	9.46e-29	2.52e-30	-14.536196	58.301696	-1.23865748	BLOC1S1	biogenesis of lysosomal organelles complex 1 subunit 1
230269_at	9.71e-29	2.59e-30	-14.5317849	58.275249	-3.90378576	B3GALT5	beta-1,3-galactosyltransferase 5
208298_at	9.71e-29	2.59e-30	-14.5316291	58.274315	-0.90953853	EVI5	ecotropic viral integration site 5
219921_s_at	9.78e-29	2.61e-30	-14.5304417	58.267196	-1.44074489	DOCK5	dedicator of cytokinesis 5
226275_at	9.84e-29	2.63e-30	-14.5292739	58.260194	-2.34569758	MXD1	MAX dimerization protein 1
218568_at	1.00e-28	2.67e-30	14.5262377	58.24199	1.5100468	AGK	acylglycerol kinase
226950_at	1.01e-28	2.70e-30	-14.5248419	58.23362	-2.55444699	ACVRL1	activin A receptor like type 1
231748_at	1.03e-28	2.74e-30	-14.5220042	58.216605	-0.79356628	ULBP3	UL16 binding protein 3
206403_at	1.03e-28	2.76e-30	-14.5209073	58.210027	-0.77399161	ZNF536	zinc finger protein 536
243896_at	1.04e-28	2.80e-30	-14.5187374	58.197015	-0.7545791	CFAP43	cilia and flagella associated protein 43
237013_at	1.05e-28	2.81e-30	-14.5177959	58.191369	-0.69438549
213687_s_at	1.06e-28	2.84e-30	14.5160892	58.181135	1.26594654	RPL35A	ribosomal protein L35a
226881_at	1.07e-28	2.87e-30	14.5143367	58.170626	1.83395358	GRPEL2	GrpE like 2, mitochondrial
202641_at	1.10e-28	2.95e-30	14.5097364	58.143037	2.11108006	ARL3	ADP ribosylation factor like GTPase 3
217987_at	1.11e-28	2.97e-30	14.5086131	58.1363	1.36386386	ASNSD1	asparagine synthetase domain containing 1
224219_s_at	1.12e-28	3.00e-30	-14.5072009	58.12783	-0.54229931	TRPC4	transient receptor potential cation channel subfamily C member 4
225699_at	1.12e-28	3.01e-30	14.5066797	58.124705	1.40838676	LOC101928927///SNORA9///SNHG15	uncharacterized LOC101928927///small nucleolar RNA, H/ACA box 9///small nucleolar RNA host gene 15
244076_at	1.14e-28	3.06e-30	-14.5037345	58.107041	-0.70204698	KIAA2022	KIAA2022
209979_at	1.15e-28	3.09e-30	-14.5023213	58.098565	-0.98809439	ADARB1	adenosine deaminase, RNA specific B1
232992_at	1.15e-28	3.11e-30	-14.5010006	58.090643	-0.59699171	SAYSD1	SAYSVFN motif domain containing 1
217500_at	1.15e-28	3.12e-30	-14.5009106	58.090104	-0.55614958	TIAL1	TIA1 cytotoxic granule-associated RNA binding protein-like 1
215227_x_at	1.15e-28	3.12e-30	14.5009009	58.090045	1.31795615	ACP1	acid phosphatase 1, soluble
223570_at	1.17e-28	3.15e-30	14.4991008	58.079249	1.97455049	MCM10	minichromosome maintenance 10 replication initiation factor
235864_at	1.17e-28	3.15e-30	-14.49891	58.078104	-0.84585032	ATP6V1D	ATPase H+ transporting V1 subunit D
231900_at	1.17e-28	3.16e-30	-14.4987816	58.077334	-0.7315662	ZDHHC18	zinc finger DHHC-type containing 18
232570_s_at	1.19e-28	3.23e-30	-14.4949255	58.054204	-1.03051273	ADAM33	ADAM metallopeptidase domain 33
229291_at	1.19e-28	3.23e-30	-14.4948313	58.053639	-0.85821289	RBM15	RNA binding motif protein 15
1560774_at	1.20e-28	3.26e-30	-14.4934483	58.045343	-2.03762032
208788_at	1.25e-28	3.38e-30	14.4873313	58.008649	2.79146565	ELOVL5	ELOVL fatty acid elongase 5
200677_at	1.27e-28	3.45e-30	-14.4839112	57.988132	-1.1018371	PTTG1IP	pituitary tumor-transforming 1 interacting protein
217510_at	1.28e-28	3.47e-30	-14.483245	57.984135	-0.72339378	CRX	cone-rod homeobox
1559000_at	1.28e-28	3.48e-30	-14.4824315	57.979254	-1.21836932	PRR26	proline rich 26
203664_s_at	1.29e-28	3.50e-30	14.4817987	57.975458	1.40033169	POLR2D	RNA polymerase II subunit D
215988_s_at	1.29e-28	3.50e-30	-14.4814448	57.973335	-0.71398082	DLG1	discs large MAGUK scaffold protein 1
212898_at	1.29e-28	3.52e-30	14.480768	57.969274	1.88804052	TTI1	TELO2 interacting protein 1
210564_x_at	1.30e-28	3.54e-30	-14.4794729	57.961505	-2.18726407	CFLAR	CASP8 and FADD like apoptosis regulator
203001_s_at	1.33e-28	3.63e-30	-14.4756089	57.938322	-1.7900383	STMN2	stathmin 2
226339_at	1.37e-28	3.75e-30	14.4702607	57.906233	1.93306402	TRUB1	TruB pseudouridine synthase family member 1
200949_x_at	1.42e-28	3.88e-30	14.4644865	57.871585	1.62603231	SNORD54///RPS20	small nucleolar RNA, C/D box 54///ribosomal protein S20
202914_s_at	1.42e-28	3.88e-30	-14.4644649	57.871456	-0.76602734	ARHGEF11	Rho guanine nucleotide exchange factor 11
212681_at	1.43e-28	3.90e-30	-14.4636208	57.86639	-3.90410982	EPB41L3	erythrocyte membrane protein band 4.1 like 3
200793_s_at	1.44e-28	3.93e-30	-14.4622001	57.857865	-2.50471316	ACO2	aconitase 2
208961_s_at	1.47e-28	4.03e-30	-14.4582238	57.834004	-2.06018583	KLF6	Kruppel like factor 6
223030_at	1.52e-28	4.16e-30	-14.4527499	57.801153	-0.65080608	TRAF7	TNF receptor associated factor 7
1566539_at	1.55e-28	4.25e-30	-14.4495641	57.782033	-0.744578	MAGI1	membrane associated guanylate kinase, WW and PDZ domain containing 1
213793_s_at	1.55e-28	4.25e-30	14.4495315	57.781837	2.43543742	HOMER1	homer scaffolding protein 1
225475_at	1.58e-28	4.34e-30	-14.4460644	57.761028	-1.44935156	MIER1	MIER1 transcriptional regulator
231120_x_at	1.59e-28	4.36e-30	-14.4450416	57.754889	-4.89820954	PKIB	protein kinase (cAMP-dependent, catalytic) inhibitor beta
1558418_at	1.62e-28	4.45e-30	-14.4419483	57.736323	-0.72260219
203665_at	1.62e-28	4.46e-30	-14.4412174	57.731936	-1.71717624	HMOX1	heme oxygenase 1
206388_at	1.62e-28	4.47e-30	-14.4409977	57.730617	-1.00853896	PDE3A	phosphodiesterase 3A
229485_x_at	1.63e-28	4.48e-30	-14.4407932	57.72939	-1.42972899	SHISA3	shisa family member 3
228774_at	1.68e-28	4.62e-30	14.4355377	57.697843	1.66191947	CEP78	centrosomal protein 78
200705_s_at	1.69e-28	4.66e-30	14.4339418	57.688263	1.11516655	SNORA41///EEF1B2	small nucleolar RNA, H/ACA box 41///eukaryotic translation elongation factor 1 beta 2
218782_s_at	1.70e-28	4.69e-30	14.432965	57.6824	2.80972963	ATAD2	ATPase family, AAA domain containing 2
213007_at	1.71e-28	4.73e-30	14.4316365	57.674425	2.07364149	FANCI	Fanconi anemia complementation group I
244400_at	1.78e-28	4.92e-30	-14.4251289	57.635358	-0.73605116	VPS33A	VPS33A, CORVET/HOPS core subunit
228478_at	1.80e-28	4.97e-30	-14.4235497	57.625877	-2.03805968	SPPL2A	signal peptide peptidase like 2A
216906_at	1.84e-28	5.09e-30	-14.419387	57.600885	-0.88647963	ST14	suppression of tumorigenicity 14
209143_s_at	1.86e-28	5.14e-30	14.4179431	57.592216	1.45781445	CLNS1A	chloride nucleotide-sensitive channel 1A
211986_at	1.87e-28	5.18e-30	-14.4167346	57.58496	-2.06214769	AHNAK	AHNAK nucleoprotein
222082_at	1.89e-28	5.24e-30	-14.4148047	57.573373	-1.03800887	ZBTB7A	zinc finger and BTB domain containing 7A
216941_s_at	1.91e-28	5.30e-30	14.4127792	57.561211	1.63783238	TAF1B	TATA-box binding protein associated factor, RNA polymerase I subunit B
210343_s_at	1.92e-28	5.33e-30	-14.4118182	57.55544	-0.89841601	SLC22A6	solute carrier family 22 member 6
236318_x_at	1.94e-28	5.40e-30	-14.4098074	57.543366	-0.7488633	FBLL1	fibrillarin-like 1
223506_at	1.95e-28	5.43e-30	14.408622	57.536248	1.4128856	ZC3H8	zinc finger CCCH-type containing 8
242543_at	1.98e-28	5.51e-30	-14.406394	57.52287	-0.97513644	SH2D6	SH2 domain containing 6
213629_x_at	1.98e-28	5.51e-30	-14.4062615	57.522074	-2.96409861	MT1F	metallothionein 1F
243058_at	2.01e-28	5.60e-30	-14.4037061	57.506729	-1.36860839
212466_at	2.04e-28	5.68e-30	-14.4014478	57.493167	-0.87026396	SPRED2	sprouty related EVH1 domain containing 2
241717_at	2.04e-28	5.68e-30	-14.4011835	57.49158	-0.68277193	MOBP	myelin-associated oligodendrocyte basic protein
234961_at	2.09e-28	5.84e-30	-14.3967154	57.464748	-0.59263255
219680_at	2.10e-28	5.86e-30	-14.3961306	57.461235	-1.31271009	NLRX1	NLR family member X1
223516_s_at	2.13e-28	5.96e-30	14.3934204	57.444959	1.62990225	TOMM6///PRICKLE4	translocase of outer mitochondrial membrane 6///prickle planar cell polarity protein 4
215917_at	2.16e-28	6.04e-30	-14.3909995	57.430419	-0.56384752	RAD21L1	RAD21 cohesin complex component like 1
206972_s_at	2.18e-28	6.11e-30	-14.3892494	57.419907	-1.13428366	GPR161	G protein-coupled receptor 161
206048_at	2.19e-28	6.12e-30	-14.3889114	57.417877	-1.67445082	OVOL2	ovo like zinc finger 2
227153_at	2.20e-28	6.15e-30	14.3881052	57.413035	1.7438145	IMMP2L	inner mitochondrial membrane peptidase subunit 2
233026_s_at	2.21e-28	6.18e-30	-14.3872496	57.407897	-0.74202969	PDZD2	PDZ domain containing 2
1552833_at	2.23e-28	6.26e-30	-14.3852632	57.395965	-1.31633551	B3GNT6	UDP-GlcNAc:betaGal beta-1,3-N-acetylglucosaminyltransferase 6
225581_s_at	2.30e-28	6.44e-30	14.3803976	57.36674	2.08957497	MRPL50	mitochondrial ribosomal protein L50
235039_x_at	2.33e-28	6.54e-30	14.3778684	57.351547	1.84192865	LIN9	lin-9 DREAM MuvB core complex component
209440_at	2.33e-28	6.55e-30	14.3776113	57.350003	1.92172523	PRPS1	phosphoribosyl pyrophosphate synthetase 1
32723_at	2.35e-28	6.60e-30	14.3763246	57.342274	1.28469633	CSTF1	cleavage stimulation factor subunit 1
217046_s_at	2.37e-28	6.67e-30	-14.3747268	57.332676	-0.78973197	AGER	advanced glycosylation end-product specific receptor
214031_s_at	2.45e-28	6.91e-30	-14.368817	57.297173	-0.7229289	KRT7	keratin 7
1565583_at	2.46e-28	6.92e-30	-14.3685812	57.295756	-0.81013074	ZSCAN5A	zinc finger and SCAN domain containing 5A
225518_x_at	2.46e-28	6.95e-30	-14.3678252	57.291214	-0.66332961	MTHFD1L	methylenetetrahydrofolate dehydrogenase (NADP+ dependent) 1-like
201561_s_at	2.48e-28	6.99e-30	-14.3669439	57.28592	-1.86449425	CLSTN1	calsyntenin 1
207617_at	2.48e-28	6.99e-30	-14.3669081	57.285705	-0.61022878	DDX3X	DEAD-box helicase 3, X-linked
205434_s_at	2.48e-28	6.99e-30	-14.3668079	57.285103	-1.44222415	AAK1	AP2 associated kinase 1
234406_at	2.54e-28	7.19e-30	-14.3622874	57.257944	-0.92158669	RGMA	repulsive guidance molecule family member a
202590_s_at	2.56e-28	7.25e-30	-14.3607653	57.248799	-1.64020035	PDK2	pyruvate dehydrogenase kinase 2
203386_at	2.58e-28	7.31e-30	14.3594757	57.241051	2.2461034	TBC1D4	TBC1 domain family member 4
1565826_at	2.63e-28	7.44e-30	-14.3565811	57.223659	-0.47443908
224626_at	2.66e-28	7.53e-30	-14.3545049	57.211184	-1.6557077	SLC35A4	solute carrier family 35 member A4
211889_x_at	2.67e-28	7.58e-30	-14.3535976	57.205732	-3.33171016	CEACAM1	carcinoembryonic antigen related cell adhesion molecule 1
208754_s_at	2.68e-28	7.61e-30	14.3529388	57.201774	2.50832714	NAP1L1	nucleosome assembly protein 1 like 1
207051_at	2.70e-28	7.68e-30	-14.3513066	57.191966	-3.30625879	SLC17A4	solute carrier family 17 member 4
207460_at	2.71e-28	7.69e-30	-14.3511356	57.190939	-0.77680577	GZMM	granzyme M
207790_at	2.71e-28	7.71e-30	-14.3507376	57.188548	-1.20629183	LRRC1	leucine rich repeat containing 1
200609_s_at	2.78e-28	7.92e-30	-14.3462213	57.161409	-1.17676724	WDR1	WD repeat domain 1
223358_s_at	2.79e-28	7.95e-30	14.3456863	57.158194	2.10929608	PDE7A	phosphodiesterase 7A
222655_s_at	2.79e-28	7.95e-30	-14.3455154	57.157167	-0.63297181	IMPAD1	inositol monophosphatase domain containing 1
207291_at	2.81e-28	8.01e-30	-14.3444059	57.150499	-1.63174637	PRRG4	proline rich and Gla domain 4
240449_at	2.87e-28	8.17e-30	-14.3409847	57.12994	-1.440904	ZNF341	zinc finger protein 341
220643_s_at	2.89e-28	8.24e-30	14.3396774	57.122084	2.21358826	FAIM	Fas apoptotic inhibitory molecule
213120_at	2.90e-28	8.27e-30	-14.338987	57.117935	-1.5301712	UHRF1BP1L	UHRF1 binding protein 1 like
234984_at	2.90e-28	8.29e-30	14.3386938	57.116172	1.7742491	NEDD1	neural precursor cell expressed, developmentally down-regulated 1
229751_s_at	2.94e-28	8.40e-30	14.336435	57.102597	1.92566705	PUS7L	pseudouridylate synthase 7 like
1554094_at	2.98e-28	8.52e-30	-14.3341779	57.089032	-1.41394639	ENTPD5	ectonucleoside triphosphate diphosphohydrolase 5
212187_x_at	2.98e-28	8.53e-30	-14.3339344	57.087569	-1.66471208	PTGDS	prostaglandin D2 synthase
232032_x_at	2.98e-28	8.55e-30	-14.3335821	57.085452	-1.80774967	SDF4	stromal cell derived factor 4
217006_x_at	3.02e-28	8.65e-30	-14.3316298	57.073718	-0.7552824	FASN	fatty acid synthase
212996_s_at	3.02e-28	8.67e-30	14.3312094	57.071191	1.54400274	URB1	URB1 ribosome biogenesis 1 homolog (S. cerevisiae)
221770_at	3.03e-28	8.70e-30	14.3307053	57.068161	1.39502824	RPE	ribulose-5-phosphate-3-epimerase
224009_x_at	3.05e-28	8.78e-30	-14.3291548	57.058842	-5.61374965	DHRS9	dehydrogenase/reductase 9
219197_s_at	3.05e-28	8.78e-30	-14.3291367	57.058734	-1.41099063	SCUBE2	signal peptide, CUB domain and EGF like domain containing 2
222250_s_at	3.08e-28	8.87e-30	14.3274524	57.04861	1.18622644	INTS7	integrator complex subunit 7
207931_s_at	3.08e-28	8.87e-30	-14.3274276	57.048461	-0.62637074	PFKFB2	6-phosphofructo-2-kinase/fructose-2,6-biphosphatase 2
225712_at	3.09e-28	8.90e-30	14.3269035	57.045311	1.71088952	GEMIN5	gem nuclear organelle associated protein 5
223233_s_at	3.12e-28	8.99e-30	-14.3252039	57.035095	-2.23963831	CGN	cingulin
229183_at	3.13e-28	9.03e-30	-14.3244693	57.03068	-0.95229133	KCTD1	potassium channel tetramerization domain containing 1
216347_s_at	3.14e-28	9.07e-30	-14.3237236	57.026197	-1.26094748	PPP1R13B	protein phosphatase 1 regulatory subunit 13B
229834_at	3.15e-28	9.11e-30	-14.3231311	57.022636	-0.7425172	NFIX	nuclear factor I X
211503_s_at	3.19e-28	9.21e-30	-14.3211854	57.01094	-1.11817989	RAB14	RAB14, member RAS oncogene family
235949_at	3.22e-28	9.31e-30	14.3195244	57.000956	1.89860753	TTC26	tetratricopeptide repeat domain 26
223015_at	3.22e-28	9.33e-30	14.3191823	56.9989	1.28244663	EIF2A	eukaryotic translation initiation factor 2A
234750_at	3.24e-28	9.37e-30	-14.3184402	56.994439	-0.91549271	CACNG8	calcium voltage-gated channel auxiliary subunit gamma 8
206191_at	3.29e-28	9.52e-30	-14.3157987	56.97856	-2.25686075	ENTPD3	ectonucleoside triphosphate diphosphohydrolase 3
210093_s_at	3.33e-28	9.66e-30	14.3133107	56.963604	1.35605442	MAGOHB///MAGOH	mago homolog B, exon junction complex core component///mago homolog, exon junction complex core component
1554152_a_at	3.34e-28	9.70e-30	-14.3126198	56.95945	-1.23851169	OGDH	oxoglutarate dehydrogenase
1557475_at	3.34e-28	9.70e-30	-14.3125784	56.959201	-0.65535352	LINC00507	long intergenic non-protein coding RNA 507
210416_s_at	3.36e-28	9.76e-30	14.3117125	56.953996	1.51069058	CHEK2	checkpoint kinase 2
226180_at	3.39e-28	9.86e-30	14.3099959	56.943676	2.09869215	WDR36	WD repeat domain 36
230656_s_at	3.45e-28	1.00e-29	14.3070703	56.926088	1.5761702	UTP4	UTP4, small subunit processome component
225622_at	3.50e-28	1.02e-29	-14.3047805	56.912321	-2.86400565	PAG1	phosphoprotein membrane anchor with glycosphingolipid microdomains 1
222962_s_at	3.50e-28	1.02e-29	14.304433	56.910232	1.77550454	MCM10	minichromosome maintenance 10 replication initiation factor
209195_s_at	3.55e-28	1.03e-29	-14.302081	56.896091	-1.37132602	ADCY6	adenylate cyclase 6
233802_at	3.62e-28	1.05e-29	-14.2987854	56.876277	-0.82647356	MED28	mediator complex subunit 28
220357_s_at	3.64e-28	1.06e-29	-14.297554	56.868873	-1.96395986	SGK2	SGK2, serine/threonine kinase 2
1563589_at	3.68e-28	1.07e-29	-14.2958972	56.858911	-0.66639605	LOC340184	uncharacterized LOC340184
207669_at	3.71e-28	1.08e-29	-14.2945065	56.850549	-0.87976756	KRT83	keratin 83
200741_s_at	3.73e-28	1.09e-29	14.2933652	56.843686	0.89591279	RPS27	ribosomal protein S27
226133_s_at	3.74e-28	1.09e-29	-14.292947	56.841172	-1.05323376	TBC1D10A	TBC1 domain family member 10A
224912_at	3.77e-28	1.10e-29	-14.2911549	56.830396	-1.03903665	TTC7A	tetratricopeptide repeat domain 7A
227211_at	3.79e-28	1.11e-29	14.290312	56.825328	1.7415969	PHF19	PHD finger protein 19
226389_s_at	3.80e-28	1.11e-29	-14.2896558	56.821381	-0.7366912	RAPGEF1	Rap guanine nucleotide exchange factor 1
227135_at	3.87e-28	1.13e-29	-14.2868087	56.804261	-2.73305331	NAAA	N-acylethanolamine acid amidase
200832_s_at	3.87e-28	1.14e-29	14.2864442	56.802069	2.61255933	SCD	stearoyl-CoA desaturase
206602_s_at	3.88e-28	1.14e-29	-14.286026	56.799554	-0.62183541	LOC401021///HOXD4///HOXD3	uncharacterized LOC401021///homeobox D4///homeobox D3
210770_s_at	3.91e-28	1.15e-29	-14.2845049	56.790407	-0.77754191	LOC100507353///CACNA1A	uncharacterized LOC100507353///calcium voltage-gated channel subunit alpha1 A
204866_at	3.92e-28	1.15e-29	14.283986	56.787286	2.13756512	JADE3	jade family PHD finger 3
205697_at	3.94e-28	1.16e-29	-14.2833277	56.783328	-1.44748822	SCGN	secretagogin, EF-hand calcium binding protein
214003_x_at	4.01e-28	1.18e-29	14.28029	56.76506	0.55772501	SNORD54///RPS20	small nucleolar RNA, C/D box 54///ribosomal protein S20
219231_at	4.01e-28	1.18e-29	14.2801276	56.764083	1.38699895	TGS1	trimethylguanosine synthase 1
201087_at	4.13e-28	1.22e-29	-14.2751115	56.733916	-1.36570179	PXN	paxillin
206415_at	4.16e-28	1.23e-29	-14.27382	56.726149	-0.43941431	TLL1	tolloid like 1
206446_s_at	4.21e-28	1.24e-29	-14.2715629	56.712574	-0.64808717	CELA2A///CELA2B	chymotrypsin like elastase family member 2A///chymotrypsin like elastase family member 2B
221970_s_at	4.27e-28	1.26e-29	14.2693994	56.699561	1.7150337	NOL11	nucleolar protein 11
40524_at	4.28e-28	1.26e-29	-14.2687599	56.695715	-1.17433007	PTPN21	protein tyrosine phosphatase, non-receptor type 21
234284_at	4.33e-28	1.28e-29	-14.2669014	56.684537	-0.71389311	GNG8	G protein subunit gamma 8
238675_x_at	4.53e-28	1.34e-29	14.2593394	56.639051	1.43897401	BTF3L4	basic transcription factor 3 like 4
218546_at	4.53e-28	1.34e-29	-14.2592237	56.638355	-3.00548086	C1orf115	chromosome 1 open reading frame 115
204886_at	4.56e-28	1.35e-29	14.2579135	56.630473	2.58672404	PLK4	polo like kinase 4
235481_at	4.56e-28	1.35e-29	-14.2576493	56.628884	-0.55101808	COMMD10	COMM domain containing 10
202688_at	4.63e-28	1.37e-29	-14.2551388	56.613782	-2.54674933	TNFSF10	tumor necrosis factor superfamily member 10
227845_s_at	4.71e-28	1.40e-29	-14.2521537	56.595825	-0.91886094	SHD	Src homology 2 domain containing transforming protein D
219341_at	4.90e-28	1.45e-29	-14.2455899	56.556336	-1.17695875	CLN8	ceroid-lipofuscinosis, neuronal 8
204352_at	4.90e-28	1.45e-29	14.2455777	56.556263	2.24470933	TRAF5	TNF receptor associated factor 5
225707_at	4.98e-28	1.48e-29	14.2428137	56.539634	1.59745835	ARL6IP6	ADP ribosylation factor like GTPase 6 interacting protein 6
220414_at	4.98e-28	1.48e-29	-14.2424832	56.537645	-0.68274103	CALML5	calmodulin like 5
201665_x_at	5.07e-28	1.51e-29	14.2394271	56.519258	1.12764077	RPS17	ribosomal protein S17
203554_x_at	5.11e-28	1.52e-29	14.2382616	56.512246	2.12182198	PTTG1	pituitary tumor-transforming 1
219105_x_at	5.19e-28	1.55e-29	14.2354286	56.4952	1.71918893	ORC6	origin recognition complex subunit 6
240441_at	5.23e-28	1.56e-29	-14.2342603	56.48817	-0.77141839	FAM99B	family with sequence similarity 99 member B (non-protein coding)
236719_at	5.28e-28	1.58e-29	-14.2323607	56.47674	-1.23954732	ID2-AS1	ID2 antisense RNA 1 (head to head)
227164_at	5.31e-28	1.58e-29	14.2314736	56.471403	1.6001265	SRSF1	serine and arginine rich splicing factor 1
204172_at	5.33e-28	1.59e-29	14.2308151	56.46744	1.60290289	CPOX	coproporphyrinogen oxidase
224923_at	5.35e-28	1.60e-29	-14.2299981	56.462524	-0.87172235	TTC7A	tetratricopeptide repeat domain 7A
214938_x_at	5.38e-28	1.61e-29	14.2290499	56.456818	0.77292565	HMGB1	high mobility group box 1
1570601_at	5.43e-28	1.63e-29	-14.2272383	56.445917	-0.69151731
221287_at	5.56e-28	1.66e-29	-14.2233066	56.422257	-1.11759538	RNASEL	ribonuclease L
241578_x_at	5.58e-28	1.67e-29	-14.222745	56.418878	-0.41609034
209534_x_at	5.59e-28	1.68e-29	-14.2221792	56.415473	-1.195139	AKAP13	A-kinase anchoring protein 13
215552_s_at	5.66e-28	1.70e-29	-14.2199906	56.402302	-0.54227404	ESR1	estrogen receptor 1
228165_at	5.74e-28	1.72e-29	-14.2176171	56.388018	-0.52744153	PIANP	PILR alpha associated neural protein
205217_at	5.74e-28	1.72e-29	14.2175643	56.3877	2.30451385	TIMM8A	translocase of inner mitochondrial membrane 8 homolog A (yeast)
223898_at	5.77e-28	1.73e-29	14.2165944	56.381863	2.30016985	ZNF670	zinc finger protein 670
241037_at	5.78e-28	1.74e-29	-14.2162066	56.37953	-0.78652524
219217_at	5.83e-28	1.75e-29	14.2147142	56.370548	1.76296234	NARS2	asparaginyl-tRNA synthetase 2, mitochondrial (putative)
213188_s_at	5.84e-28	1.76e-29	14.2143122	56.368128	1.66239245	MINA	MYC induced nuclear antigen
218653_at	5.91e-28	1.78e-29	14.2120709	56.354639	1.65699776	SLC25A15	solute carrier family 25 member 15
215427_s_at	5.92e-28	1.78e-29	-14.2118569	56.353351	-1.27869072	ZCCHC14	zinc finger CCHC-type containing 14
234850_at	5.96e-28	1.80e-29	-14.2104964	56.345162	-2.53024888	MOGAT3	monoacylglycerol O-acyltransferase 3
229709_at	6.00e-28	1.81e-29	-14.2093871	56.338486	-0.61473667	ATP1B3	ATPase Na+/K+ transporting subunit beta 3
219306_at	6.05e-28	1.83e-29	14.2079197	56.329654	2.51537199	KIF15	kinesin family member 15
206976_s_at	6.12e-28	1.85e-29	14.2060078	56.318146	1.98314869	HSPH1	heat shock protein family H (Hsp110) member 1
213921_at	6.15e-28	1.86e-29	-14.2051108	56.312748	-1.81069535	SST	somatostatin
228319_at	6.15e-28	1.86e-29	-14.2049207	56.311604	-0.90021101	FAM84A	family with sequence similarity 84 member A
202792_s_at	6.22e-28	1.88e-29	-14.202891	56.299386	-1.04071308	PPP6R2	protein phosphatase 6 regulatory subunit 2
226422_at	6.23e-28	1.89e-29	14.2026501	56.297936	1.76915274	ERGIC2	ERGIC and golgi 2
218755_at	6.25e-28	1.89e-29	14.2020523	56.294338	2.12303249	KIF20A	kinesin family member 20A
228053_s_at	6.25e-28	1.90e-29	14.2018039	56.292843	1.77478832	TOMM5	translocase of outer mitochondrial membrane 5
202804_at	6.27e-28	1.90e-29	14.2012353	56.28942	1.47546017	ABCC1	ATP binding cassette subfamily C member 1
215178_x_at	6.29e-28	1.91e-29	-14.200641	56.285843	-1.53200047	NAAA	N-acylethanolamine acid amidase
219059_s_at	6.31e-28	1.92e-29	-14.2000613	56.282354	-1.2904283	LYVE1	lymphatic vessel endothelial hyaluronan receptor 1
241530_at	6.32e-28	1.92e-29	-14.199527	56.279137	-0.54256983
218713_at	6.40e-28	1.95e-29	14.197539	56.267171	2.18435052	ICE2	interactor of little elongation complex ELL subunit 2
229373_at	6.42e-28	1.95e-29	-14.1968788	56.263197	-0.7401557
217914_at	6.45e-28	1.96e-29	-14.1959073	56.257349	-1.34178767	TPCN1	two pore segment channel 1
209011_at	6.50e-28	1.98e-29	-14.1945467	56.249158	-1.03464776	TRIO	trio Rho guanine nucleotide exchange factor
202992_at	6.59e-28	2.01e-29	-14.192201	56.235037	-2.08220975	C7	complement component 7
210524_x_at	6.59e-28	2.01e-29	-14.1921388	56.234663	-2.30161382
242386_x_at	6.76e-28	2.06e-29	-14.1878329	56.208741	-0.76537116	LOC101927608	uncharacterized LOC101927608
202140_s_at	6.81e-28	2.08e-29	-14.1863996	56.200113	-1.44028438	CLK3	CDC like kinase 3
202795_x_at	6.83e-28	2.09e-29	-14.1859655	56.197499	-1.09829897	TRIOBP	TRIO and F-actin binding protein
235846_at	6.95e-28	2.12e-29	14.1829309	56.17923	2.17868744	FSBP///RAD54B	fibrinogen silencer binding protein///RAD54 homolog B (S. cerevisiae)
230833_at	6.97e-28	2.13e-29	-14.1823742	56.175878	-0.7143835	ACRBP	acrosin binding protein
219661_at	7.04e-28	2.16e-29	14.1805748	56.165044	1.65093523	RANBP17	RAN binding protein 17
1558944_at	7.08e-28	2.17e-29	-14.1794789	56.158446	-0.48117768	LOC100507353///CACNA1A	uncharacterized LOC100507353///calcium voltage-gated channel subunit alpha1 A
209262_s_at	7.15e-28	2.19e-29	-14.1778077	56.148384	-1.23700825	NR2F6	nuclear receptor subfamily 2 group F member 6
233651_s_at	7.16e-28	2.19e-29	-14.1776025	56.147148	-2.03168784	MPND	MPN domain containing
225223_at	7.35e-28	2.26e-29	14.1729782	56.119306	1.63114348	SMAD5	SMAD family member 5
209614_at	7.39e-28	2.27e-29	-14.1720263	56.113574	-0.88881075	ADH1B	alcohol dehydrogenase 1B (class I), beta polypeptide
218349_s_at	7.54e-28	2.32e-29	14.1685901	56.092883	2.18118595	ZWILCH	zwilch kinetochore protein
229142_s_at	7.62e-28	2.34e-29	-14.1669036	56.082728	-0.74805693	BBS1	Bardet-Biedl syndrome 1
221229_s_at	7.70e-28	2.37e-29	14.1650087	56.071318	1.54513276	TRMT61B	tRNA methyltransferase 61B
242782_x_at	7.71e-28	2.37e-29	-14.1646296	56.069034	-0.80950154	TMEM198	transmembrane protein 198
202131_s_at	7.84e-28	2.42e-29	-14.161774	56.051839	-2.27509196	RIOK3	RIO kinase 3
223148_at	7.89e-28	2.43e-29	-14.1606525	56.045085	-1.17325355	PIGS	phosphatidylinositol glycan anchor biosynthesis class S
235054_at	8.09e-28	2.50e-29	-14.1563602	56.019236	-1.65782407	NUDT16	nudix hydrolase 16
1560884_at	8.09e-28	2.50e-29	-14.1562738	56.018716	-0.48455372	SLC17A1	solute carrier family 17 member 1
243989_at	8.12e-28	2.51e-29	-14.1556563	56.014997	-0.84746736
223567_at	8.37e-28	2.58e-29	-14.1505483	55.984234	-0.51948972	SEMA6B	semaphorin 6B
1563407_x_at	8.38e-28	2.59e-29	-14.1501492	55.98183	-0.57922916	ATP4B	ATPase H+/K+ transporting beta subunit
244822_at	8.48e-28	2.62e-29	14.1482347	55.970299	2.24301501	GART	phosphoribosylglycinamide formyltransferase, phosphoribosylglycinamide synthetase, phosphoribosylaminoimidazole synthetase
207521_s_at	8.55e-28	2.65e-29	-14.1467147	55.961145	-0.57424516	ATP2A3	ATPase sarcoplasmic/endoplasmic reticulum Ca2+ transporting 3
226135_at	8.60e-28	2.66e-29	14.1455632	55.954209	1.19794096	UHRF1BP1	UHRF1 binding protein 1
202122_s_at	8.61e-28	2.67e-29	-14.1453647	55.953014	-1.98785355	PLIN3	perilipin 3
222606_at	8.62e-28	2.67e-29	14.1450678	55.951225	1.68971309	ZWILCH	zwilch kinetochore protein
216861_at	8.81e-28	2.73e-29	-14.1413982	55.929122	-0.64044385
214224_s_at	8.84e-28	2.74e-29	14.140776	55.925375	1.63711244	PIN4	peptidylprolyl cis/trans isomerase, NIMA-interacting 4
206576_s_at	8.84e-28	2.75e-29	-14.1405164	55.923811	-3.48677552	CEACAM1	carcinoembryonic antigen related cell adhesion molecule 1
204407_at	8.84e-28	2.75e-29	14.1404467	55.923391	1.71397803	TTF2	transcription termination factor 2
238599_at	9.00e-28	2.80e-29	14.1374997	55.90564	2.48835916	IRAK1BP1	interleukin 1 receptor associated kinase 1 binding protein 1
217156_at	9.02e-28	2.81e-29	-14.1369019	55.90204	-0.87446596	HADHAP1	hydroxyacyl-CoA dehydrogenase/3-ketoacyl-CoA thiolase/enoyl-CoA hydratase (trifunctional protein), alpha subunit pseudogene 1
203590_at	9.04e-28	2.81e-29	-14.136481	55.899504	-1.55946426	DYNC1LI2	dynein cytoplasmic 1 light intermediate chain 2
211884_s_at	9.08e-28	2.83e-29	-14.1357124	55.894874	-0.91684548	CIITA	class II major histocompatibility complex transactivator
219538_at	9.22e-28	2.87e-29	14.1330994	55.879134	1.7659331	WDR5B	WD repeat domain 5B
212041_at	9.26e-28	2.89e-29	-14.1322951	55.874289	-1.99687295	ATP6V0D1	ATPase H+ transporting V0 subunit d1
203012_x_at	9.29e-28	2.90e-29	14.1316521	55.870416	0.68231712	RPL23A	ribosomal protein L23a
200710_at	9.37e-28	2.92e-29	-14.1301627	55.861444	-2.32723746	ACADVL	acyl-CoA dehydrogenase, very long chain
240752_at	9.39e-28	2.93e-29	-14.1296607	55.858419	-0.87690848	LOC100287808	uncharacterized LOC100287808
1552993_at	9.47e-28	2.96e-29	-14.1281817	55.84951	-0.46666484	DYDC1	DPY30 domain containing 1
201896_s_at	9.48e-28	2.97e-29	14.1278437	55.847473	1.87252931	PSRC1	proline and serine rich coiled-coil 1
228469_at	9.49e-28	2.97e-29	-14.1275574	55.845749	-2.47026912	PPID	peptidylprolyl isomerase D
221922_at	9.49e-28	2.97e-29	14.1274378	55.845028	2.05526301	GPSM2	G-protein signaling modulator 2
214159_at	9.61e-28	3.01e-29	-14.1254174	55.832857	-0.8793728	PLCE1	phospholipase C epsilon 1
203491_s_at	9.61e-28	3.01e-29	14.1252933	55.832109	1.99163768	CEP57	centrosomal protein 57
202635_s_at	9.68e-28	3.04e-29	14.1239808	55.824202	1.88559356	POLR2K	RNA polymerase II subunit K
204508_s_at	9.74e-28	3.06e-29	-14.122765	55.816878	-3.96966391	CA12	carbonic anhydrase 12
230944_at	9.75e-28	3.06e-29	14.1226564	55.816223	1.93402481	C6orf223	chromosome 6 open reading frame 223
243119_at	9.84e-28	3.09e-29	-14.1209183	55.805752	-0.65730533
1564438_at	9.97e-28	3.13e-29	-14.1186902	55.792328	-0.60483744
226366_at	1.00e-27	3.15e-29	14.1178371	55.787188	1.98226674	SHPRH	SNF2 histone linker PHD RING helicase
218316_at	1.00e-27	3.16e-29	14.1174344	55.784762	1.36606833	TIMM9	translocase of inner mitochondrial membrane 9
227918_s_at	1.00e-27	3.16e-29	-14.1172623	55.783725	-1.72009016	ZYG11B	zyg-11 family member B, cell cycle regulator
213053_at	1.01e-27	3.17e-29	14.1167121	55.780411	0.90126086	HAUS5	HAUS augmin like complex subunit 5
201088_at	1.01e-27	3.18e-29	14.1162317	55.777516	1.18410903	KPNA2	karyopherin subunit alpha 2
209636_at	1.04e-27	3.27e-29	-14.1117393	55.750449	-1.42633618	NFKB2	nuclear factor kappa B subunit 2
211377_x_at	1.04e-27	3.28e-29	-14.1111908	55.747144	-0.60999645	MYCN	v-myc avian myelocytomatosis viral oncogene neuroblastoma derived homolog
218657_at	1.05e-27	3.33e-29	-14.1089064	55.733379	-2.16817663	RAPGEFL1	Rap guanine nucleotide exchange factor like 1
229333_at	1.05e-27	3.33e-29	14.1088962	55.733318	1.64552286	GMPS	guanine monophosphate synthase
223306_at	1.07e-27	3.38e-29	14.1062516	55.717383	1.52584776	EBPL	emopamil binding protein like
216300_x_at	1.07e-27	3.40e-29	-14.105205	55.711077	-0.71528154	RARA	retinoic acid receptor alpha
231626_at	1.08e-27	3.41e-29	-14.1048418	55.708888	-0.71021376	TPH1	tryptophan hydroxylase 1
206800_at	1.08e-27	3.42e-29	-14.1041768	55.704881	-0.72133566	MTHFR	methylenetetrahydrofolate reductase (NAD(P)H)
220651_s_at	1.09e-27	3.45e-29	14.1028471	55.696868	2.50690459	MCM10	minichromosome maintenance 10 replication initiation factor
202382_s_at	1.10e-27	3.49e-29	14.1008825	55.68503	1.65922417	GNPDA1	glucosamine-6-phosphate deaminase 1
212500_at	1.12e-27	3.55e-29	14.0983337	55.669671	1.36890763	ADO	2-aminoethanethiol dioxygenase
223513_at	1.13e-27	3.58e-29	14.0968425	55.660684	2.19970186	CENPJ	centromere protein J
223996_s_at	1.13e-27	3.60e-29	14.0960387	55.65584	1.39483507	MRPL30	mitochondrial ribosomal protein L30
202781_s_at	1.14e-27	3.62e-29	-14.0950076	55.649627	-1.1454547	INPP5K	inositol polyphosphate-5-phosphatase K
244098_at	1.16e-27	3.69e-29	-14.0918355	55.63051	-0.49579395
1552582_at	1.17e-27	3.71e-29	-14.0909335	55.625074	-1.76556627	ABCC13	ATP binding cassette subfamily C member 13 (pseudogene)
213045_at	1.17e-27	3.73e-29	-14.0897719	55.618073	-1.2700811	MAST3	microtubule associated serine/threonine kinase 3
204957_at	1.19e-27	3.78e-29	14.0877716	55.606018	1.4092078	ORC5	origin recognition complex subunit 5
208526_at	1.19e-27	3.79e-29	-14.0872744	55.603021	-0.7694304	OR2F1	olfactory receptor family 2 subfamily F member 1 (gene/pseudogene)
208917_x_at	1.20e-27	3.81e-29	-14.0863826	55.597647	-1.15112067	NADK	NAD kinase
209950_s_at	1.21e-27	3.86e-29	-14.0842448	55.584762	-2.52092135	VILL	villin like
225681_at	1.21e-27	3.87e-29	14.0839074	55.582729	3.90006996	CTHRC1	collagen triple helix repeat containing 1
224746_at	1.25e-27	3.98e-29	-14.0793059	55.554994	-1.77045819	KIAA1522	KIAA1522
228893_at	1.25e-27	4.00e-29	-14.0785909	55.550685	-0.83077897
228576_s_at	1.26e-27	4.02e-29	-14.0775299	55.54429	-0.78712244	MXRA8	matrix remodeling associated 8
241276_at	1.26e-27	4.05e-29	-14.0765172	55.538186	-0.84150482
206227_at	1.26e-27	4.05e-29	-14.0764616	55.537851	-1.39211762	CILP	cartilage intermediate layer protein
210054_at	1.30e-27	4.16e-29	14.0720281	55.511127	1.54613464	HAUS3	HAUS augmin like complex subunit 3
1558504_at	1.30e-27	4.17e-29	14.0715429	55.508202	1.29387219	GTF2IP12	general transcription factor IIi pseudogene 12
212578_x_at	1.32e-27	4.23e-29	14.0693335	55.494884	1.05039356	RPS17	ribosomal protein S17
222785_x_at	1.32e-27	4.23e-29	14.0693171	55.494785	1.87987512	C11orf1	chromosome 11 open reading frame 1
1561864_at	1.33e-27	4.28e-29	-14.0674011	55.483236	-0.51252544
1565601_at	1.34e-27	4.31e-29	-14.0659815	55.474677	-0.47186895
224830_at	1.35e-27	4.33e-29	14.0653486	55.470862	1.7541531	NUDT21	nudix hydrolase 21
229563_s_at	1.36e-27	4.38e-29	14.0634829	55.459615	0.41875928	RPL10A	ribosomal protein L10a
1554612_at	1.36e-27	4.38e-29	-14.0633733	55.458955	-0.75648223	RUBCN	RUN and cysteine rich domain containing beclin 1 interacting protein
232895_s_at	1.37e-27	4.41e-29	-14.0621656	55.451674	-0.7013988	SEC14L2	SEC14 like lipid binding 2
244212_at	1.37e-27	4.42e-29	-14.062046	55.450953	-0.58761226
203542_s_at	1.39e-27	4.48e-29	-14.059893	55.437973	-1.86640136	KLF9	Kruppel like factor 9
234672_s_at	1.40e-27	4.51e-29	14.0587279	55.43095	1.6255841	NDC1	NDC1 transmembrane nucleoporin
223267_at	1.40e-27	4.52e-29	14.05811	55.427224	1.74394473	TRMT10C	tRNA methyltransferase 10C, mitochondrial RNase P subunit
215348_at	1.40e-27	4.53e-29	-14.058015	55.426652	-0.7560118	ADCY1	adenylate cyclase 1
220563_s_at	1.41e-27	4.56e-29	-14.056667	55.418525	-0.60295837	SHANK1	SH3 and multiple ankyrin repeat domains 1
208566_at	1.43e-27	4.62e-29	-14.0547829	55.407165	-0.70589104	LOC100996843	ATP-sensitive inward rectifier potassium channel 12-like
231181_at	1.44e-27	4.67e-29	-14.0529987	55.396409	-0.86720106
209712_at	1.45e-27	4.69e-29	-14.0520488	55.390682	-2.02394267	SLC35D1	solute carrier family 35 member D1
215409_at	1.45e-27	4.70e-29	-14.0519224	55.389919	-1.07140296	LPCAT4	lysophosphatidylcholine acyltransferase 4
227245_at	1.45e-27	4.71e-29	14.0514269	55.386932	1.57488174	NAA25	N(alpha)-acetyltransferase 25, NatB auxiliary subunit
226496_at	1.46e-27	4.73e-29	14.0506339	55.382151	1.80091004	ZCCHC7	zinc finger CCHC-type containing 7
204476_s_at	1.46e-27	4.74e-29	-14.0504324	55.380936	-1.91009288	PC	pyruvate carboxylase
241003_at	1.48e-27	4.79e-29	-14.0485947	55.369856	-0.63291161
233371_at	1.48e-27	4.80e-29	-14.0483221	55.368212	-2.26615775	ABCC13	ATP binding cassette subfamily C member 13 (pseudogene)
224736_at	1.48e-27	4.82e-29	14.0477432	55.364722	1.11418005	CCAR1	cell division cycle and apoptosis regulator 1
228589_at	1.50e-27	4.89e-29	-14.0452135	55.349469	-0.65977369	BASP1	brain abundant membrane attached signal protein 1
223050_s_at	1.51e-27	4.91e-29	-14.0445942	55.345735	-1.45774607	FBXW5	F-box and WD repeat domain containing 5
206759_at	1.53e-27	4.97e-29	-14.0427089	55.334367	-1.13250222	FCER2	Fc fragment of IgE receptor II
230398_at	1.53e-27	4.99e-29	14.0417817	55.328776	2.11709066	TNS4	tensin 4
228685_at	1.54e-27	5.02e-29	-14.0408879	55.323387	-0.8256195	IL17RA	interleukin 17 receptor A
206173_x_at	1.54e-27	5.03e-29	14.0406633	55.322033	1.55616511	GABPB1	GA binding protein transcription factor beta subunit 1
222893_s_at	1.54e-27	5.04e-29	14.0402527	55.319557	1.15591097	RPAP2	RNA polymerase II associated protein 2
213377_x_at	1.56e-27	5.09e-29	14.038777	55.310658	0.73748405	RPS12	ribosomal protein S12
240193_at	1.56e-27	5.11e-29	-14.03814	55.306817	-0.70899568
202633_at	1.56e-27	5.11e-29	14.0379489	55.305665	1.5220042	TOPBP1	topoisomerase (DNA) II binding protein 1
212938_at	1.56e-27	5.11e-29	-14.037848	55.305057	-0.71186643	COL6A1	collagen type VI alpha 1 chain
1556682_s_at	1.58e-27	5.19e-29	-14.0356012	55.291508	-0.62092581
202491_s_at	1.61e-27	5.26e-29	14.0331404	55.276669	1.26125334	IKBKAP	inhibitor of kappa light polypeptide gene enhancer in B-cells, kinase complex-associated protein
205763_s_at	1.64e-27	5.36e-29	14.0302122	55.259011	1.32004798	DDX18	DEAD-box helicase 18
238619_at	1.68e-27	5.51e-29	14.0254822	55.230486	2.07158539
235485_at	1.70e-27	5.56e-29	-14.024093	55.222107	-0.75442655	WDR44	WD repeat domain 44
1563252_at	1.70e-27	5.56e-29	-14.0239862	55.221463	-0.78600155	ERBB3	erb-b2 receptor tyrosine kinase 3
207283_at	1.71e-27	5.63e-29	14.0221206	55.210211	1.09820408	RPL23AP32	ribosomal protein L23a pseudogene 32
238565_at	1.71e-27	5.63e-29	14.0220643	55.209872	1.99863802
235648_at	1.76e-27	5.78e-29	14.0175971	55.18293	2.13200915	ZNF567	zinc finger protein 567
228601_at	1.79e-27	5.88e-29	-14.0148221	55.166192	-3.13594817	HAGLR	HOXD antisense growth-associated long non-coding RNA
237172_at	1.79e-27	5.90e-29	-14.0142652	55.162834	-1.07870758
206461_x_at	1.84e-27	6.05e-29	-14.0102718	55.138747	-3.22389456	MT1H	metallothionein 1H
223952_x_at	1.84e-27	6.06e-29	-14.0097441	55.135564	-5.40770372	DHRS9	dehydrogenase/reductase 9
207741_x_at	1.84e-27	6.08e-29	-14.009338	55.133114	-1.16353537	TPSAB1	tryptase alpha/beta 1
221906_at	1.86e-27	6.12e-29	14.0082258	55.126405	1.26292367	TXNRD3NB///TXNRD3	thioredoxin reductase 3 neighbor///thioredoxin reductase 3
203510_at	1.86e-27	6.13e-29	14.0079312	55.124628	1.96262837	MET	MET proto-oncogene, receptor tyrosine kinase
205046_at	1.90e-27	6.28e-29	14.0039748	55.100763	2.40543255	CENPE	centromere protein E
235091_at	1.91e-27	6.32e-29	-14.0028651	55.094069	-0.64811623	PDE12	phosphodiesterase 12
220724_at	1.94e-27	6.42e-29	-14.000293	55.078553	-3.41914112	CWH43	cell wall biogenesis 43 C-terminal homolog
1557910_at	1.94e-27	6.43e-29	14.0001425	55.077645	2.29048775	HSP90AB1	heat shock protein 90 alpha family class B member 1
216934_at	1.95e-27	6.46e-29	-13.999331	55.07275	-1.27213365
202954_at	1.97e-27	6.54e-29	13.9974038	55.061125	2.20204778	UBE2C	ubiquitin conjugating enzyme E2 C
41386_i_at	1.98e-27	6.55e-29	-13.9970672	55.059094	-0.92855508	KDM6B	lysine demethylase 6B
228312_at	1.98e-27	6.55e-29	-13.9969645	55.058474	-0.72246969	PI16	peptidase inhibitor 16
1555171_at	2.02e-27	6.69e-29	-13.9935582	55.037925	-0.47304199	ST3GAL3	ST3 beta-galactoside alpha-2,3-sialyltransferase 3
234733_s_at	2.05e-27	6.79e-29	13.9909847	55.022399	1.92293818	FANCM	Fanconi anemia complementation group M
221253_s_at	2.08e-27	6.91e-29	13.9882093	55.005655	1.52253015	BLOC1S5-TXNDC5///TXNDC5	BLOC1S5-TXNDC5 readthrough (NMD candidate)///thioredoxin domain containing 5
1564154_at	2.10e-27	6.99e-29	-13.9863605	54.994501	-0.97807672
203633_at	2.11e-27	7.01e-29	-13.9857599	54.990877	-1.81885327	CPT1A	carnitine palmitoyltransferase 1A
1558189_a_at	2.11e-27	7.03e-29	-13.985429	54.98888	-1.19851999	LOC284570///GPR37L1	uncharacterized LOC284570///G protein-coupled receptor 37 like 1
240160_x_at	2.14e-27	7.11e-29	-13.9834054	54.976671	-0.52063929
1556516_at	2.14e-27	7.14e-29	-13.9828827	54.973518	-0.53295367	LOC100506331	uncharacterized LOC100506331
224571_at	2.15e-27	7.17e-29	13.9821878	54.969325	1.91926494	IRF2BP2	interferon regulatory factor 2 binding protein 2
221521_s_at	2.16e-27	7.20e-29	13.9815348	54.965385	1.99968517	GINS2	GINS complex subunit 2
230853_at	2.19e-27	7.29e-29	-13.9793899	54.952443	-0.92678937	FEM1A	fem-1 homolog A
1554574_a_at	2.21e-27	7.38e-29	-13.9773874	54.940361	-1.39267665	CYB5R3	cytochrome b5 reductase 3
219502_at	2.23e-27	7.45e-29	13.975757	54.930523	2.09589104	NEIL3	nei like DNA glycosylase 3
235651_at	2.24e-27	7.49e-29	-13.9748301	54.92493	-2.62315685	TTC22	tetratricopeptide repeat domain 22
227154_at	2.27e-27	7.58e-29	-13.9729107	54.913349	-0.73778038	IGSF21	immunoglobin superfamily member 21
221041_s_at	2.33e-27	7.78e-29	-13.9686821	54.887831	-1.73607481	SLC17A5	solute carrier family 17 member 5
204443_at	2.36e-27	7.91e-29	-13.9659897	54.871585	-1.28742428	ARSA	arylsulfatase A
239472_at	2.44e-27	8.16e-29	-13.9607433	54.839924	-0.86448648	EHD4	EH domain containing 4
238880_at	2.46e-27	8.24e-29	13.9591808	54.830494	2.46621987	GTF3A	general transcription factor IIIA
211111_at	2.46e-27	8.24e-29	-13.9591738	54.830452	-0.7598949	HGC6.3	uncharacterized LOC100128124
239845_at	2.47e-27	8.28e-29	-13.9583623	54.825555	-0.99679264
214721_x_at	2.49e-27	8.34e-29	-13.9572463	54.818819	-1.55447784	CDC42EP4	CDC42 effector protein 4
1556453_at	2.49e-27	8.36e-29	-13.9567807	54.81601	-0.77105219	LOC100506274	uncharacterized LOC100506274
211102_s_at	2.52e-27	8.45e-29	-13.9549966	54.805242	-0.88850429	LILRA2	leukocyte immunoglobulin like receptor A2
206340_at	2.55e-27	8.55e-29	-13.9530329	54.79339	-3.08200708	NR1H4	nuclear receptor subfamily 1 group H member 4
218891_at	2.55e-27	8.58e-29	-13.9525748	54.790626	-0.79635725	C10orf76	chromosome 10 open reading frame 76
200764_s_at	2.61e-27	8.78e-29	-13.9487546	54.767569	-1.40473084	CTNNA1	catenin alpha 1
210936_at	2.61e-27	8.80e-29	-13.9484201	54.76555	-0.72949994	WDR1	WD repeat domain 1
212937_s_at	2.62e-27	8.82e-29	-13.9479181	54.76252	-0.92162644	COL6A1	collagen type VI alpha 1 chain
203175_at	2.63e-27	8.88e-29	-13.9469238	54.756519	-1.27521471	RHOG	ras homolog family member G
221697_at	2.67e-27	9.01e-29	-13.9444874	54.741813	-0.64601673	MAP1LC3C	microtubule associated protein 1 light chain 3 gamma
238677_at	2.71e-27	9.14e-29	13.9420945	54.72737	1.42842827	WDR36	WD repeat domain 36
219294_at	2.74e-27	9.23e-29	13.940433	54.71734	2.37896936	CENPQ	centromere protein Q
234855_at	2.74e-27	9.25e-29	-13.9401344	54.715538	-0.61519933	ORF1	uncharacterized protein, clone pT-Adv JuaX22
243085_at	2.75e-27	9.28e-29	-13.9395645	54.712098	-0.65872952
224331_s_at	2.76e-27	9.32e-29	13.9388234	54.707625	1.45555348	MRPL36	mitochondrial ribosomal protein L36
223551_at	2.77e-27	9.36e-29	-13.9382295	54.70404	-4.8010751	PKIB	protein kinase (cAMP-dependent, catalytic) inhibitor beta
204576_s_at	2.84e-27	9.60e-29	13.9340054	54.678542	1.21075824	CLUAP1	clusterin associated protein 1
204003_s_at	2.84e-27	9.63e-29	13.9335216	54.675621	1.18049455	NUPL2	nucleoporin like 2
217919_s_at	2.84e-27	9.64e-29	13.9333786	54.674758	1.73997499	MRPL42	mitochondrial ribosomal protein L42
207632_at	2.87e-27	9.74e-29	-13.9315945	54.663988	-0.76269922	MUSK	muscle associated receptor tyrosine kinase
205398_s_at	2.90e-27	9.85e-29	-13.9297625	54.652929	-1.21487231	SMAD3	SMAD family member 3
239613_at	2.91e-27	9.88e-29	-13.929255	54.649865	-0.76359116	TMED3	transmembrane p24 trafficking protein 3
216485_s_at	2.92e-27	9.93e-29	-13.9284452	54.644976	-0.70167124	TPSAB1	tryptase alpha/beta 1
219130_at	2.95e-27	1.00e-28	13.9270199	54.636372	1.85789317	TRMT13	tRNA methyltransferase 13 homolog
218260_at	2.96e-27	1.01e-28	-13.9262833	54.631925	-1.6294481	DDA1	DET1 and DDB1 associated 1
243306_s_at	2.97e-27	1.01e-28	-13.9257918	54.628958	-0.57042301	GCC1	GRIP and coiled-coil domain containing 1
220829_s_at	3.00e-27	1.02e-28	-13.9239859	54.618055	-0.8896386	B3GALT1	beta-1,3-galactosyltransferase 1
209301_at	3.00e-27	1.02e-28	-13.9239706	54.617963	-5.87041404	CA2	carbonic anhydrase 2
1554655_a_at	3.01e-27	1.02e-28	-13.923395	54.614488	-0.72789282	RPRML	reprimo like
223027_at	3.01e-27	1.02e-28	-13.9233569	54.614258	-1.79749509	SNX9	sorting nexin 9
200783_s_at	3.03e-27	1.03e-28	13.921954	54.605789	1.57929323	STMN1	stathmin 1
214579_at	3.11e-27	1.06e-28	-13.9177334	54.580307	-0.94468221	NIPAL3	NIPA like domain containing 3
217844_at	3.14e-27	1.07e-28	-13.9160072	54.569885	-0.95151326	CTDSP1	CTD small phosphatase 1
206409_at	3.19e-27	1.09e-28	-13.9133128	54.553617	-0.74435836	TIAM1	T-cell lymphoma invasion and metastasis 1
233888_s_at	3.21e-27	1.10e-28	-13.911926	54.545244	-1.37079115	SRGAP1	SLIT-ROBO Rho GTPase activating protein 1
35265_at	3.29e-27	1.13e-28	-13.9077097	54.519786	-0.98171552	FXR2	FMR1 autosomal homolog 2
224824_at	3.30e-27	1.13e-28	13.9071383	54.516336	1.52861182	COX20	COX20, cytochrome c oxidase assembly factor
200926_at	3.30e-27	1.13e-28	13.9071312	54.516293	0.8526187	RPS23	ribosomal protein S23
235002_at	3.31e-27	1.13e-28	-13.9067732	54.514131	-0.94914089	NUDT16	nudix hydrolase 16
226286_at	3.32e-27	1.14e-28	-13.9058489	54.50855	-0.79061772	ELMOD3	ELMO domain containing 3
226551_at	3.40e-27	1.17e-28	-13.9019418	54.484957	-1.17767561	RIPK1	receptor interacting serine/threonine kinase 1
224118_at	3.44e-27	1.18e-28	-13.9001006	54.473839	-1.09475145	UBE2B	ubiquitin conjugating enzyme E2 B
223142_s_at	3.46e-27	1.19e-28	-13.8989731	54.467031	-0.89567132	UCK1	uridine-cytidine kinase 1
232115_at	3.48e-27	1.19e-28	13.8981138	54.461841	0.85140005	SLC39A3	solute carrier family 39 member 3
225580_at	3.48e-27	1.19e-28	13.8979704	54.460976	2.28814164	MRPL50	mitochondrial ribosomal protein L50
206941_x_at	3.53e-27	1.21e-28	-13.8953604	54.445214	-0.5715112	SEMA3E	semaphorin 3E
210398_x_at	3.55e-27	1.22e-28	-13.8944461	54.439693	-2.4691117	FUT6	fucosyltransferase 6
206149_at	3.60e-27	1.24e-28	-13.8920555	54.425256	-4.28354368	CHP2	calcineurin like EF-hand protein 2
205858_at	3.60e-27	1.24e-28	-13.8917825	54.423608	-0.79293359	NGFR	nerve growth factor receptor
237338_at	3.62e-27	1.25e-28	-13.8908102	54.417735	-1.60231912	B3GNT8	UDP-GlcNAc:betaGal beta-1,3-N-acetylglucosaminyltransferase 8
235605_at	3.63e-27	1.25e-28	-13.8904232	54.415399	-0.78778878	CASZ1	castor zinc finger 1
200857_s_at	3.66e-27	1.26e-28	-13.8888301	54.405777	-1.37782651	NCOR1	nuclear receptor corepressor 1
202936_s_at	3.71e-27	1.28e-28	13.8865273	54.39187	2.14135557	SOX9	SRY-box 9
212874_at	3.75e-27	1.30e-28	-13.8846412	54.380479	-0.74435052
216731_s_at	3.76e-27	1.30e-28	-13.8844033	54.379042	-0.50027121
243604_at	3.80e-27	1.31e-28	-13.8822577	54.366083	-0.87550768
206655_s_at	3.81e-27	1.32e-28	-13.881955	54.364256	-0.71298832	SEPT5-GP1BB///SEPT5///GP1BB	SEPT5-GP1BB readthrough///septin 5///glycoprotein Ib platelet beta subunit
211689_s_at	3.89e-27	1.35e-28	-13.8783006	54.342184	-3.06741565	TMPRSS2	transmembrane protease, serine 2
212424_at	3.90e-27	1.35e-28	13.8780276	54.340535	1.09630893	PDCD11	programmed cell death 11
210996_s_at	3.97e-27	1.38e-28	-13.8746815	54.320324	-1.12597746	YWHAE	tyrosine 3-monooxygenase/tryptophan 5-monooxygenase activation protein epsilon
230962_at	3.98e-27	1.38e-28	-13.8742388	54.317651	-0.67247849	DCLK1	doublecortin like kinase 1
1553946_at	3.98e-27	1.38e-28	-13.8740517	54.31652	-0.78471218	DCD	dermcidin
202448_s_at	3.99e-27	1.38e-28	-13.8737002	54.314397	-1.0461857	ZER1	zyg-11 related cell cycle regulator
228281_at	3.99e-27	1.39e-28	13.8735573	54.313534	1.94451889	DDIAS	DNA damage induced apoptosis suppressor
225709_at	4.01e-27	1.39e-28	-13.8726368	54.307974	-0.84314782	ARL6IP6	ADP ribosylation factor like GTPase 6 interacting protein 6
231191_at	4.02e-27	1.40e-28	-13.8722053	54.305367	-0.74396995
234504_at	4.04e-27	1.40e-28	-13.871538	54.301337	-0.58052273	SUN5	Sad1 and UNC84 domain containing 5
212116_at	4.05e-27	1.41e-28	13.8710219	54.29822	1.31183511	TRIM27	tripartite motif containing 27
231330_at	4.10e-27	1.43e-28	-13.8687951	54.284768	-0.71111302	LINC00445	long intergenic non-protein coding RNA 445
213100_at	4.15e-27	1.44e-28	-13.8668548	54.273048	-1.23164445	UNC5B	unc-5 netrin receptor B
207788_s_at	4.16e-27	1.45e-28	-13.8661881	54.269021	-0.73612737	SORBS3	sorbin and SH3 domain containing 3
205605_at	4.16e-27	1.45e-28	-13.8659279	54.267449	-0.83067843	HOXD9	homeobox D9
221276_s_at	4.26e-27	1.49e-28	-13.8620533	54.244044	-2.03084804	SYNC	syncoilin, intermediate filament protein
213146_at	4.27e-27	1.49e-28	-13.8617967	54.242493	-0.81407059	KDM6B	lysine demethylase 6B
237900_at	4.29e-27	1.50e-28	-13.860809	54.236527	-0.89055415	KLHDC4	kelch domain containing 4
209527_at	4.31e-27	1.50e-28	13.8600873	54.232167	1.35058087	EXOSC2	exosome component 2
1563154_at	4.33e-27	1.51e-28	-13.8590115	54.225668	-0.54482685	LOC101927790	uncharacterized LOC101927790
228568_at	4.53e-27	1.58e-28	-13.8516204	54.181017	-1.79203541	MYZAP	myocardial zonula adherens protein
228681_x_at	4.60e-27	1.61e-28	-13.8487871	54.163899	-0.48617972	DAPK3	death associated protein kinase 3
205331_s_at	4.68e-27	1.64e-28	-13.845853	54.146172	-0.80041844	REEP2	receptor accessory protein 2
214977_at	4.69e-27	1.64e-28	-13.84574	54.14549	-0.73321008
225359_at	4.69e-27	1.64e-28	13.8454881	54.143968	1.39086179	DNAJC19	DnaJ heat shock protein family (Hsp40) member C19
211882_x_at	4.69e-27	1.64e-28	-13.8454413	54.143685	-2.30151557	FUT6	fucosyltransferase 6
1553519_at	4.83e-27	1.69e-28	-13.8405202	54.113952	-0.48411386	LINC00314	long intergenic non-protein coding RNA 314
200721_s_at	4.96e-27	1.74e-28	-13.8358699	54.085853	-1.4464441	ACTR1A	ARP1 actin-related protein 1 homolog A, centractin alpha
226553_at	4.98e-27	1.75e-28	-13.8353247	54.082559	-2.36812656	TMPRSS2	transmembrane protease, serine 2
213859_x_at	4.98e-27	1.75e-28	13.8350765	54.081059	1.67553269	SMARCA5	SWI/SNF related, matrix associated, actin dependent regulator of chromatin, subfamily a, member 5
230778_at	4.99e-27	1.75e-28	-13.8347129	54.078862	-2.39658731
206349_at	5.11e-27	1.80e-28	-13.8306711	54.054439	-1.00901339	LGI1	leucine rich glioma inactivated 1
219655_at	5.14e-27	1.81e-28	-13.8296243	54.048114	-2.17213548	SUGCT	succinyl-CoA:glutarate-CoA transferase
217462_at	5.17e-27	1.82e-28	-13.8285351	54.041532	-0.61919076	MYRF	myelin regulatory factor
224884_at	5.21e-27	1.83e-28	-13.8273091	54.034123	-1.4548576	AKAP13	A-kinase anchoring protein 13
241879_at	5.24e-27	1.85e-28	-13.8261887	54.027353	-3.34491427	LPP	LIM domain containing preferred translocation partner in lipoma
208582_s_at	5.40e-27	1.90e-28	-13.8211937	53.997167	-0.63895448	DUX1///DUX3///DUX5	double homeobox 1///double homeobox 3///double homeobox 5
212473_s_at	5.45e-27	1.92e-28	-13.8196405	53.987781	-1.62526568	MICAL2	microtubule associated monooxygenase, calponin and LIM domain containing 2
207586_at	5.45e-27	1.92e-28	-13.81955	53.987234	-0.95389809	SHH	sonic hedgehog
229046_s_at	5.48e-27	1.94e-28	-13.8184162	53.980382	-0.89575933	PLEKHB1	pleckstrin homology domain containing B1
228885_at	5.55e-27	1.96e-28	-13.8164335	53.968399	-2.38278791	MAMDC2	MAM domain containing 2
214346_at	5.60e-27	1.98e-28	-13.814832	53.95872	-0.55392021	C1QL1	complement C1q like 1
223575_at	5.61e-27	1.99e-28	13.8143008	53.95551	1.86476762	KIAA1549	KIAA1549
217895_at	5.67e-27	2.01e-28	13.8124661	53.944422	1.38645627	PTCD3	pentatricopeptide repeat domain 3
211633_x_at	5.67e-27	2.01e-28	-13.812392	53.943974	-0.90289026
221441_at	5.69e-27	2.01e-28	-13.8119859	53.94152	-0.48523406	GSC2	goosecoid homeobox 2
203543_s_at	5.73e-27	2.03e-28	-13.810712	53.933821	-2.84094556	KLF9	Kruppel like factor 9
244543_s_at	5.73e-27	2.03e-28	-13.8105584	53.932892	-0.6049714	BCDIN3D-AS1	BCDIN3D antisense RNA 1
207640_x_at	5.80e-27	2.06e-28	-13.808447	53.920131	-0.7545425	NTN3	netrin 3
225350_s_at	5.80e-27	2.06e-28	-13.8084428	53.920106	-1.16390712	ZYG11B	zyg-11 family member B, cell cycle regulator
202861_at	5.84e-27	2.07e-28	-13.8072638	53.91298	-1.32281171	MIR6883///PER1	microRNA 6883///period circadian clock 1
238893_at	5.85e-27	2.08e-28	-13.8068653	53.910571	-1.09337316	LINC00936	long intergenic non-protein coding RNA 936
1554420_at	5.86e-27	2.08e-28	-13.8064751	53.908212	-0.59808663	ATF3	activating transcription factor 3
212037_at	5.88e-27	2.09e-28	13.8058501	53.904435	1.31789116	PNN	pinin, desmosome associated protein
211141_s_at	5.91e-27	2.10e-28	-13.8048356	53.898303	-0.69415651	CNOT3	CCR4-NOT transcription complex subunit 3
202880_s_at	5.99e-27	2.13e-28	-13.8025154	53.884279	-1.07071751	CYTH1	cytohesin 1
229902_at	6.09e-27	2.17e-28	-13.7998174	53.867971	-0.6535687	FLT4	fms related tyrosine kinase 4
232302_at	6.12e-27	2.18e-28	-13.7988933	53.862386	-0.64836004	PDLIM2	PDZ and LIM domain 2
244282_at	6.22e-27	2.22e-28	-13.7960915	53.84545	-2.23198601
1554483_at	6.22e-27	2.22e-28	-13.795889	53.844225	-0.84392384	TMEM37	transmembrane protein 37
1554717_a_at	6.31e-27	2.25e-28	-13.793465	53.829573	-1.48873579	PDE4D	phosphodiesterase 4D
236595_at	6.32e-27	2.25e-28	-13.7933243	53.828723	-1.51138417	LOC101928152	uncharacterized LOC101928152
204941_s_at	6.32e-27	2.26e-28	-13.7931225	53.827503	-0.57371825	ALDH3B2	aldehyde dehydrogenase 3 family member B2
1555536_at	6.34e-27	2.26e-28	-13.7926283	53.824516	-0.92490536	ANTXR2	anthrax toxin receptor 2
219417_s_at	6.35e-27	2.27e-28	-13.7922803	53.822412	-0.80983099	BORCS6	BLOC-1 related complex subunit 6
1556167_at	6.37e-27	2.28e-28	-13.7916554	53.818634	-0.95872038	MROH2A	maestro heat like repeat family member 2A
225525_at	6.37e-27	2.28e-28	-13.7914966	53.817675	-1.36954187	KIAA1671	KIAA1671
224027_at	6.50e-27	2.33e-28	-13.7881558	53.797479	-3.09920126	CCL28	C-C motif chemokine ligand 28
234281_at	6.50e-27	2.33e-28	-13.7880483	53.796829	-0.74782352	ESPNP///ESPN	espin pseudogene///espin
223123_s_at	6.53e-27	2.34e-28	-13.7872589	53.792057	-0.635883	PITHD1	PITH domain containing 1
226244_at	6.55e-27	2.35e-28	-13.7866561	53.788413	-0.77743119	CLEC14A	C-type lectin domain family 14 member A
227039_at	6.56e-27	2.35e-28	-13.7863032	53.78628	-1.39492493	AKAP13	A-kinase anchoring protein 13
214696_at	6.60e-27	2.37e-28	-13.7852319	53.779803	-2.3451954	MIR22///MIR22HG	microRNA 22///MIR22 host gene
201610_at	6.62e-27	2.38e-28	-13.7845708	53.775807	-0.59260537	ICMT	isoprenylcysteine carboxyl methyltransferase
236063_at	6.66e-27	2.39e-28	-13.7834945	53.7693	-1.10453173
213224_s_at	6.78e-27	2.44e-28	-13.7805841	53.751705	-1.29297807	BBIP1	BBSome interacting protein 1
212047_s_at	6.82e-27	2.45e-28	-13.7793942	53.744511	-1.09929191	RNF167	ring finger protein 167
234782_at	6.82e-27	2.46e-28	-13.7792556	53.743674	-0.64280946	KLHL31	kelch like family member 31
211401_s_at	6.84e-27	2.46e-28	-13.7786685	53.740124	-0.8159484	FGFR2	fibroblast growth factor receptor 2
240091_at	6.85e-27	2.47e-28	-13.7782999	53.737896	-0.55969401	PSMA8	proteasome subunit alpha 8
233693_at	6.85e-27	2.47e-28	-13.7781772	53.737154	-0.83726758	STPG1	sperm tail PG-rich repeat containing 1
208896_at	6.85e-27	2.47e-28	13.7781644	53.737076	1.37465893	DDX18	DEAD-box helicase 18
225687_at	6.92e-27	2.50e-28	13.7764941	53.726978	2.41314717	FAM83D	family with sequence similarity 83 member D
1561785_at	6.94e-27	2.51e-28	-13.7758993	53.723382	-1.63809552	MUC4	mucin 4, cell surface associated
1555243_x_at	6.97e-27	2.52e-28	13.7752496	53.719454	2.47864012	C8orf59	chromosome 8 open reading frame 59
220193_at	6.97e-27	2.52e-28	-13.774977	53.717806	-1.46790358	SH3D21	SH3 domain containing 21
226503_at	7.07e-27	2.56e-28	13.7727353	53.704253	1.93046958	RIF1	replication timing regulatory factor 1
234295_at	7.08e-27	2.56e-28	13.7723878	53.702152	1.32872955	DBR1	debranching RNA lariats 1
218020_s_at	7.20e-27	2.61e-28	-13.769498	53.68468	-1.11929472	ZFAND3	zinc finger AN1-type containing 3
220226_at	7.25e-27	2.63e-28	-13.7682974	53.67742	-0.8784067	TRPM8	transient receptor potential cation channel subfamily M member 8
235659_at	7.26e-27	2.63e-28	-13.7679218	53.675149	-0.84552855	TMEM127	transmembrane protein 127
231655_x_at	7.29e-27	2.64e-28	-13.7672286	53.670958	-0.49662451	SERPINB6	serpin family B member 6
243242_at	7.42e-27	2.69e-28	-13.7642749	53.653099	-0.7801259
204299_at	7.49e-27	2.72e-28	13.7625666	53.64277	1.52394919	SRSF10	serine and arginine rich splicing factor 10
229093_at	7.51e-27	2.73e-28	-13.7619969	53.639325	-0.60273229	NOS3	nitric oxide synthase 3
232151_at	7.53e-27	2.74e-28	13.7615148	53.636409	2.13683173	MACC1	metastasis associated in colon cancer 1
209038_s_at	7.58e-27	2.75e-28	-13.7603524	53.62938	-1.03776944	EHD1	EH domain containing 1
240002_at	7.58e-27	2.76e-28	-13.7603439	53.629329	-0.55665639	LINC00937	long intergenic non-protein coding RNA 937
219588_s_at	7.58e-27	2.76e-28	13.7602831	53.628962	1.86155079	NCAPG2	non-SMC condensin II complex subunit G2
228683_s_at	7.62e-27	2.77e-28	-13.7591866	53.622331	-0.61928226	KCTD15	potassium channel tetramerization domain containing 15
236066_at	7.73e-27	2.81e-28	-13.7568336	53.608103	-1.09099141
1557232_at	7.77e-27	2.83e-28	-13.7559068	53.602499	-1.03589496
1560960_at	7.77e-27	2.83e-28	-13.7557932	53.601812	-0.52028045
244692_at	7.79e-27	2.84e-28	-13.7552569	53.598568	-0.65151596	CYP4F22	cytochrome P450 family 4 subfamily F member 22
225039_at	7.79e-27	2.84e-28	13.7551895	53.598161	1.709006	RPE	ribulose-5-phosphate-3-epimerase
225310_at	7.84e-27	2.86e-28	13.7539893	53.590904	1.86716566	LOC101928747///RBMX///SNORD61	uncharacterized LOC101928747///RNA binding motif protein, X-linked///small nucleolar RNA, C/D box 61
233451_at	8.01e-27	2.92e-28	-13.7505415	53.570054	-0.76419803	SLC52A3	solute carrier family 52 member 3
229364_at	8.03e-27	2.94e-28	-13.7498928	53.566131	-0.89229572	LOC101928673	uncharacterized LOC101928673
227147_s_at	8.14e-27	2.98e-28	-13.7476485	53.552559	-0.55008549	EGLN2	egl-9 family hypoxia inducible factor 2
[truncated: 52,676 more rows]
