# Supplementary material for: SLC7A11, a Potential Therapeutic Target Through Induced Ferroptosis in Colon Adenocarcinoma
Source: Front Mol Biosci. 2022 Apr 20;9:889688. doi: 10.3389/fmolb.2022.889688 (PMC9065265; doi:10.3389/fmolb.2022.889688)
Supplement: Supplementary file 1 [file DataSheet1.ZIP › Raw data/original data/Figure 2/Fig. 2A GSE24514.top.table.tsv]

ID	adj.P.Val	P.Value	t	B	logFC	Gene.symbol	Gene.title
201496_x_at	2.10e-12	1.50e-16	-12.133792	27.312118	-4.9430575	MYH11	myosin heavy chain 11
203001_s_at	2.10e-12	2.37e-16	-11.987461	26.8741	-1.5893849	STMN2	stathmin 2
201497_x_at	2.10e-12	3.44e-16	-11.869183	26.517866	-3.6397319	MYH11	myosin heavy chain 11
215780_s_at	2.10e-12	3.76e-16	11.840181	26.430217	2.7214819	SETSIP///SETP4///SET	SET-like protein///SET pseudogene 4///SET nuclear proto-oncogene
207961_x_at	2.33e-12	5.23e-16	-11.736085	26.11466	-3.34875	MYH11	myosin heavy chain 11
207502_at	2.37e-12	6.38e-16	-11.672811	25.922108	-2.8939327	GUCA2B	guanylate cyclase activator 2B
207003_at	4.64e-12	1.46e-15	-11.413635	25.127587	-4.0262696	GUCA2A	guanylate cyclase activator 2A
205200_at	8.17e-12	2.93e-15	-11.195739	24.452408	-2.1902536	EXOSC7///CLEC3B	exosome component 7///C-type lectin domain family 3 member B
217871_s_at	1.36e-11	5.51e-15	11.001506	23.845043	1.809041	MIF	macrophage migration inhibitory factor (glycosylation-inhibiting factor)
203564_at	1.42e-11	6.37e-15	10.956888	23.704795	1.1154834	FANCG	Fanconi anemia complementation group G
206093_x_at	1.96e-11	9.69e-15	-10.828333	23.299189	-1.548722	TNXB///TNXA	tenascin XB///tenascin XA (pseudogene)
203951_at	2.09e-11	1.12e-14	-10.782806	23.155009	-3.9542714	CNN1	calponin 1
216333_x_at	2.69e-11	1.57e-14	-10.681033	22.831692	-1.7240449	TNXB///TNXA	tenascin XB///tenascin XA (pseudogene)
213451_x_at	2.73e-11	1.71e-14	-10.654698	22.747804	-1.709149	TNXB///TNXA	tenascin XB///tenascin XA (pseudogene)
212730_at	3.71e-11	2.50e-14	-10.540916	22.384293	-3.7073366	SYNM	synemin
204719_at	5.21e-11	3.74e-14	-10.41894	21.992698	-1.8471563	ABCA8	ATP binding cassette subfamily A member 8
205697_at	5.53e-11	4.22e-14	-10.382672	21.875882	-0.9617317	SCGN	secretagogin, EF-hand calcium binding protein
201563_at	7.13e-11	5.83e-14	10.285757	21.562888	2.4979707	SORD	sorbitol dehydrogenase
214022_s_at	7.13e-11	6.08e-14	10.273115	21.521971	2.0987497	IFITM1	interferon induced transmembrane protein 1
206784_at	8.04e-11	7.22e-14	-10.222121	21.356709	-4.501347	AQP8	aquaporin 8
203000_at	8.16e-11	7.69e-14	-10.203254	21.295476	-1.7243042	STMN2	stathmin 2
221923_s_at	9.07e-11	8.96e-14	10.157562	21.147	1.8889514	NPM1	nucleophosmin
201601_x_at	9.75e-11	1.01e-13	10.122923	21.034263	2.0555021	IFITM2///IFITM1	interferon induced transmembrane protein 2///interferon induced transmembrane protein 1
202274_at	1.17e-10	1.26e-13	-10.05681	20.818662	-3.8383292	ACTG2	actin, gamma 2, smooth muscle, enteric
201495_x_at	1.55e-10	1.74e-13	-9.960264	20.50282	-3.2633229	MYH11	myosin heavy chain 11
205593_s_at	1.67e-10	1.94e-13	-9.927797	20.396344	-2.5036718	PDE9A	phosphodiesterase 9A
201123_s_at	1.70e-10	2.05e-13	9.911385	20.342472	3.3049618	EIF5A	eukaryotic translation initiation factor 5A
207504_at	2.43e-10	3.10e-13	-9.790053	19.943154	-1.229223	CA7	carbonic anhydrase 7
202580_x_at	2.43e-10	3.16e-13	9.78467	19.925396	1.7027416	FOXM1	forkhead box M1
204170_s_at	2.45e-10	3.36e-13	9.766708	19.866115	2.4395052	CKS2	CDC28 protein kinase regulatory subunit 2
215450_at	2.45e-10	3.41e-13	9.762026	19.850656	1.5678761	SNRPE	small nuclear ribonucleoprotein polypeptide E
204641_at	2.90e-10	4.16e-13	9.703654	19.657704	1.5887862	NEK2	NIMA related kinase 2
206577_at	3.16e-10	4.84e-13	-9.659756	19.512325	-1.1028239	VIP	vasoactive intestinal peptide
201761_at	3.16e-10	4.89e-13	9.656546	19.501682	2.1040492	MTHFD2	methylenetetrahydrofolate dehydrogenase (NADP+ dependent) 2, methenyltetrahydrofolate cyclohydrolase
220186_s_at	3.16e-10	4.97e-13	-9.65177	19.48585	-1.947978	CDHR2	cadherin related family member 2
214505_s_at	3.32e-10	5.57e-13	-9.618457	19.375339	-2.5330926	FHL1	four and a half LIM domains 1
218355_at	3.32e-10	5.59e-13	9.617242	19.371306	1.6098482	KIF4A	kinesin family member 4A
206208_at	3.32e-10	5.67e-13	-9.613387	19.358507	-3.2810216	CA4	carbonic anhydrase 4
204033_at	3.65e-10	6.39e-13	9.57829	19.241915	1.6460948	TRIP13	thyroid hormone receptor interactor 13
205757_at	5.54e-10	1.00e-12	-9.446695	18.803451	-1.8410677	ENTPD5	ectonucleoside triphosphate diphosphohydrolase 5
200807_s_at	5.54e-10	1.04e-12	9.435345	18.76554	1.3705426	HSPD1	heat shock protein family D (Hsp60) member 1
41037_at	5.54e-10	1.06e-12	9.431893	18.754009	1.5026457	TEAD4	TEA domain transcription factor 4
201231_s_at	5.54e-10	1.07e-12	9.428518	18.742731	1.0556735	ENO1	enolase 1
203766_s_at	5.85e-10	1.15e-12	-9.405922	18.667191	-3.1595875	LMOD1	leiomodin 1
202555_s_at	5.97e-10	1.21e-12	-9.393183	18.624581	-3.4390649	MYLK	myosin light chain kinase
219588_s_at	6.14e-10	1.27e-12	9.378628	18.57587	1.0877398	NCAPG2	non-SMC condensin II complex subunit G2
218593_at	6.87e-10	1.45e-12	9.339857	18.446002	1.0843112	RBM28	RNA binding motif protein 28
201479_at	6.92e-10	1.50e-12	9.33025	18.413795	1.5163665	MIR664B///SNORA56///DKC1	microRNA 664b///small nucleolar RNA, H/ACA box 56///dyskerin pseudouridine synthase 1
210298_x_at	6.92e-10	1.52e-12	-9.325924	18.399288	-2.9698342	FHL1	four and a half LIM domains 1
201540_at	7.31e-10	1.64e-12	-9.30429	18.326716	-3.1819274	FHL1	four and a half LIM domains 1
214027_x_at	7.37e-10	1.69e-12	-9.296162	18.299434	-2.7397902	SUPT20H///DES	SPT20 homolog, SAGA complex component///desmin
210198_s_at	7.49e-10	1.75e-12	-9.285826	18.264733	-0.9821473	PLP1	proteolipid protein 1
201890_at	8.17e-10	1.97e-12	9.251344	18.148878	2.458197	RRM2	ribonucleotide reductase regulatory subunit M2
201539_s_at	8.17e-10	1.98e-12	-9.249691	18.143319	-3.0156735	FHL1	four and a half LIM domains 1
219787_s_at	8.54e-10	2.12e-12	9.230343	18.078251	1.9245123	ECT2	epithelial cell transforming 2
218898_at	8.54e-10	2.15e-12	9.226308	18.064675	1.3479988	FAM57A	family with sequence similarity 57 member A
208609_s_at	9.15e-10	2.34e-12	-9.201358	17.980697	-1.2677568	TNXB///TNXA	tenascin XB///tenascin XA (pseudogene)
214096_s_at	9.16e-10	2.39e-12	9.195482	17.96091	1.5765039	SHMT2	serine hydroxymethyltransferase 2
204702_s_at	9.16e-10	2.42e-12	9.191205	17.946501	1.3004682	NFE2L3	nuclear factor, erythroid 2 like 3
214710_s_at	9.39e-10	2.53e-12	9.179128	17.905812	2.0655962	CCNB1	cyclin B1
212282_at	9.56e-10	2.62e-12	9.169239	17.872483	1.9361721	TMEM97	transmembrane protein 97
209735_at	1.00e-09	2.78e-12	-9.151335	17.812114	-2.7720073	ABCG2	ATP binding cassette subfamily G member 2 (Junior blood group)
202920_at	1.07e-09	3.05e-12	-9.124818	17.72264	-1.5096699	ANK2	ankyrin 2, neuronal
216952_s_at	1.07e-09	3.06e-12	9.123937	17.719666	1.5153689	LMNB2	lamin B2
207850_at	1.08e-09	3.14e-12	9.116921	17.695978	2.8546724	CXCL3	C-X-C motif chemokine ligand 3
209147_s_at	1.08e-09	3.21e-12	-9.110338	17.67375	-1.7990185	PLPP1	phospholipid phosphatase 1
202222_s_at	1.09e-09	3.33e-12	-9.100072	17.639073	-4.1487012	DES	desmin
35201_at	1.09e-09	3.37e-12	9.096675	17.627594	1.5389146	HNRNPL	heterogeneous nuclear ribonucleoprotein L
206108_s_at	1.09e-09	3.38e-12	9.095299	17.622946	2.6221709	SRSF6	serine and arginine rich splicing factor 6
203046_s_at	1.14e-09	3.58e-12	9.078743	17.566991	1.0369573	TIMELESS	timeless circadian clock
202370_s_at	1.15e-09	3.65e-12	9.073428	17.549019	1.2233215	CBFB	core-binding factor beta subunit
221580_s_at	1.19e-09	3.83e-12	9.059396	17.501565	1.3718381	MIR1304///SNORD5///SNORA32///SNORA40///SNORA18///SNORA1///SNORA8///TAF1D	microRNA 1304///small nucleolar RNA, C/D box 5///small nucleolar RNA, H/ACA box 32///small nucleolar RNA, H/ACA box 40///small nucleolar RNA, H/ACA box 18///small nucleolar RNA, H/ACA box 1///small nucleolar RNA, H/ACA box 8///TATA-box binding protein associated factor, RNA polymerase I subunit D
210231_x_at	1.25e-09	4.08e-12	9.041338	17.440464	1.0300505	SET	SET nuclear proto-oncogene
221901_at	1.38e-09	4.58e-12	-9.008433	17.329035	-1.0997944	KIAA1644	KIAA1644
213071_at	1.40e-09	4.71e-12	-8.999942	17.300263	-2.092328	DPT	dermatopontin
206209_s_at	1.41e-09	4.81e-12	-8.994115	17.280514	-4.2799994	CA4	carbonic anhydrase 4
212281_s_at	1.43e-09	4.93e-12	8.986779	17.255645	2.4723756	TMEM97	transmembrane protein 97
207122_x_at	1.59e-09	5.58e-12	-8.951476	17.13589	-1.2059651	SULT1A2	sulfotransferase family 1A member 2
209545_s_at	1.60e-09	5.67e-12	8.94685	17.120187	1.0120834	RIPK2	receptor interacting serine/threonine kinase 2
200967_at	1.63e-09	5.83e-12	8.938769	17.092752	1.2597311	PPIB	peptidylprolyl isomerase B
200968_s_at	1.74e-09	6.33e-12	8.915471	17.013621	1.4357489	PPIB	peptidylprolyl isomerase B
202992_at	1.76e-09	6.48e-12	-8.908727	16.990705	-1.6487803	C7	complement component 7
218009_s_at	1.90e-09	7.12e-12	8.881976	16.899756	1.9583381	PRC1	protein regulator of cytokinesis 1
217850_at	1.90e-09	7.17e-12	8.87964	16.891811	1.4943493	SNORD19B///GNL3	small nucleolar RNA, C/D box 19B///G protein nucleolar 3
205384_at	2.03e-09	7.81e-12	-8.855178	16.808577	-1.0937109	FXYD1	FXYD domain containing ion transport regulator 1
218984_at	2.03e-09	7.90e-12	8.852203	16.798449	1.5824602	PUS7	pseudouridylate synthase 7 (putative)
206074_s_at	2.03e-09	7.91e-12	8.851594	16.796377	1.6776962	HMGA1	high mobility group AT-hook 1
203313_s_at	2.20e-09	8.68e-12	8.825283	16.706773	1.4947674	TGIF1	TGFB induced factor homeobox 1
209613_s_at	2.28e-09	9.12e-12	-8.81107	16.65834	-1.9345946	ADH1B	alcohol dehydrogenase 1B (class I), beta polypeptide
214431_at	2.31e-09	9.31e-12	8.805143	16.638138	0.9032017	GMPS	guanine monophosphate synthase
212253_x_at	2.32e-09	9.49e-12	-8.799845	16.620078	-1.1854211	DST	dystonin
203755_at	2.51e-09	1.04e-11	8.774361	16.533161	1.6751736	BUB1B	BUB1 mitotic checkpoint serine/threonine kinase B
201122_x_at	2.64e-09	1.10e-11	8.757203	16.474604	1.46155	EIF5A	eukaryotic translation initiation factor 5A
213119_at	2.65e-09	1.12e-11	-8.75324	16.461078	-1.0939802	SLC36A1	solute carrier family 36 member 1
202503_s_at	2.67e-09	1.14e-11	8.74835	16.444381	2.1081088	KIAA0101	KIAA0101
210052_s_at	2.93e-09	1.26e-11	8.718413	16.34212	1.7719471	TPX2	TPX2, microtubule nucleation factor
213944_x_at	3.06e-09	1.34e-11	-8.701043	16.282746	-1.1323636	GNA11	G protein subunit alpha 11
212563_at	3.06e-09	1.34e-11	8.700611	16.28127	1.4293665	MIR7112///BOP1	microRNA 7112///block of proliferation 1
201315_x_at	3.20e-09	1.42e-11	8.684257	16.225343	1.38028	IFITM2	interferon induced transmembrane protein 2
201013_s_at	3.37e-09	1.51e-11	8.667374	16.167579	1.8826653	PAICS	phosphoribosylaminoimidazole carboxylase; phosphoribosylaminoimidazolesuccinocarboxamide synthase
218427_at	3.42e-09	1.55e-11	8.659851	16.141831	0.7095537	SDCCAG3	serologically defined colon cancer antigen 3
206102_at	3.50e-09	1.60e-11	8.650668	16.110398	1.6189998	GINS1	GINS complex subunit 1
218140_x_at	3.68e-09	1.71e-11	8.632511	16.048217	1.2886625	SRPRB	SRP receptor beta subunit
204558_at	3.68e-09	1.72e-11	8.63096	16.042901	0.7975804	RAD54L	RAD54-like (S. cerevisiae)
212203_x_at	3.69e-09	1.74e-11	8.626698	16.028301	1.4041082	IFITM3	interferon induced transmembrane protein 3
219911_s_at	3.69e-09	1.75e-11	8.624923	16.022221	1.5179933	SLCO4A1	solute carrier organic anion transporter family member 4A1
201268_at	3.77e-09	1.82e-11	8.614165	15.985355	1.0055674	NME1-NME2///NME2	NME1-NME2 readthrough///NME/NM23 nucleoside diphosphate kinase 2
209434_s_at	3.77e-09	1.83e-11	8.613585	15.983368	0.9826111	PPAT	phosphoribosyl pyrophosphate amidotransferase
218982_s_at	4.02e-09	1.97e-11	8.592586	15.911382	1.2578151	MRPS17	mitochondrial ribosomal protein S17
201697_s_at	4.15e-09	2.06e-11	8.579253	15.865651	1.3828888	DNMT1	DNA (cytosine-5-)-methyltransferase 1
209867_s_at	4.15e-09	2.07e-11	-8.578006	15.861374	-0.5132383	ADGRL3	adhesion G protein-coupled receptor L3
204825_at	4.17e-09	2.10e-11	8.574109	15.848006	1.2614215	MELK	maternal embryonic leucine zipper kinase
203213_at	4.34e-09	2.23e-11	8.556918	15.789012	1.5900645	CDK1	cyclin dependent kinase 1
203256_at	4.34e-09	2.23e-11	8.556286	15.786844	2.1557087	CDH3	cadherin 3
43427_at	4.34e-09	2.24e-11	-8.555394	15.78378	-1.3197794	ACACB	acetyl-CoA carboxylase beta
204744_s_at	4.41e-09	2.30e-11	8.548273	15.759334	1.236145	IARS	isoleucyl-tRNA synthetase
209763_at	4.42e-09	2.34e-11	-8.543188	15.741878	-1.8248302	CHRDL1	chordin like 1
49452_at	4.42e-09	2.34e-11	-8.54285	15.740715	-1.4369742	ACACB	acetyl-CoA carboxylase beta
212713_at	4.44e-09	2.37e-11	-8.539315	15.728577	-1.2607211	MFAP4	microfibrillar associated protein 4
201341_at	4.82e-09	2.59e-11	8.513976	15.641535	1.1455206	ENC1	ectodermal-neural cortex 1
210416_s_at	5.34e-09	2.90e-11	8.482017	15.531669	0.7404073	CHEK2	checkpoint kinase 2
202246_s_at	5.34e-09	2.93e-11	8.479854	15.524231	1.420719	CDK4	cyclin dependent kinase 4
204368_at	5.52e-09	3.05e-11	-8.46835	15.484662	-1.2487582	SLCO2A1	solute carrier organic anion transporter family member 2A1
218087_s_at	5.70e-09	3.17e-11	-8.456908	15.44529	-2.8747865	SORBS1	sorbin and SH3 domain containing 1
204812_at	5.74e-09	3.22e-11	8.452889	15.43146	0.5489376	ZW10	zw10 kinetochore protein
210302_s_at	5.99e-09	3.40e-11	-8.437725	15.379261	-3.1676115	MAB21L2	mab-21 like 2
201058_s_at	5.99e-09	3.41e-11	-8.436368	15.374591	-3.4270897	MYL9	myosin light chain 9
209612_s_at	6.12e-09	3.51e-11	-8.428031	15.345881	-2.1523459	ADH1B	alcohol dehydrogenase 1B (class I), beta polypeptide
200660_at	6.19e-09	3.58e-11	8.42243	15.326591	1.7168204	S100A11	S100 calcium binding protein A11
201853_s_at	6.22e-09	3.63e-11	8.418911	15.31447	1.4331784	CDC25B	cell division cycle 25B
218585_s_at	6.23e-09	3.66e-11	8.416506	15.306185	1.5775811	DTL	denticleless E3 ubiquitin protein ligase homolog
202107_s_at	6.36e-09	3.76e-11	8.408524	15.278688	1.5557911	MCM2	minichromosome maintenance complex component 2
210299_s_at	6.46e-09	3.86e-11	-8.401552	15.254664	-2.5503643	FHL1	four and a half LIM domains 1
221652_s_at	6.51e-09	3.91e-11	8.397653	15.241227	1.3091381	ASUN	asunder, spermatogenesis regulator
203554_x_at	6.51e-09	3.94e-11	8.395481	15.233742	1.6720889	PTTG1	pituitary tumor-transforming 1
201957_at	6.75e-09	4.15e-11	-8.380839	15.183269	-2.10564	PPP1R12B	protein phosphatase 1 regulatory subunit 12B
212116_at	6.75e-09	4.15e-11	8.380792	15.183106	0.90445	TRIM27	tripartite motif containing 27
201478_s_at	7.67e-09	4.75e-11	8.34298	15.05268	1.4639044	MIR664B///SNORA56///DKC1	microRNA 664b///small nucleolar RNA, H/ACA box 56///dyskerin pseudouridine synthase 1
218542_at	7.87e-09	4.91e-11	8.333502	15.019966	1.6998025	CEP55	centrosomal protein 55
217848_s_at	8.35e-09	5.28e-11	8.31303	14.949287	1.1361853	PPA1	pyrophosphatase (inorganic) 1
201536_at	8.35e-09	5.31e-11	-8.311708	14.94472	-1.0356383	DUSP3	dual specificity phosphatase 3
213068_at	8.35e-09	5.35e-11	-8.309498	14.937087	-2.5549135	DPT	dermatopontin
217832_at	8.35e-09	5.36e-11	8.308907	14.935048	1.2833823	SYNCRIP	synaptotagmin binding cytoplasmic RNA interacting protein
214662_at	8.49e-09	5.49e-11	8.302301	14.912229	1.134133	WDR43	WD repeat domain 43
213007_at	8.60e-09	5.66e-11	8.293665	14.882397	1.1746157	FANCI	Fanconi anemia complementation group I
217895_at	8.60e-09	5.67e-11	8.29314	14.880583	0.7454103	PTCD3	pentatricopeptide repeat domain 3
221584_s_at	8.60e-09	5.68e-11	-8.2927	14.879061	-2.0449748	KCNMA1	potassium calcium-activated channel subfamily M alpha 1
205774_at	8.75e-09	5.81e-11	8.286112	14.856298	1.6241259	F12	coagulation factor XII
202715_at	8.87e-09	5.93e-11	8.280362	14.836427	1.0890525	CAD	carbamoyl-phosphate synthetase 2, aspartate transcarbamylase, and dihydroorotase
201870_at	9.00e-09	6.06e-11	8.274278	14.815402	0.833507	TOMM34	translocase of outer mitochondrial membrane 34
201577_at	9.07e-09	6.14e-11	8.270317	14.801707	1.6442421	NME1	NME/NM23 nucleoside diphosphate kinase 1
218412_s_at	9.31e-09	6.39e-11	8.259403	14.763976	1.0932536	GTF2IRD1	GTF2I repeat domain containing 1
222077_s_at	9.31e-09	6.39e-11	8.259105	14.762945	1.5927683	RACGAP1	Rac GTPase activating protein 1
220303_at	9.37e-09	6.48e-11	-8.255494	14.750459	-0.9543239	PDZD3	PDZ domain containing 3
219918_s_at	9.64e-09	6.71e-11	8.245624	14.716325	1.8109033	ASPM	abnormal spindle microtubule assembly
210766_s_at	9.93e-09	6.99e-11	8.234209	14.676838	1.3027607	CSE1L	chromosome segregation 1 like
215823_x_at	9.93e-09	7.01e-11	8.233349	14.673865	0.7072474	RLIM///PABPC1	ring finger protein, LIM domain interacting///poly(A) binding protein cytoplasmic 1
205890_s_at	9.93e-09	7.04e-11	8.231848	14.668671	2.726122	UBD///GABBR1	ubiquitin D///gamma-aminobutyric acid type B receptor subunit 1
205125_at	9.94e-09	7.10e-11	-8.229802	14.66159	-0.8884611	PLCD1	phospholipase C delta 1
218592_s_at	1.01e-08	7.25e-11	8.223722	14.640554	1.0556792	CECR5	cat eye syndrome chromosome region, candidate 5
211746_x_at	1.03e-08	7.48e-11	8.215069	14.610605	0.7540083	PSMA1	proteasome subunit alpha 1
204939_s_at	1.06e-08	7.75e-11	-8.205097	14.576087	-2.8804686	PLN	phospholamban
202223_at	1.06e-08	7.77e-11	8.204218	14.573045	1.0548264	STT3A	STT3A, catalytic subunit of the oligosaccharyltransferase complex
220794_at	1.12e-08	8.27e-11	-8.186672	14.51229	-0.9860811	GREM2	gremlin 2, DAN family BMP antagonist
214427_at	1.12e-08	8.28e-11	8.186358	14.511201	0.9429525	NOP2	NOP2 nucleolar protein
211986_at	1.15e-08	8.63e-11	-8.174633	14.47059	-1.156546	AHNAK	AHNAK nucleoprotein
200039_s_at	1.15e-08	8.64e-11	8.174519	14.470195	0.9959812	PSMB2	proteasome subunit beta 2
213857_s_at	1.17e-08	8.83e-11	8.168169	14.448196	1.1794319	CD47	CD47 molecule
218252_at	1.28e-08	9.69e-11	8.142093	14.357824	1.269406	CKAP2	cytoskeleton associated protein 2
211762_s_at	1.28e-08	9.79e-11	8.139354	14.348327	1.7407853	KPNA2	karyopherin subunit alpha 2
218104_at	1.28e-08	9.82e-11	8.138467	14.345254	0.7909997	TEX10	testis expressed 10
201947_s_at	1.30e-08	1.00e-10	8.13273	14.325363	1.2947508	CCT2	chaperonin containing TCP1 subunit 2
221539_at	1.31e-08	1.02e-10	8.128362	14.310216	1.3436609	EIF4EBP1	eukaryotic translation initiation factor 4E binding protein 1
200630_x_at	1.31e-08	1.02e-10	8.127828	14.308364	0.794349	SETSIP///SET	SET-like protein///SET nuclear proto-oncogene
202857_at	1.31e-08	1.03e-10	8.125169	14.299144	1.2298885	CNPY2	canopy FGF signaling regulator 2
217466_x_at	1.31e-08	1.03e-10	8.124447	14.296638	0.8056092	SNORA64///RPS2	small nucleolar RNA, H/ACA box 64///ribosomal protein S2
202095_s_at	1.35e-08	1.08e-10	8.113013	14.25698	1.5546103	BIRC5	baculoviral IAP repeat containing 5
200875_s_at	1.36e-08	1.09e-10	8.109288	14.244058	1.2644103	MIR1292///SNORD110///SNORD86///SNORD57///NOP56	microRNA 1292///small nucleolar RNA, C/D box 110///small nucleolar RNA, C/D box 86///small nucleolar RNA, C/D box 57///NOP56 ribonucleoprotein
202072_at	1.39e-08	1.12e-10	8.102685	14.221152	1.870757	HNRNPL	heterogeneous nuclear ribonucleoprotein L
202397_at	1.40e-08	1.13e-10	8.098748	14.207492	1.6966317	NUTF2P4///NUTF2	nuclear transport factor 2 pseudogene 4///nuclear transport factor 2
211385_x_at	1.41e-08	1.14e-10	-8.096235	14.198772	-1.3084982	SULT1A2	sulfotransferase family 1A member 2
220074_at	1.46e-08	1.20e-10	-8.083011	14.152878	-1.6060116	CDHR5	cadherin related family member 5
219173_at	1.50e-08	1.23e-10	-8.075231	14.125873	-1.5998657	MYO15B	myosin XVB
214280_x_at	1.57e-08	1.30e-10	8.059253	14.070394	0.9534828	HNRNPA1	heterogeneous nuclear ribonucleoprotein A1
211026_s_at	1.57e-08	1.31e-10	-8.057965	14.065924	-1.735892	MGLL	monoglyceride lipase
214437_s_at	1.57e-08	1.31e-10	8.057213	14.063312	1.7975644	SHMT2	serine hydroxymethyltransferase 2
209773_s_at	1.60e-08	1.34e-10	8.050333	14.039416	2.1233815	RRM2	ribonucleotide reductase regulatory subunit M2
201292_at	1.61e-08	1.36e-10	8.046911	14.027532	1.8019177	TOP2A	topoisomerase (DNA) II alpha
201014_s_at	1.63e-08	1.39e-10	8.041757	14.009628	2.0088623	PAICS	phosphoribosylaminoimidazole carboxylase; phosphoribosylaminoimidazolesuccinocarboxamide synthase
204580_at	1.67e-08	1.42e-10	8.03479	13.985424	2.7262596	MMP12	matrix metallopeptidase 12
210983_s_at	1.72e-08	1.47e-10	8.024477	13.94959	1.3576229	MCM7	minichromosome maintenance complex component 7
204244_s_at	1.77e-08	1.53e-10	8.014915	13.916359	1.2140716	DBF4	DBF4 zinc finger
205393_s_at	1.77e-08	1.53e-10	8.014058	13.913379	0.83511	CHEK1	checkpoint kinase 1
202475_at	1.84e-08	1.60e-10	8.001104	13.868349	0.9642183	TMEM147	transmembrane protein 147
200037_s_at	1.84e-08	1.61e-10	8.000415	13.865954	1.1340018	CBX3	chromobox 3
218883_s_at	1.87e-08	1.65e-10	7.993614	13.842306	1.4587583	CENPU	centromere protein U
202589_at	1.89e-08	1.67e-10	7.989926	13.829481	1.7669985	TYMS	thymidylate synthetase
203362_s_at	1.92e-08	1.71e-10	7.983086	13.805695	1.7679172	MAD2L1	MAD2 mitotic arrest deficient-like 1 (yeast)
204127_at	1.94e-08	1.74e-10	7.978634	13.790211	1.4438864	RFC3	replication factor C subunit 3
218051_s_at	1.95e-08	1.75e-10	7.976076	13.781315	1.5240642	NT5DC2	5'-nucleotidase domain containing 2
200887_s_at	1.95e-08	1.76e-10	7.974414	13.775534	1.5875823	STAT1	signal transducer and activator of transcription 1
209685_s_at	1.97e-08	1.79e-10	-7.970548	13.762086	-1.3989865	PRKCB	protein kinase C beta
214177_s_at	1.99e-08	1.82e-10	-7.965963	13.746133	-0.9483051	PBXIP1	PBX homeobox interacting protein 1
209408_at	2.06e-08	1.89e-10	7.954862	13.707511	1.1071576	KIF2C	kinesin family member 2C
201930_at	2.19e-08	2.02e-10	7.936705	13.644317	1.481382	MCM6	minichromosome maintenance complex component 6
204894_s_at	2.19e-08	2.02e-10	-7.935684	13.640762	-2.2569949	AOC3	amine oxidase, copper containing 3
212789_at	2.23e-08	2.07e-10	7.929686	13.619884	0.9832025	NCAPD3	non-SMC condensin II complex subunit D3
214661_s_at	2.23e-08	2.08e-10	7.92804	13.614154	0.8306091	NOP14	NOP14 nucleolar protein
222037_at	2.25e-08	2.11e-10	7.923923	13.599821	1.7721579	MCM4	minichromosome maintenance complex component 4
209161_at	2.27e-08	2.14e-10	7.919752	13.585295	0.9331823	PRPF4	pre-mRNA processing factor 4
209725_at	2.28e-08	2.16e-10	7.917387	13.577063	0.7011872	UTP20	UTP20, small subunit processome component
202954_at	2.30e-08	2.19e-10	7.914179	13.565889	1.3834876	UBE2C	ubiquitin conjugating enzyme E2 C
210397_at	2.33e-08	2.23e-10	-7.907991	13.544339	-1.5388569	DEFB1	defensin beta 1
212022_s_at	2.33e-08	2.24e-10	7.907793	13.54365	1.595086	MKI67	marker of proliferation Ki-67
217207_s_at	2.46e-08	2.38e-10	-7.890929	13.484908	-1.0778738	BTNL3	butyrophilin like 3
218732_at	2.52e-08	2.46e-10	7.88153	13.452162	0.8890174	PTRH2	peptidyl-tRNA hydrolase 2
202854_at	2.52e-08	2.47e-10	7.879876	13.446399	1.4608858	HPRT1	hypoxanthine phosphoribosyltransferase 1
220026_at	2.52e-08	2.47e-10	-7.879715	13.445838	-4.3681677	CLCA4	chloride channel accessory 4
217988_at	2.52e-08	2.48e-10	7.879075	13.443608	1.165339	CCNB1IP1	cyclin B1 interacting protein 1
212296_at	2.52e-08	2.49e-10	7.878238	13.440693	1.1547879	PSMD14	proteasome 26S subunit, non-ATPase 14
201676_x_at	2.52e-08	2.50e-10	7.876538	13.434767	0.749085	PSMA1	proteasome subunit alpha 1
204767_s_at	2.53e-08	2.54e-10	7.872659	13.42125	1.4616567	FEN1	flap structure-specific endonuclease 1
218586_at	2.53e-08	2.54e-10	7.87241	13.420381	1.025914	MRGBP	MRG/MORF4L binding protein
205644_s_at	2.53e-08	2.54e-10	7.87177	13.418152	0.983445	SNRPG	small nuclear ribonucleoprotein polypeptide G
212247_at	2.54e-08	2.57e-10	7.869292	13.409518	1.0528623	NUP205	nucleoporin 205
218755_at	2.54e-08	2.58e-10	7.86813	13.405467	1.1985211	KIF20A	kinesin family member 20A
203625_x_at	2.58e-08	2.63e-10	7.86244	13.385635	1.3289753	SKP2	S-phase kinase-associated protein 2, E3 ubiquitin protein ligase
207977_s_at	2.60e-08	2.66e-10	-7.859448	13.375205	-2.1792787	DPT	dermatopontin
213008_at	2.68e-08	2.75e-10	7.849565	13.340754	1.1254884	FANCI	Fanconi anemia complementation group I
211984_at	2.68e-08	2.77e-10	-7.848119	13.335713	-1.1003783	CALM3///CALM2///CALM1	calmodulin 3///calmodulin 2///calmodulin 1
222216_s_at	2.70e-08	2.79e-10	7.84552	13.32665	1.327007	MRPL17	mitochondrial ribosomal protein L17
202452_at	2.91e-08	3.03e-10	-7.823223	13.248898	-0.8369199	ZER1	zyg-11 related cell cycle regulator
203119_at	2.92e-08	3.06e-10	7.820141	13.238146	0.9151702	CCDC86	coiled-coil domain containing 86
211725_s_at	2.92e-08	3.07e-10	7.819476	13.235828	1.3409723	BID	BH3 interacting domain death agonist
204087_s_at	2.96e-08	3.12e-10	7.81474	13.219307	0.8124498	SLC5A6	solute carrier family 5 member 6
205950_s_at	3.01e-08	3.19e-10	-7.808282	13.196778	-3.772845	CA1	carbonic anhydrase 1
220751_s_at	3.09e-08	3.28e-10	-7.800641	13.170116	-1.2428654	FAXDC2	fatty acid hydroxylase domain containing 2
209019_s_at	3.10e-08	3.32e-10	-7.797718	13.159918	-0.8283935	PINK1	PTEN induced putative kinase 1
205480_s_at	3.18e-08	3.42e-10	-7.789384	13.130836	-1.5869085	UGP2	UDP-glucose pyrophosphorylase 2
204285_s_at	3.18e-08	3.42e-10	7.78909	13.12981	2.0188121	PMAIP1	phorbol-12-myristate-13-acetate-induced protein 1
220812_s_at	3.34e-08	3.61e-10	-7.77403	13.077247	-1.5061218	HHLA2	HERV-H LTR-associating 2
213226_at	3.34e-08	3.62e-10	7.773021	13.073725	1.4068631	CCNA2	cyclin A2
207876_s_at	3.34e-08	3.64e-10	-7.771708	13.06914	-1.9946941	FLNC	filamin C
207957_s_at	3.34e-08	3.66e-10	-7.770502	13.064932	-1.1910074	PRKCB	protein kinase C beta
209714_s_at	3.42e-08	3.76e-10	7.762786	13.037994	1.7760139	CDKN3	cyclin dependent kinase inhibitor 3
203658_at	3.46e-08	3.81e-10	-7.758655	13.02357	-0.9290937	SLC25A20	solute carrier family 25 member 20
213011_s_at	3.48e-08	3.85e-10	7.755861	13.013814	0.675359	TPI1	triosephosphate isomerase 1
203832_at	3.50e-08	3.90e-10	7.75243	13.001834	1.197052	SNRPF	small nuclear ribonucleoprotein polypeptide F
215543_s_at	3.55e-08	3.97e-10	-7.747853	12.985852	-0.6594661	LARGE1	LARGE xylosyl- and glucuronyltransferase 1
220834_at	3.62e-08	4.06e-10	-7.741191	12.962586	-4.174209	MS4A12	membrane spanning 4-domains A12
218039_at	3.78e-08	4.26e-10	7.728165	12.917087	1.5958346	NUSAP1	nucleolar and spindle associated protein 1
208156_x_at	3.80e-08	4.31e-10	7.724749	12.905155	1.0713462	EPPK1	epiplakin 1
212259_s_at	3.80e-08	4.31e-10	-7.724508	12.904311	-0.897815	PBXIP1	PBX homeobox interacting protein 1
203968_s_at	3.82e-08	4.36e-10	7.721612	12.894195	0.9827043	CDC6	cell division cycle 6
220658_s_at	3.86e-08	4.42e-10	7.717417	12.87954	1.2780616	ARNTL2	aryl hydrocarbon receptor nuclear translocator like 2
209791_at	3.94e-08	4.53e-10	-7.710744	12.856224	-1.9604722	PADI2	peptidyl arginine deiminase 2
215299_x_at	4.00e-08	4.62e-10	-7.705473	12.837805	-1.4886622	SULT1A1	sulfotransferase family 1A member 1
203721_s_at	4.02e-08	4.67e-10	7.702295	12.8267	1.4214084	UTP18	UTP18, small subunit processome component
219064_at	4.02e-08	4.67e-10	-7.7021	12.826017	-1.4241796	ITIH5	inter-alpha-trypsin inhibitor heavy chain family member 5
221246_x_at	4.15e-08	4.85e-10	-7.691858	12.790222	-1.0603145	TNS1	tensin 1
201614_s_at	4.17e-08	4.89e-10	7.689442	12.781779	1.0495007	RUVBL1	RuvB like AAA ATPase 1
201797_s_at	4.31e-08	5.07e-10	7.679519	12.747094	1.3166952	VARS	valyl-tRNA synthetase
209616_s_at	4.38e-08	5.17e-10	-7.674057	12.727997	-1.3568411	LOC100653057///CES1	liver carboxylesterase 1-like///carboxylesterase 1
219796_s_at	4.45e-08	5.27e-10	-7.66854	12.708711	-2.2205687	CDHR5	cadherin related family member 5
201872_s_at	4.51e-08	5.36e-10	7.663849	12.692307	1.4182976	ABCE1	ATP binding cassette subfamily E member 1
212279_at	4.51e-08	5.38e-10	7.662885	12.688937	1.7463086	TMEM97	transmembrane protein 97
206377_at	4.57e-08	5.48e-10	-7.657797	12.671145	-1.6859357	FOXF2	forkhead box F2
218418_s_at	4.65e-08	5.59e-10	-7.652252	12.651756	-1.7094848	KANK2	KN motif and ankyrin repeat domains 2
203006_at	4.65e-08	5.63e-10	-7.650304	12.644943	-1.0720486	INPP5A	inositol polyphosphate-5-phosphatase A
219148_at	4.65e-08	5.63e-10	7.650018	12.643941	1.8933473	PBK	PDZ binding kinase
213179_at	4.65e-08	5.65e-10	7.649171	12.640979	0.725699	CNOT9	CCR4-NOT transcription complex subunit 9
219202_at	4.80e-08	5.87e-10	7.638613	12.604053	0.9495658	RHBDF2	rhomboid 5 homolog 2
205933_at	4.80e-08	5.88e-10	-7.638254	12.602798	-1.201812	SETBP1	SET binding protein 1
202705_at	4.80e-08	5.90e-10	7.637251	12.599288	1.3466506	CCNB2	cyclin B2
201555_at	4.80e-08	5.92e-10	7.636029	12.595016	1.1230656	MCM3	minichromosome maintenance complex component 3
212922_s_at	4.93e-08	6.10e-10	7.627708	12.565906	1.1104211	SMYD2	SET and MYND domain containing 2
217867_x_at	4.96e-08	6.16e-10	7.62507	12.556679	1.6976771	BACE2	beta-site APP-cleaving enzyme 2
208540_x_at	5.08e-08	6.33e-10	7.617298	12.529485	1.141214
203967_at	5.22e-08	6.54e-10	7.608267	12.497886	1.3705126	CDC6	cell division cycle 6
220980_s_at	5.22e-08	6.56e-10	7.607725	12.495988	0.6125731	ADPGK	ADP dependent glucokinase
201923_at	5.31e-08	6.69e-10	7.601997	12.475944	1.9528756	PRDX4	peroxiredoxin 4
209948_at	5.37e-08	6.79e-10	-7.597889	12.461566	-2.0838762	KCNMB1	potassium calcium-activated channel subfamily M regulatory beta subunit 1
218404_at	5.62e-08	7.13e-10	7.584302	12.414011	0.8107662	SNX10	sorting nexin 10
218910_at	5.62e-08	7.17e-10	-7.582763	12.408624	-0.8661457	ANO10	anoctamin 10
208700_s_at	5.62e-08	7.21e-10	7.581408	12.403884	1.318025	TKT	transketolase
209420_s_at	5.62e-08	7.21e-10	-7.581393	12.403828	-0.9780783	SMPD1	sphingomyelin phosphodiesterase 1
204364_s_at	5.66e-08	7.29e-10	-7.578172	12.392553	-2.0444781	REEP1	receptor accessory protein 1
206576_s_at	5.74e-08	7.42e-10	-7.573423	12.37593	-2.3270472	CEACAM1	carcinoembryonic antigen related cell adhesion molecule 1
AFFX-HUMISGF3A/M97935_3_at	5.89e-08	7.64e-10	7.565128	12.346889	1.3905043	STAT1	signal transducer and activator of transcription 1
202153_s_at	5.96e-08	7.76e-10	7.560759	12.331591	0.6832241	NUP62	nucleoporin 62
205464_at	5.96e-08	7.79e-10	-7.55993	12.328686	-1.8069039	SCNN1B	sodium channel epithelial 1 beta subunit
209074_s_at	6.21e-08	8.14e-10	-7.547394	12.28479	-1.0081664	FAM107A	family with sequence similarity 107 member A
211623_s_at	6.35e-08	8.36e-10	7.540053	12.259079	1.1540611	FBL	fibrillarin
214348_at	6.35e-08	8.37e-10	-7.539634	12.257614	-1.2910749	TACR2	tachykinin receptor 2
204697_s_at	6.39e-08	8.46e-10	-7.536834	12.247805	-1.4572816	CHGA	chromogranin A
210221_at	6.40e-08	8.50e-10	-7.535558	12.243337	-0.8452967	CHRNA3	cholinergic receptor nicotinic alpha 3 subunit
214767_s_at	6.45e-08	8.60e-10	-7.532302	12.231932	-1.6700896	HSPB6	heat shock protein family B (small) member 6
206143_at	6.71e-08	8.97e-10	-7.520566	12.190823	-5.3013162	SLC26A3	solute carrier family 26 member 3
210106_at	6.78e-08	9.09e-10	-7.51675	12.177455	-0.8008269	BLOC1S1-RDH5///RDH5	BLOC1S1-RDH5 readthrough///retinol dehydrogenase 5
202591_s_at	6.78e-08	9.13e-10	7.515612	12.173468	1.1028113	SSBP1	single stranded DNA binding protein 1
201251_at	6.98e-08	9.43e-10	7.506486	12.141494	1.2653496	PKM	pyruvate kinase, muscle
213097_s_at	7.07e-08	9.61e-10	7.501376	12.123589	0.8705521	DNAJC2	DnaJ heat shock protein family (Hsp40) member C2
221667_s_at	7.07e-08	9.62e-10	-7.501141	12.122766	-2.2742058	HSPB8	heat shock protein family B (small) member 8
200057_s_at	7.13e-08	9.73e-10	7.497968	12.111646	0.6707696	NONO	non-POU domain containing, octamer-binding
211787_s_at	7.27e-08	9.94e-10	7.491857	12.090233	0.8483765	LOC101928634///SENP3-EIF4A1///SNORD10///SNORA48///SNORA67///EIF4A1	uncharacterized LOC101928634///SENP3-EIF4A1 readthrough (NMD candidate)///small nucleolar RNA, C/D box 10///small nucleolar RNA, H/ACA box 48///small nucleolar RNA, H/ACA box 67///eukaryotic translation initiation factor 4A1
218394_at	7.37e-08	1.02e-09	-7.486058	12.069911	-0.7442914	ROGDI	rogdi homolog
215657_at	7.37e-08	1.02e-09	-7.486006	12.069726	-2.0091189	SLC26A3	solute carrier family 26 member 3
205339_at	7.38e-08	1.02e-09	7.484943	12.066002	0.9851032	STIL	SCL/TAL1 interrupting locus
213675_at	7.45e-08	1.03e-09	-7.481293	12.053211	-1.2176346	PARVA	parvin alpha
222036_s_at	7.46e-08	1.04e-09	7.479832	12.048089	1.5064552	MCM4	minichromosome maintenance complex component 4
205046_at	7.57e-08	1.06e-09	7.474949	12.030975	0.9883155	CENPE	centromere protein E
204470_at	7.78e-08	1.09e-09	7.466445	12.001168	2.3857163	CXCL1	C-X-C motif chemokine ligand 1
203405_at	7.89e-08	1.11e-09	7.461603	11.984192	1.3631856	PSMG1	proteasome assembly chaperone 1
208152_s_at	8.03e-08	1.13e-09	7.455931	11.96431	1.3938243	DDX21	DEAD-box helicase 21
202859_x_at	8.12e-08	1.15e-09	7.452061	11.95074	2.6216069	CXCL8	C-X-C motif chemokine ligand 8
204026_s_at	8.16e-08	1.16e-09	7.448903	11.939671	1.8080635	ZWINT	ZW10 interacting kinetochore protein
219821_s_at	8.16e-08	1.16e-09	-7.448828	11.939408	-0.6524194	GFOD1	glucose-fructose oxidoreductase domain containing 1
204281_at	8.23e-08	1.18e-09	7.445484	11.927682	0.691797	TEAD4	TEA domain transcription factor 4
211052_s_at	8.42e-08	1.20e-09	7.438531	11.903302	0.9041914	TBCD	tubulin folding cofactor D
203988_s_at	8.48e-08	1.22e-09	7.435398	11.892319	1.1810723	FUT8	fucosyltransferase 8
219306_at	8.55e-08	1.23e-09	7.432461	11.882018	1.0110459	KIF15	kinesin family member 15
204818_at	8.59e-08	1.24e-09	-7.430209	11.874122	-2.8419375	HSD17B2	hydroxysteroid 17-beta dehydrogenase 2
212058_at	8.88e-08	1.29e-09	7.420208	11.839051	1.1407791	U2SURP	U2 snRNP associated SURP domain containing
205861_at	8.95e-08	1.30e-09	-7.417196	11.828486	-1.0751343	SPIB	Spi-B transcription factor
201456_s_at	9.03e-08	1.32e-09	7.413799	11.816572	0.9504021	BUB3	BUB3, mitotic checkpoint protein
217106_x_at	9.06e-08	1.33e-09	7.412025	11.810351	0.8119731	DIMT1	DIM1 dimethyladenosine transferase 1 homolog
212400_at	9.07e-08	1.33e-09	-7.410953	11.806591	-0.6149774	FAM102A	family with sequence similarity 102 member A
204126_s_at	9.16e-08	1.35e-09	7.407313	11.793824	0.9635153	CDC45	cell division cycle 45
215118_s_at	9.21e-08	1.37e-09	-7.40376	11.78136	-2.3160151	IGH	immunoglobulin heavy locus
222043_at	9.21e-08	1.37e-09	-7.402671	11.777539	-1.5002618	CLU	clusterin
215380_s_at	9.21e-08	1.37e-09	7.402358	11.776444	1.1609626	GGCT	gamma-glutamylcyclotransferase
201115_at	9.21e-08	1.37e-09	7.402243	11.776038	1.0514764	POLD2	DAN polymerase delta 2, accessory subunit
203296_s_at	9.25e-08	1.38e-09	-7.400158	11.768724	-1.5339145	ATP1A2	ATPase Na+/K+ transporting subunit alpha 2
220147_s_at	9.25e-08	1.39e-09	7.399633	11.766885	1.0986246	FAM60A	family with sequence similarity 60 member A
218115_at	9.50e-08	1.43e-09	7.39094	11.736391	1.1522619	ASF1B	anti-silencing function 1B histone chaperone
204693_at	9.50e-08	1.43e-09	7.39033	11.734249	1.2261612	CDC42EP1	CDC42 effector protein 1
209104_s_at	9.82e-08	1.48e-09	7.380524	11.699846	0.9753141	NHP2	NHP2 ribonucleoprotein
218238_at	9.97e-08	1.51e-09	7.375319	11.681587	1.0694777	GTPBP4	GTP binding protein 4
201077_s_at	1.01e-07	1.54e-09	7.370528	11.664776	0.8883406	SNU13///ANXA2	SNU13 homolog, small nuclear ribonucleoprotein (U4/U6.U5)///annexin A2
212365_at	1.02e-07	1.56e-09	7.36708	11.652676	1.1514627	MYO1B	myosin IB
204037_at	1.05e-07	1.61e-09	-7.358707	11.623297	-1.0712347	LPAR1	lysophosphatidic acid receptor 1
200903_s_at	1.06e-07	1.63e-09	7.353943	11.606578	1.371611	AHCY	adenosylhomocysteinase
212886_at	1.07e-07	1.64e-09	-7.35211	11.600145	-1.7969537	CCDC69	coiled-coil domain containing 69
202309_at	1.07e-07	1.65e-09	7.351763	11.598928	1.1100255	MTHFD1	methylenetetrahydrofolate dehydrogenase, cyclohydrolase and formyltetrahydrofolate synthetase 1
204546_at	1.07e-07	1.65e-09	-7.351061	11.596463	-0.8711076	KIAA0513	KIAA0513
218507_at	1.08e-07	1.68e-09	7.346893	11.581836	1.4402939	HILPDA	hypoxia inducible lipid droplet associated
209642_at	1.08e-07	1.68e-09	7.346436	11.580233	1.3832252	BUB1	BUB1 mitotic checkpoint serine/threonine kinase
205284_at	1.09e-07	1.70e-09	7.342956	11.568019	0.6707391	URB2	URB2 ribosome biogenesis 2 homolog (S. cerevisiae)
211538_s_at	1.09e-07	1.70e-09	-7.342257	11.565567	-2.1870663	HSPA2	heat shock protein family A (Hsp70) member 2
202421_at	1.09e-07	1.71e-09	-7.341581	11.563191	-0.8538179	IGSF3	immunoglobulin superfamily member 3
208795_s_at	1.13e-07	1.78e-09	7.33069	11.524968	1.0194349	MCM7	minichromosome maintenance complex component 7
208696_at	1.15e-07	1.81e-09	7.325311	11.506087	0.8128236	CCT5	chaperonin containing TCP1 subunit 5
205126_at	1.16e-07	1.84e-09	7.32082	11.49032	0.7739425	VRK2	vaccinia related kinase 2
204955_at	1.17e-07	1.85e-09	-7.319315	11.485038	-1.7016726	SRPX	sushi repeat containing protein, X-linked
202566_s_at	1.17e-07	1.87e-09	-7.316057	11.4736	-1.6384264	SVIL	supervillin
200691_s_at	1.17e-07	1.88e-09	7.315655	11.472191	0.9563885	HSPA9	heat shock protein family A (Hsp70) member 9
221856_s_at	1.17e-07	1.88e-09	-7.315635	11.472119	-0.5612086	FAM63A	family with sequence similarity 63 member A
213427_at	1.18e-07	1.90e-09	7.312324	11.460496	0.9732621	RPP40	ribonuclease P/MRP subunit p40
218312_s_at	1.18e-07	1.90e-09	-7.312	11.45936	-1.3920435	ZSCAN18	zinc finger and SCAN domain containing 18
204424_s_at	1.18e-07	1.91e-09	-7.310515	11.454146	-1.5502176	LMO3	LIM domain only 3
205264_at	1.18e-07	1.91e-09	7.310114	11.452737	0.7147768	CD3EAP	CD3e molecule associated protein
219363_s_at	1.18e-07	1.92e-09	7.309547	11.450747	1.013494	MTERF3	mitochondrial transcription termination factor 3
209969_s_at	1.20e-07	1.96e-09	7.304085	11.431571	1.6358976	STAT1	signal transducer and activator of transcription 1
205909_at	1.21e-07	1.97e-09	7.301417	11.422204	0.8294843	POLE2	DNA polymerase epsilon 2, accessory subunit
212433_x_at	1.21e-07	1.98e-09	7.300429	11.418737	0.6733788	SNORA64///RPS2	small nucleolar RNA, H/ACA box 64///ribosomal protein S2
213371_at	1.24e-07	2.04e-09	-7.292572	11.391151	-1.4194045	LDB3	LIM domain binding 3
209286_at	1.25e-07	2.07e-09	-7.2885	11.376852	-1.2028985	CDC42EP3	CDC42 effector protein 3
204017_at	1.25e-07	2.07e-09	7.28804	11.375237	1.4876798	KDELR3	KDEL endoplasmic reticulum protein retention receptor 3
208113_x_at	1.26e-07	2.09e-09	7.285713	11.367065	0.5621982	PABPC3	poly(A) binding protein cytoplasmic 3
204977_at	1.26e-07	2.09e-09	7.285692	11.366994	0.8627978	DDX10	DEAD-box helicase 10
200621_at	1.28e-07	2.13e-09	-7.280676	11.34938	-1.8988128	CSRP1	cysteine and glycine rich protein 1
200063_s_at	1.28e-07	2.14e-09	7.279388	11.344858	0.61392	NPM1	nucleophosmin
202037_s_at	1.28e-07	2.14e-09	-7.279245	11.344354	-1.1806715	SFRP1	secreted frizzled related protein 1
209283_at	1.28e-07	2.14e-09	-7.278904	11.343156	-2.127037	CRYAB	crystallin alpha B
201666_at	1.32e-07	2.22e-09	7.269061	11.308594	1.8225902	TIMP1	TIMP metallopeptidase inhibitor 1
203805_s_at	1.33e-07	2.25e-09	7.26548	11.296017	0.7244171	FANCA	Fanconi anemia complementation group A
201433_s_at	1.33e-07	2.25e-09	7.264986	11.294281	0.9828565	PTDSS1	phosphatidylserine synthase 1
207317_s_at	1.34e-07	2.27e-09	-7.26318	11.287939	-1.4353077	CASQ2	calsequestrin 2
43977_at	1.34e-07	2.27e-09	7.262387	11.285155	0.5735369	TMEM161A	transmembrane protein 161A
219722_s_at	1.34e-07	2.29e-09	-7.260452	11.278357	-1.320472	GDPD3	glycerophosphodiester phosphodiesterase domain containing 3
203316_s_at	1.34e-07	2.29e-09	7.259794	11.276047	1.1766373	SNRPE	small nuclear ribonucleoprotein polypeptide E
212144_at	1.37e-07	2.35e-09	-7.253107	11.252564	-0.7255436	SUN2	Sad1 and UNC84 domain containing 2
201459_at	1.37e-07	2.36e-09	7.251922	11.248399	1.0569679	RUVBL2	RuvB like AAA ATPase 2
221747_at	1.38e-07	2.38e-09	-7.249332	11.239303	-2.3914525	TNS1	tensin 1
214696_at	1.39e-07	2.40e-09	-7.247258	11.232019	-1.4316498	MIR22///MIR22HG	microRNA 22///MIR22 host gene
204533_at	1.41e-07	2.45e-09	7.241428	11.211542	2.2850174	CXCL10	C-X-C motif chemokine ligand 10
218768_at	1.47e-07	2.55e-09	7.230515	11.17321	1.0203461	NUP107	nucleoporin 107
214430_at	1.48e-07	2.58e-09	7.227152	11.161394	0.978168	GLA	galactosidase alpha
218936_s_at	1.48e-07	2.59e-09	7.226121	11.157775	1.0219298	CCDC59	coiled-coil domain containing 59
200759_x_at	1.49e-07	2.61e-09	-7.223801	11.149626	-0.4990081	NFE2L1	nuclear factor, erythroid 2 like 1
203107_x_at	1.49e-07	2.62e-09	7.223146	11.147323	0.5108423	SNORA64///RPS2	small nucleolar RNA, H/ACA box 64///ribosomal protein S2
208648_at	1.49e-07	2.62e-09	7.222452	11.144884	0.7190746	VCP	valosin containing protein
204036_at	1.50e-07	2.64e-09	-7.220323	11.137408	-1.0489203	LPAR1	lysophosphatidic acid receptor 1
215157_x_at	1.50e-07	2.65e-09	7.219762	11.135436	0.6391467	PABPC1	poly(A) binding protein cytoplasmic 1
210672_s_at	1.51e-07	2.68e-09	7.216601	11.124331	0.6362392	NPRL3	NPR3 like, GATOR1 complex subunit
202483_s_at	1.52e-07	2.70e-09	7.214713	11.117699	1.3419581	RANBP1	RAN binding protein 1
211042_x_at	1.52e-07	2.70e-09	7.214271	11.116145	0.9590079	MIR6756///MCAM	microRNA 6756///melanoma cell adhesion molecule
203209_at	1.56e-07	2.78e-09	7.206041	11.087233	1.0679399	RFC5	replication factor C subunit 5
218193_s_at	1.56e-07	2.79e-09	7.205923	11.086817	1.0111762	GOLT1B	golgi transport 1B
204905_s_at	1.59e-07	2.86e-09	7.198929	11.062245	1.3177926	EEF1E1	eukaryotic translation elongation factor 1 epsilon 1
218397_at	1.59e-07	2.86e-09	7.198453	11.060574	1.0971551	FANCL	Fanconi anemia complementation group L
206149_at	1.60e-07	2.90e-09	-7.195227	11.049239	-2.71045	CHP2	calcineurin like EF-hand protein 2
207390_s_at	1.61e-07	2.91e-09	-7.194027	11.045024	-2.3169506	SMTN	smoothelin
217733_s_at	1.65e-07	2.99e-09	7.185917	11.016526	0.6961984	TMSB10	thymosin beta 10
202870_s_at	1.67e-07	3.04e-09	7.181409	11.000687	1.8924471	CDC20	cell division cycle 20
213753_x_at	1.68e-07	3.07e-09	7.178637	10.990946	1.0788466	EIF5A	eukaryotic translation initiation factor 5A
218308_at	1.68e-07	3.08e-09	7.178374	10.990023	1.3854013	TACC3	transforming acidic coiled-coil containing protein 3
211951_at	1.71e-07	3.12e-09	7.17411	10.975039	1.0622406	NOLC1	nucleolar and coiled-body phosphoprotein 1
218479_s_at	1.75e-07	3.21e-09	7.16651	10.948333	0.5834766	XPO4	exportin 4
218882_s_at	1.75e-07	3.23e-09	7.165063	10.943247	0.9631909	WDR3	WD repeat domain 3
205392_s_at	1.77e-07	3.27e-09	-7.161574	10.930987	-0.843722	CCL15-CCL14///CCL14	CCL15-CCL14 readthrough (NMD candidate)///C-C motif chemokine ligand 14
214142_at	1.78e-07	3.28e-09	-7.160244	10.926312	-4.5298475	ZG16	zymogen granule protein 16
59375_at	1.82e-07	3.38e-09	-7.152728	10.899898	-1.3872225	MYO15B	myosin XVB
201578_at	1.83e-07	3.39e-09	7.15144	10.895372	1.2963516	PODXL	podocalyxin like
208792_s_at	1.83e-07	3.41e-09	-7.15004	10.890454	-1.966035	CLU	clusterin
202726_at	1.85e-07	3.45e-09	7.14659	10.878329	0.9053179	LIG1	DNA ligase 1
200736_s_at	1.85e-07	3.46e-09	7.145885	10.875851	0.9722496	GPX1	glutathione peroxidase 1
200610_s_at	1.88e-07	3.55e-09	7.138701	10.850603	0.7421231	NCL	nucleolin
218001_at	1.88e-07	3.56e-09	7.138153	10.848676	1.199579	MRPS2	mitochondrial ribosomal protein S2
212218_s_at	1.88e-07	3.56e-09	7.137885	10.847734	1.4147184	FASN	fatty acid synthase
200750_s_at	1.88e-07	3.56e-09	7.13784	10.847576	1.1086142	RAN	RAN, member RAS oncogene family
213599_at	1.88e-07	3.56e-09	7.137575	10.846644	1.0468388	OIP5	Opa interacting protein 5
207051_at	1.88e-07	3.57e-09	-7.137572	10.846635	-1.2594595	SLC17A4	solute carrier family 17 member 4
218512_at	1.88e-07	3.57e-09	7.136894	10.844251	1.0312017	WDR12	WD repeat domain 12
212082_s_at	1.88e-07	3.59e-09	-7.135427	10.839096	-0.8619954	MYL6	myosin light chain 6
210946_at	1.88e-07	3.60e-09	-7.134824	10.836976	-1.5699267	PLPP1	phospholipid phosphatase 1
211048_s_at	1.90e-07	3.65e-09	7.131048	10.823704	1.1633989	PDIA4	protein disulfide isomerase family A member 4
219195_at	1.92e-07	3.70e-09	-7.127333	10.810645	-0.7103958	PPARGC1A	PPARG coactivator 1 alpha
209550_at	1.92e-07	3.70e-09	-7.127122	10.809903	-1.1601694	NDN	necdin, MAGE family member
215016_x_at	1.93e-07	3.73e-09	-7.125256	10.803346	-1.9430172	DST	dystonin
204083_s_at	1.94e-07	3.75e-09	-7.12376	10.798089	-2.8162904	TPM2	tropomyosin 2 (beta)
204938_s_at	1.94e-07	3.77e-09	-7.122342	10.793103	-2.2066368	PLN	phospholamban
220765_s_at	1.97e-07	3.83e-09	-7.117847	10.777306	-1.5242099	LIMS2	LIM zinc finger domain containing 2
217897_at	1.99e-07	3.88e-09	-7.114374	10.765096	-1.7501266	FXYD6	FXYD domain containing ion transport regulator 6
215223_s_at	2.00e-07	3.90e-09	7.112695	10.759197	1.7024641	LOC100129518///SOD2	uncharacterized LOC100129518///superoxide dismutase 2, mitochondrial
205883_at	2.00e-07	3.92e-09	-7.111312	10.754333	-1.0882135	ZBTB16	zinc finger and BTB domain containing 16
206247_at	2.00e-07	3.93e-09	7.110443	10.751281	1.2060234	MICB	MHC class I polypeptide-related sequence B
209626_s_at	2.02e-07	3.98e-09	7.106846	10.738635	0.7345406	OSBPL3	oxysterol binding protein like 3
203228_at	2.02e-07	3.99e-09	7.106474	10.737328	1.2059822	PAFAH1B3	platelet activating factor acetylhydrolase 1b catalytic subunit 3
210249_s_at	2.04e-07	4.02e-09	-7.10409	10.728949	-0.5766419	NCOA1	nuclear receptor coactivator 1
217805_at	2.05e-07	4.07e-09	7.101099	10.718433	0.8679409	ILF3	interleukin enhancer binding factor 3
201091_s_at	2.07e-07	4.11e-09	7.09786	10.707049	1.0010136	CBX3	chromobox 3
205547_s_at	2.07e-07	4.12e-09	-7.097317	10.705138	-2.7622938	TAGLN	transgelin
204493_at	2.12e-07	4.22e-09	7.091098	10.683278	0.8606786	BID	BH3 interacting domain death agonist
207530_s_at	2.13e-07	4.25e-09	-7.089005	10.675921	-0.6655145	CDKN2B	cyclin dependent kinase inhibitor 2B
201195_s_at	2.13e-07	4.26e-09	7.088024	10.672473	1.5522117	SLC7A5	solute carrier family 7 member 5
219293_s_at	2.15e-07	4.31e-09	7.085248	10.662715	1.0742231	OLA1	Obg-like ATPase 1
208770_s_at	2.16e-07	4.34e-09	-7.082851	10.654288	-0.6237485	EIF4EBP2	eukaryotic translation initiation factor 4E binding protein 2
210559_s_at	2.16e-07	4.35e-09	7.08263	10.65351	1.7249024	CDK1	cyclin dependent kinase 1
220688_s_at	2.22e-07	4.48e-09	7.074551	10.625107	0.9217999	MRTO4	MRT4 homolog, ribosome maturation factor
200044_at	2.25e-07	4.56e-09	7.069266	10.606529	0.6626475	GATC///SRSF9	glutamyl-tRNA amidotransferase subunit C///serine and arginine rich splicing factor 9
201530_x_at	2.33e-07	4.72e-09	7.059675	10.57281	0.8118502	LOC101928634///SENP3-EIF4A1///SNORD10///SNORA48///SNORA67///EIF4A1	uncharacterized LOC101928634///SENP3-EIF4A1 readthrough (NMD candidate)///small nucleolar RNA, C/D box 10///small nucleolar RNA, H/ACA box 48///small nucleolar RNA, H/ACA box 67///eukaryotic translation initiation factor 4A1
220291_at	2.33e-07	4.76e-09	-7.057514	10.565212	-0.7698383	GDPD2	glycerophosphodiester phosphodiesterase domain containing 2
209465_x_at	2.33e-07	4.76e-09	-7.057456	10.565009	-0.5650444	PTN	pleiotrophin
200644_at	2.33e-07	4.78e-09	7.056458	10.5615	1.2410906	MARCKSL1	MARCKS like 1
218258_at	2.33e-07	4.78e-09	7.056347	10.561111	1.1717438	POLR1D	RNA polymerase I subunit D
200599_s_at	2.33e-07	4.79e-09	7.055923	10.559618	1.0271451	MIR3652///HSP90B1	microRNA 3652///heat shock protein 90 beta family member 1
214507_s_at	2.34e-07	4.82e-09	7.054103	10.553219	0.7868907	EXOSC2	exosome component 2
208693_s_at	2.35e-07	4.84e-09	7.053099	10.549689	0.9010765	GARS	glycyl-tRNA synthetase
206116_s_at	2.39e-07	4.94e-09	-7.047084	10.528544	-1.9721689	TPM1	tropomyosin 1 (alpha)
211747_s_at	2.40e-07	4.97e-09	7.045672	10.523577	1.2300219	LSM5	LSM5 homolog, U6 small nuclear RNA and mRNA degradation associated
204252_at	2.40e-07	4.98e-09	7.044854	10.520702	0.8348073	CDK2	cyclin dependent kinase 2
208399_s_at	2.43e-07	5.05e-09	-7.041129	10.507604	-1.5749914	EDN3	endothelin 3
202565_s_at	2.45e-07	5.10e-09	-7.038158	10.497159	-1.7663216	SVIL	supervillin
217777_s_at	2.46e-07	5.13e-09	7.03695	10.492913	1.2275001	HACD3	3-hydroxyacyl-CoA dehydratase 3
202779_s_at	2.48e-07	5.19e-09	7.033384	10.480373	1.8930272	UBE2S	ubiquitin conjugating enzyme E2 S
204175_at	2.48e-07	5.21e-09	7.032587	10.477573	1.1399093	ZNF593	zinc finger protein 593
210987_x_at	2.52e-07	5.30e-09	-7.027685	10.460337	-1.4778348	TPM1	tropomyosin 1 (alpha)
203986_at	2.53e-07	5.32e-09	-7.026845	10.457381	-1.1990179	FAM47E-STBD1///FAM47E///STBD1	FAM47E-STBD1 readthrough///family with sequence similarity 47 member E///starch binding domain 1
205960_at	2.53e-07	5.34e-09	-7.02567	10.45325	-1.4555462	PDK4	pyruvate dehydrogenase kinase 4
221677_s_at	2.53e-07	5.34e-09	7.025403	10.452311	0.8841406	DONSON	downstream neighbor of SON
200783_s_at	2.55e-07	5.42e-09	7.021754	10.439484	0.7304121	STMN1	stathmin 1
217809_at	2.55e-07	5.43e-09	7.020904	10.436494	0.8181281	BZW2	basic leucine zipper and W2 domains 2
200631_s_at	2.55e-07	5.43e-09	7.020896	10.436465	0.8086171	SETSIP///SET	SET-like protein///SET nuclear proto-oncogene
213181_s_at	2.62e-07	5.59e-09	-7.013041	10.408846	-0.5604902	MOCS1	molybdenum cofactor synthesis 1
33494_at	2.67e-07	5.69e-09	-7.007831	10.390527	-0.9128517	ETFDH	electron transfer flavoprotein dehydrogenase
218725_at	2.81e-07	6.02e-09	6.992531	10.336728	0.7019873	SLC25A22	solute carrier family 25 member 22
201562_s_at	2.82e-07	6.04e-09	6.991302	10.332404	1.2275638	SORD	sorbitol dehydrogenase
219862_s_at	2.83e-07	6.08e-09	6.989555	10.326262	0.7119115	NARF	nuclear prelamin A recognition factor
202625_at	2.86e-07	6.17e-09	6.985792	10.313031	1.2122382	LYN	LYN proto-oncogene, Src family tyrosine kinase
209170_s_at	2.90e-07	6.27e-09	-6.981365	10.297462	-1.2648073	GPM6B	glycoprotein M6B
203358_s_at	2.90e-07	6.27e-09	6.981021	10.296253	0.9461858	EZH2	enhancer of zeste 2 polycomb repressive complex 2 subunit
204092_s_at	2.90e-07	6.30e-09	6.979843	10.292112	1.0394686	AURKA	aurora kinase A
216565_x_at	2.90e-07	6.30e-09	6.97964	10.291397	1.0106443
200957_s_at	2.91e-07	6.33e-09	6.978463	10.28726	0.8342237	SSRP1	structure specific recognition protein 1
202638_s_at	2.91e-07	6.34e-09	6.977967	10.285515	1.3211101	ICAM1	intercellular adhesion molecule 1
218546_at	2.91e-07	6.37e-09	-6.976981	10.282045	-1.5656785	C1orf115	chromosome 1 open reading frame 115
201457_x_at	2.93e-07	6.41e-09	6.974905	10.274748	1.0406199	BUB3	BUB3, mitotic checkpoint protein
207543_s_at	2.99e-07	6.58e-09	6.96796	10.250325	1.220639	P4HA1	prolyl 4-hydroxylase subunit alpha 1
218782_s_at	2.99e-07	6.58e-09	6.967815	10.249814	0.8858246	ATAD2	ATPase family, AAA domain containing 2
218564_at	2.99e-07	6.59e-09	6.967194	10.247632	0.7766133	RFWD3	ring finger and WD repeat domain 3
205019_s_at	3.03e-07	6.70e-09	-6.962923	10.232612	-1.5068272	VIPR1	vasoactive intestinal peptide receptor 1
204700_x_at	3.11e-07	6.88e-09	6.955654	10.207051	0.9711675	DIEXF	digestive organ expansion factor homolog (zebrafish)
202244_at	3.12e-07	6.92e-09	6.953823	10.200612	0.8269841	PSMB4	proteasome subunit beta 4
208158_s_at	3.13e-07	6.95e-09	-6.952709	10.196694	-0.977054	OSBPL1A	oxysterol binding protein like 1A
201323_at	3.13e-07	6.98e-09	6.95165	10.192971	1.0426759	MIR6733///EBNA1BP2	microRNA 6733///EBNA1 binding protein 2
218014_at	3.14e-07	7.01e-09	6.950227	10.187968	1.0825462	NUP85	nucleoporin 85
213088_s_at	3.18e-07	7.10e-09	6.946608	10.175239	0.9976512	DNAJC9	DnaJ heat shock protein family (Hsp40) member C9
219555_s_at	3.18e-07	7.12e-09	6.945885	10.172698	1.1815879	CENPN	centromere protein N
201157_s_at	3.21e-07	7.19e-09	6.943124	10.162987	0.9896609	NMT1	N-myristoyltransferase 1
203214_x_at	3.22e-07	7.23e-09	6.941644	10.157784	1.358796	CDK1	cyclin dependent kinase 1
200687_s_at	3.23e-07	7.28e-09	6.939725	10.151037	0.8054505	SF3B3	splicing factor 3b subunit 3
207828_s_at	3.25e-07	7.35e-09	6.937304	10.142521	1.4831434	CENPF	centromere protein F
209295_at	3.27e-07	7.39e-09	6.935764	10.137107	1.2327987	TNFRSF10B	TNF receptor superfamily member 10b
212594_at	3.31e-07	7.51e-09	-6.931373	10.121664	-1.3580404	MIR4680///PDCD4	microRNA 4680///programmed cell death 4 (neoplastic transformation inhibitor)
202690_s_at	3.33e-07	7.56e-09	6.92941	10.114762	1.3290156	SNRPD1	small nuclear ribonucleoprotein D1 polypeptide
202730_s_at	3.35e-07	7.62e-09	-6.927034	10.106407	-0.9687111	MIR4680///PDCD4	microRNA 4680///programmed cell death 4 (neoplastic transformation inhibitor)
222163_s_at	3.37e-07	7.69e-09	6.924679	10.098126	1.3697507	SPATA5L1	spermatogenesis associated 5 like 1
202431_s_at	3.39e-07	7.73e-09	6.923103	10.092582	1.7138299	MYC	v-myc avian myelocytomatosis viral oncogene homolog
207375_s_at	3.42e-07	7.84e-09	6.919297	10.0792	0.75549	IL15RA	interleukin 15 receptor subunit alpha
205053_at	3.42e-07	7.85e-09	6.91889	10.077766	0.7638737	PRIM1	primase (DNA) subunit 1
201011_at	3.47e-07	7.97e-09	6.914812	10.063427	0.7898053	RPN1	ribophorin I
212330_at	3.48e-07	8.01e-09	6.913521	10.058887	1.1928699	TFDP1	transcription factor Dp-1
204940_at	3.48e-07	8.02e-09	-6.913015	10.057107	-1.9589528	PLN	phospholamban
203744_at	3.48e-07	8.04e-09	6.91222	10.054313	1.2724686	HMGB3	high mobility group box 3
212914_at	3.50e-07	8.11e-09	-6.909832	10.045912	-1.2107865	CBX7	chromobox 7
218594_at	3.51e-07	8.15e-09	6.908731	10.04204	1.0531341	HEATR1	HEAT repeat containing 1
217933_s_at	3.51e-07	8.16e-09	6.908079	10.039748	1.2812627	LAP3	leucine aminopeptidase 3
217956_s_at	3.54e-07	8.25e-09	6.905066	10.029151	0.9834388	ENOPH1	enolase-phosphatase 1
203915_at	3.54e-07	8.27e-09	6.90466	10.027726	2.0415043	CXCL9	C-X-C motif chemokine ligand 9
201458_s_at	3.66e-07	8.56e-09	6.895094	9.994086	0.817974	BUB3	BUB3, mitotic checkpoint protein
213157_s_at	3.66e-07	8.59e-09	-6.894115	9.990643	-0.8960299	LOC339166///WSCD1	uncharacterized LOC339166///WSC domain containing 1
213499_at	3.66e-07	8.59e-09	-6.894112	9.990633	-0.8520202	CLCN2	chloride voltage-gated channel 2
206094_x_at	3.67e-07	8.63e-09	-6.892593	9.985291	-1.6465165	UGT1A3///UGT1A1///UGT1A4///UGT1A9///UGT1A5///UGT1A6///UGT1A7///UGT1A8///UGT1A10	UDP glucuronosyltransferase family 1 member A3///UDP glucuronosyltransferase family 1 member A1///UDP glucuronosyltransferase family 1 member A4///UDP glucuronosyltransferase family 1 member A9///UDP glucuronosyltransferase family 1 member A5///UDP glucuronosyltransferase family 1 member A6///UDP glucuronosyltransferase family 1 member A7///UDP glucuronosyltransferase family 1 member A8///UDP glu…
209100_at	3.69e-07	8.71e-09	6.890206	9.976896	0.903904	IFRD2	interferon related developmental regulator 2
202350_s_at	3.69e-07	8.72e-09	-6.889786	9.975418	-1.6688029	LOC100506558///MATN2	uncharacterized LOC100506558///matrilin 2
209076_s_at	3.73e-07	8.81e-09	6.886987	9.965575	0.768594	WDR45B	WD repeat domain 45B
207761_s_at	3.75e-07	8.88e-09	-6.884934	9.958355	-2.4088995	METTL7A	methyltransferase like 7A
203881_s_at	3.84e-07	9.10e-09	-6.877898	9.933614	-1.6533768	DMD	dystrophin
208931_s_at	3.87e-07	9.20e-09	6.875082	9.923711	0.9297191	ILF3	interleukin enhancer binding factor 3
219230_at	3.88e-07	9.25e-09	-6.873515	9.9182	-0.4417167	TMEM100	transmembrane protein 100
213535_s_at	3.93e-07	9.39e-09	6.869488	9.904038	0.80635	UBE2I	ubiquitin conjugating enzyme E2 I
212817_at	3.95e-07	9.47e-09	-6.866898	9.894932	-0.946694	DNAJB5	DnaJ heat shock protein family (Hsp40) member B5
221538_s_at	3.95e-07	9.51e-09	6.865707	9.890743	0.9305736	PLXNA1	plexin A1
211955_at	3.95e-07	9.54e-09	6.864949	9.888078	0.9692252	IPO5	importin 5
202016_at	3.95e-07	9.55e-09	6.864724	9.887288	1.328757	MEST	mesoderm specific transcript
208699_x_at	3.95e-07	9.55e-09	6.864645	9.887007	1.3315334	TKT	transketolase
201649_at	3.95e-07	9.56e-09	6.864404	9.886161	1.3619839	UBE2L6	ubiquitin conjugating enzyme E2 L6
200826_at	3.95e-07	9.56e-09	6.864299	9.88579	0.8495972	SNRPD2	small nuclear ribonucleoprotein D2 polypeptide
204404_at	3.97e-07	9.63e-09	6.862439	9.879252	1.810388	SLC12A2	solute carrier family 12 member 2
203125_x_at	3.97e-07	9.65e-09	6.861867	9.87724	0.4571608	SLC11A2	solute carrier family 11 member 2
222039_at	4.02e-07	9.77e-09	6.858249	9.864516	0.6219458	KIF18B	kinesin family member 18B
204023_at	4.02e-07	9.80e-09	6.857538	9.862015	1.2044351	RFC4	replication factor C subunit 4
203638_s_at	4.12e-07	1.01e-08	-6.85037	9.836811	-1.5820279	FGFR2	fibroblast growth factor receptor 2
207871_s_at	4.12e-07	1.01e-08	6.84949	9.833716	0.6800139	MIR6132///ST7-OT3///ST7	microRNA 6132///ST7 overlapping transcript 3///suppression of tumorigenicity 7
207165_at	4.12e-07	1.01e-08	6.849251	9.832874	1.2048251	HMMR	hyaluronan mediated motility receptor
40189_at	4.12e-07	1.01e-08	6.84858	9.830516	0.7712093	SETSIP///SET	SET-like protein///SET nuclear proto-oncogene
217834_s_at	4.22e-07	1.04e-08	6.84148	9.805548	0.8132663	SYNCRIP	synaptotagmin binding cytoplasmic RNA interacting protein
220651_s_at	4.41e-07	1.09e-08	6.829117	9.762076	0.9125762	MCM10	minichromosome maintenance 10 replication initiation factor
214011_s_at	4.41e-07	1.09e-08	6.828425	9.759642	1.0749974	NOP16	NOP16 nucleolar protein
218544_s_at	4.48e-07	1.11e-08	6.823234	9.741386	0.4355718	RCL1	RNA terminal phosphate cyclase like 1
220357_s_at	4.48e-07	1.11e-08	-6.822754	9.739701	-1.014868	SGK2	SGK2, serine/threonine kinase 2
208688_x_at	4.48e-07	1.11e-08	6.822585	9.739104	0.8391756	EIF3B	eukaryotic translation initiation factor 3 subunit B
209774_x_at	4.50e-07	1.12e-08	6.820473	9.731678	2.3518438	CXCL2	C-X-C motif chemokine ligand 2
208910_s_at	4.50e-07	1.12e-08	6.82039	9.731387	1.6480386	C1QBP	complement C1q binding protein
214765_s_at	4.56e-07	1.14e-08	-6.816454	9.717548	-1.2670545	NAAA	N-acylethanolamine acid amidase
200910_at	4.61e-07	1.15e-08	6.812826	9.704788	1.0368581	LOC101927137///CCT3	uncharacterized LOC101927137///chaperonin containing TCP1 subunit 3
214679_x_at	4.63e-07	1.16e-08	-6.810828	9.697764	-0.9622087	GNA11	G protein subunit alpha 11
218711_s_at	4.63e-07	1.16e-08	-6.810773	9.697569	-1.0539328	SDPR	serum deprivation response
210466_s_at	4.66e-07	1.17e-08	6.808398	9.689219	0.8031379	SERBP1	SERPINE1 mRNA binding protein 1
201818_at	4.66e-07	1.17e-08	6.80751	9.686096	1.0053789	LPCAT1	lysophosphatidylcholine acyltransferase 1
200806_s_at	4.68e-07	1.18e-08	6.805716	9.679787	1.5256283	HSPD1	heat shock protein family D (Hsp60) member 1
212529_at	4.68e-07	1.18e-08	6.805218	9.678038	0.7298027	LSM12	LSM12 homolog
208228_s_at	4.68e-07	1.18e-08	-6.805179	9.677901	-1.3597536	FGFR2	fibroblast growth factor receptor 2
218316_at	4.73e-07	1.20e-08	6.801688	9.665626	0.7029288	TIMM9	translocase of inner mitochondrial membrane 9
212254_s_at	4.74e-07	1.20e-08	-6.800646	9.661963	-1.8747879	DST	dystonin
217884_at	4.74e-07	1.21e-08	6.799983	9.659631	0.8979411	NAT10	N-acetyltransferase 10
212021_s_at	4.74e-07	1.21e-08	6.799311	9.657268	1.1735597	MKI67	marker of proliferation Ki-67
202822_at	4.78e-07	1.22e-08	-6.796941	9.648934	-1.3757466	LPP	LIM domain containing preferred translocation partner in lipoma
203712_at	4.80e-07	1.23e-08	6.795188	9.64277	0.9781183	PUM3	pumilio RNA binding family member 3
219655_at	4.85e-07	1.24e-08	-6.791546	9.629963	-0.8085412	SUGCT	succinyl-CoA:glutarate-CoA transferase
203857_s_at	4.91e-07	1.26e-08	6.787638	9.616224	0.9501087	MIR7110///PDIA5	microRNA 7110///protein disulfide isomerase family A member 5
211889_x_at	4.91e-07	1.26e-08	-6.78728	9.614963	-1.9616395	CEACAM1	carcinoembryonic antigen related cell adhesion molecule 1
211977_at	4.93e-07	1.27e-08	6.785987	9.610419	0.46974	GPR107	G protein-coupled receptor 107
201417_at	4.95e-07	1.28e-08	6.784271	9.604385	1.8122349	SOX4	SRY-box 4
209974_s_at	4.97e-07	1.29e-08	6.782417	9.597865	0.9883904	BUB3	BUB3, mitotic checkpoint protein
211401_s_at	5.04e-07	1.31e-08	-6.778188	9.582998	-0.7723668	FGFR2	fibroblast growth factor receptor 2
205127_at	5.04e-07	1.31e-08	-6.777419	9.580294	-1.2253334	PTGS1	prostaglandin-endoperoxide synthase 1
204532_x_at	5.04e-07	1.31e-08	-6.777125	9.579259	-1.7081091	UGT1A1///UGT1A4///UGT1A9///UGT1A6///UGT1A8///UGT1A10	UDP glucuronosyltransferase family 1 member A1///UDP glucuronosyltransferase family 1 member A4///UDP glucuronosyltransferase family 1 member A9///UDP glucuronosyltransferase family 1 member A6///UDP glucuronosyltransferase family 1 member A8///UDP glucuronosyltransferase family 1 member A10
208502_s_at	5.08e-07	1.32e-08	6.774346	9.569488	1.1811346	PITX1	paired like homeodomain 1
212151_at	5.15e-07	1.34e-08	-6.770202	9.554918	-1.2506029	PBX1	PBX homeobox 1
218349_s_at	5.24e-07	1.37e-08	6.765063	9.536852	1.2652069	ZWILCH	zwilch kinetochore protein
212141_at	5.25e-07	1.37e-08	6.764097	9.533454	1.1247832	MCM4	minichromosome maintenance complex component 4
203510_at	5.32e-07	1.40e-08	6.759706	9.518016	1.813569	MET	MET proto-oncogene, receptor tyrosine kinase
207153_s_at	5.33e-07	1.40e-08	6.758713	9.514524	0.5428988	GLMN	glomulin, FKBP associated protein
207126_x_at	5.35e-07	1.41e-08	-6.75736	9.509768	-1.875998	UGT1A1///UGT1A4///UGT1A9///UGT1A6///UGT1A8///UGT1A10	UDP glucuronosyltransferase family 1 member A1///UDP glucuronosyltransferase family 1 member A4///UDP glucuronosyltransferase family 1 member A9///UDP glucuronosyltransferase family 1 member A6///UDP glucuronosyltransferase family 1 member A8///UDP glucuronosyltransferase family 1 member A10
205253_at	5.37e-07	1.42e-08	-6.755737	9.504061	-0.6787857	PBX1	PBX homeobox 1
209835_x_at	5.40e-07	1.42e-08	6.753979	9.497882	1.400479	CD44	CD44 molecule (Indian blood group)
211075_s_at	5.45e-07	1.44e-08	6.750994	9.487387	1.4637779	CD47	CD47 molecule
208102_s_at	5.58e-07	1.48e-08	-6.743919	9.462513	-0.8441518	PSD	pleckstrin and Sec7 domain containing
212125_at	5.66e-07	1.50e-08	6.739654	9.447519	0.8990846	RANGAP1	Ran GTPase activating protein 1
208821_at	5.73e-07	1.52e-08	6.73541	9.432601	0.9680252	SNRPB	small nuclear ribonucleoprotein polypeptides B and B1
214179_s_at	5.74e-07	1.53e-08	-6.734852	9.430638	-0.5391786	NFE2L1	nuclear factor, erythroid 2 like 1
210613_s_at	5.76e-07	1.54e-08	-6.733119	9.424545	-0.6465105	SYNGR1	synaptogyrin 1
209017_s_at	5.85e-07	1.56e-08	6.728038	9.406685	1.0062732	LONP1	lon peptidase 1, mitochondrial
203367_at	5.85e-07	1.57e-08	6.727596	9.40513	0.8484878	DUSP14	dual specificity phosphatase 14
208791_at	5.85e-07	1.57e-08	-6.727507	9.404819	-2.1966416	CLU	clusterin
219460_s_at	5.88e-07	1.58e-08	-6.725463	9.397631	-0.5730424	TMEM127	transmembrane protein 127
205549_at	5.90e-07	1.59e-08	-6.723963	9.39236	-2.2225253	PCP4	Purkinje cell protein 4
221521_s_at	5.90e-07	1.59e-08	6.723769	9.391677	1.0818512	GINS2	GINS complex subunit 2
213766_x_at	6.00e-07	1.62e-08	-6.718664	9.37373	-1.1938363	GNA11	G protein subunit alpha 11
202338_at	6.02e-07	1.63e-08	6.717129	9.368337	1.0204907	TK1	thymidine kinase 1
201063_at	6.06e-07	1.64e-08	6.715016	9.360907	1.1873458	RCN1	reticulocalbin 1
208756_at	6.09e-07	1.65e-08	6.713165	9.354401	0.7905363	EIF3I	eukaryotic translation initiation factor 3 subunit I
201651_s_at	6.09e-07	1.66e-08	-6.712259	9.351218	-0.8285822	PACSIN2	protein kinase C and casein kinase substrate in neurons 2
201022_s_at	6.09e-07	1.66e-08	-6.711759	9.349459	-0.9917119	DSTN	destrin, actin depolymerizing factor
201033_x_at	6.09e-07	1.66e-08	6.711758	9.349455	0.4906458	RPLP0	ribosomal protein lateral stalk subunit P0
204378_at	6.16e-07	1.68e-08	-6.708366	9.337532	-1.1435838	BCAS1	breast carcinoma amplified sequence 1
208079_s_at	6.20e-07	1.69e-08	6.705979	9.329144	1.2770839	AURKA	aurora kinase A
211737_x_at	6.33e-07	1.74e-08	-6.699028	9.30471	-0.9556196	PTN	pleiotrophin
201774_s_at	6.33e-07	1.74e-08	6.698698	9.303549	1.0818891	NCAPD2	non-SMC condensin I complex subunit D2
212378_at	6.33e-07	1.74e-08	6.698621	9.303279	1.1050519	GART	phosphoribosylglycinamide formyltransferase, phosphoribosylglycinamide synthetase, phosphoribosylaminoimidazole synthetase
221928_at	6.35e-07	1.75e-08	-6.697633	9.299805	-0.8930431	ACACB	acetyl-CoA carboxylase beta
204069_at	6.46e-07	1.78e-08	-6.692383	9.281353	-1.5170583	MEIS1	Meis homeobox 1
204490_s_at	6.51e-07	1.80e-08	6.689567	9.271455	1.3046509	CD44	CD44 molecule (Indian blood group)
218052_s_at	6.52e-07	1.80e-08	6.688777	9.268678	0.5900301	ATP13A1	ATPase 13A1
218124_at	6.62e-07	1.83e-08	-6.684222	9.252668	-1.1105018	RETSAT	retinol saturase
221020_s_at	6.69e-07	1.86e-08	6.680328	9.238983	1.0793624	SLC25A32	solute carrier family 25 member 32
208856_x_at	6.69e-07	1.86e-08	6.680315	9.238937	0.5023407	RPLP0	ribosomal protein lateral stalk subunit P0
210137_s_at	6.75e-07	1.88e-08	6.677237	9.22812	0.9351995	DCTD	dCMP deaminase
210632_s_at	6.80e-07	1.90e-08	-6.674941	9.22005	-0.6939611	SGCA	sarcoglycan alpha
212251_at	6.83e-07	1.91e-08	6.673397	9.214623	0.8794115	MTDH	metadherin
221827_at	6.85e-07	1.92e-08	6.672006	9.209737	1.2970976	RBCK1	RANBP2-type and C3HC4-type zinc finger containing 1
212135_s_at	6.88e-07	1.93e-08	-6.670544	9.204599	-1.5527003	ATP2B4	ATPase plasma membrane Ca2+ transporting 4
204288_s_at	6.91e-07	1.94e-08	-6.668619	9.197831	-1.8605351	SORBS2	sorbin and SH3 domain containing 2
208787_at	6.96e-07	1.96e-08	6.666102	9.188986	1.3238183	MRPL3	mitochondrial ribosomal protein L3
203401_at	7.10e-07	2.00e-08	6.66033	9.168701	1.1047982	PRPS2	phosphoribosyl pyrophosphate synthetase 2
210021_s_at	7.37e-07	2.08e-08	6.649376	9.130207	0.8331018	CCNO	cyclin O
203616_at	7.40e-07	2.09e-08	6.64796	9.125234	0.7304353	POLB	DNA polymerase beta
213491_x_at	7.49e-07	2.12e-08	6.6442	9.112021	0.7214728	RPN2	ribophorin II
201503_at	7.50e-07	2.12e-08	6.643443	9.10936	1.0413965	G3BP1	G3BP stress granule assembly factor 1
201608_s_at	7.50e-07	2.13e-08	6.642781	9.107034	0.7282936	PWP1	PWP1 homolog, endonuclein
205133_s_at	7.60e-07	2.16e-08	6.638852	9.093227	1.2797204	HSPE1	heat shock protein family E (Hsp10) member 1
201477_s_at	7.68e-07	2.18e-08	6.635672	9.082056	1.0708288	RRM1	ribonucleotide reductase catalytic subunit M1
213155_at	7.90e-07	2.25e-08	-6.627225	9.052375	-1.0241085	LOC339166///WSCD1	uncharacterized LOC339166///WSC domain containing 1
204444_at	7.97e-07	2.28e-08	6.624326	9.042191	1.0181257	KIF11	kinesin family member 11
211501_s_at	8.05e-07	2.30e-08	6.621025	9.030592	0.9346989	EIF3B	eukaryotic translation initiation factor 3 subunit B
204777_s_at	8.17e-07	2.34e-08	-6.61617	9.013535	-0.9093026	MAL	mal, T-cell differentiation protein
213801_x_at	8.17e-07	2.34e-08	6.616141	9.013434	0.5224184	RPSAP19///RPSAP9///SNORA6///RPSAP58///SNORA62///RPSA	ribosomal protein SA pseudogene 19///ribosomal protein SA pseudogene 9///small nucleolar RNA, H/ACA box 6///ribosomal protein SA pseudogene 58///small nucleolar RNA, H/ACA box 62///ribosomal protein SA
219647_at	8.19e-07	2.35e-08	-6.615096	9.009761	-1.4121809	POPDC2	popeye domain containing 2
202088_at	8.20e-07	2.36e-08	6.613944	9.005715	1.2607187	SLC39A6	solute carrier family 39 member 6
204887_s_at	8.20e-07	2.36e-08	6.613705	9.004876	0.6154715	PLK4	polo like kinase 4
215125_s_at	8.20e-07	2.37e-08	-6.613354	9.003641	-2.2472625	UGT1A3///UGT1A1///UGT1A4///UGT1A9///UGT1A5///UGT1A6///UGT1A7///UGT1A8///UGT1A10	UDP glucuronosyltransferase family 1 member A3///UDP glucuronosyltransferase family 1 member A1///UDP glucuronosyltransferase family 1 member A4///UDP glucuronosyltransferase family 1 member A9///UDP glucuronosyltransferase family 1 member A5///UDP glucuronosyltransferase family 1 member A6///UDP glucuronosyltransferase family 1 member A7///UDP glucuronosyltransferase family 1 member A8///UDP glu…
202796_at	8.26e-07	2.39e-08	-6.611069	8.995616	-0.9974924	SYNPO	synaptopodin
200087_s_at	8.33e-07	2.41e-08	6.608079	8.98511	0.6102687	TMED2	transmembrane p24 trafficking protein 2
213438_at	8.33e-07	2.42e-08	-6.607463	8.982945	-0.7553646	NFASC	neurofascin
203867_s_at	8.33e-07	2.42e-08	6.607291	8.982341	0.8641511	NLE1	notchless homolog 1
201118_at	8.44e-07	2.45e-08	6.603369	8.968563	1.252592	PGD	phosphogluconate dehydrogenase
218552_at	8.48e-07	2.47e-08	-6.601495	8.961981	-0.792586	ECHDC2	enoyl-CoA hydratase domain containing 2
213714_at	8.53e-07	2.49e-08	-6.599263	8.954142	-1.0205567	CACNB2	calcium voltage-gated channel auxiliary subunit beta 2
205097_at	8.53e-07	2.50e-08	-6.598003	8.949713	-3.7986739	SLC26A2	solute carrier family 26 member 2
207140_at	8.53e-07	2.50e-08	-6.597884	8.949295	-1.4811385	ALPI	alkaline phosphatase, intestinal
200079_s_at	8.53e-07	2.50e-08	6.597803	8.949011	0.8061888	KARS	lysyl-tRNA synthetase
219685_at	8.53e-07	2.50e-08	-6.597745	8.948807	-1.1641279	TMEM35A	transmembrane protein 35A
219258_at	8.54e-07	2.51e-08	6.597185	8.946839	0.726974	TIPIN	TIMELESS interacting protein
202167_s_at	8.62e-07	2.54e-08	6.593886	8.935251	0.5082071	MMS19	MMS19 homolog, cytosolic iron-sulfur assembly component
AFFX-HUMGAPDH/M33197_M_at	8.62e-07	2.54e-08	6.593714	8.934647	0.6216957	GAPDH	glyceraldehyde-3-phosphate dehydrogenase
215165_x_at	8.66e-07	2.56e-08	6.591986	8.928579	0.8005084	UMPS	uridine monophosphate synthetase
218670_at	8.70e-07	2.57e-08	6.590158	8.922156	1.1013145	PUS1	pseudouridylate synthase 1
221748_s_at	8.73e-07	2.59e-08	-6.588516	8.916388	-2.4882797	TNS1	tensin 1
219004_s_at	8.73e-07	2.59e-08	6.588389	8.915941	1.0408476	MIS18A	MIS18 kinetochore protein A
205436_s_at	8.73e-07	2.60e-08	6.587756	8.91372	1.3098749	H2AFX	H2A histone family member X
218741_at	8.73e-07	2.60e-08	6.587533	8.912938	0.9440047	CENPM	centromere protein M
213925_at	8.76e-07	2.61e-08	-6.586359	8.908813	-0.7480206	STUM	stum, mechanosensory transduction mediator homolog
209167_at	8.84e-07	2.64e-08	-6.583386	8.898371	-1.0547	GPM6B	glycoprotein M6B
AFFX-HUMGAPDH/M33197_3_at	9.02e-07	2.70e-08	6.577211	8.876682	0.3978043	GAPDH	glyceraldehyde-3-phosphate dehydrogenase
219762_s_at	9.08e-07	2.72e-08	6.57499	8.868882	1.0012558	RPL36	ribosomal protein L36
204318_s_at	9.21e-07	2.76e-08	6.570797	8.854155	0.8754088	GTSE1	G2 and S-phase expressed 1
200840_at	9.37e-07	2.81e-08	6.565587	8.835856	0.9518565	KARS	lysyl-tRNA synthetase
201622_at	9.55e-07	2.87e-08	6.559949	8.816057	0.6907722	SND1	staphylococcal nuclease and tudor domain containing 1
203612_at	9.63e-07	2.90e-08	6.556985	8.805647	0.6720907	BYSL	bystin like
218400_at	9.64e-07	2.91e-08	6.556468	8.803834	1.1076997	OAS3	2'-5'-oligoadenylate synthetase 3
201327_s_at	9.64e-07	2.91e-08	6.555706	8.801157	1.3262391	CCT6A	chaperonin containing TCP1 subunit 6A
216913_s_at	9.64e-07	2.92e-08	6.555303	8.799742	0.6730329	RRP12	ribosomal RNA processing 12 homolog
209621_s_at	9.64e-07	2.92e-08	-6.555048	8.798846	-1.835878	PDLIM3	PDZ and LIM domain 3
208758_at	9.65e-07	2.93e-08	6.554447	8.796737	0.972737	ATIC	5-aminoimidazole-4-carboxamide ribonucleotide formyltransferase/IMP cyclohydrolase
213453_x_at	9.70e-07	2.95e-08	6.552716	8.790656	0.5659959	GAPDH	glyceraldehyde-3-phosphate dehydrogenase
220642_x_at	9.92e-07	3.02e-08	6.546162	8.767644	0.6620997	GPR89A///GPR89B	G protein-coupled receptor 89A///G protein-coupled receptor 89B
38158_at	9.92e-07	3.02e-08	6.54568	8.765951	0.770412	ESPL1	extra spindle pole bodies like 1, separase
209294_x_at	9.93e-07	3.03e-08	6.544905	8.763228	0.6934936	TNFRSF10B	TNF receptor superfamily member 10b
213720_s_at	9.97e-07	3.05e-08	6.543374	8.757855	0.8670721	SMARCA4	SWI/SNF related, matrix associated, actin dependent regulator of chromatin, subfamily a, member 4
200916_at	1.01e-06	3.09e-08	6.539392	8.74387	0.8598456	TAGLN2	transgelin 2
203615_x_at	1.01e-06	3.10e-08	-6.538213	8.739732	-1.2282664	SULT1A1	sulfotransferase family 1A member 1
203432_at	1.02e-06	3.12e-08	6.536421	8.733439	1.1896236	TMPO	thymopoietin
201516_at	1.03e-06	3.16e-08	6.533019	8.721497	0.9246005	SRM	spermidine synthase
204103_at	1.03e-06	3.17e-08	6.532094	8.718248	1.1209943	CCL4	C-C motif chemokine ligand 4
204570_at	1.03e-06	3.18e-08	-6.531745	8.717024	-1.5423143	COX7A1	cytochrome c oxidase subunit 7A1
203947_at	1.04e-06	3.22e-08	6.528275	8.704841	0.7580444	CSTF3	cleavage stimulation factor subunit 3
219071_x_at	1.04e-06	3.23e-08	6.527493	8.702095	0.5611742	HGH1	HGH1 homolog
218820_at	1.05e-06	3.25e-08	-6.52537	8.69464	-0.8048962	C14orf132	chromosome 14 open reading frame 132
201470_at	1.07e-06	3.31e-08	6.5205	8.677545	0.7933154	GSTO1	glutathione S-transferase omega 1
214214_s_at	1.07e-06	3.32e-08	6.519783	8.675028	1.6148902	C1QBP	complement C1q binding protein
204475_at	1.07e-06	3.34e-08	6.517727	8.667809	3.1671456	MMP1	matrix metallopeptidase 1
208828_at	1.10e-06	3.41e-08	6.51213	8.648163	1.1069112	POLE3	DNA polymerase epsilon 3, accessory subunit
213124_at	1.10e-06	3.44e-08	6.510077	8.640954	0.3233724	ZNF473	zinc finger protein 473
208676_s_at	1.13e-06	3.54e-08	6.502146	8.613116	0.9623825	PA2G4	proliferation-associated 2G4
211270_x_at	1.13e-06	3.55e-08	6.50114	8.609587	0.7494621	PTBP1	polypyrimidine tract binding protein 1
212843_at	1.13e-06	3.55e-08	-6.500704	8.608054	-0.8759903	NCAM1	neural cell adhesion molecule 1
205780_at	1.14e-06	3.56e-08	6.500242	8.606435	1.361879	BIK	BCL2 interacting killer
221934_s_at	1.15e-06	3.61e-08	6.496503	8.59331	0.480106	DALRD3	DALR anticodon binding domain containing 3
213414_s_at	1.15e-06	3.61e-08	6.496433	8.593065	0.6147508	RPS19	ribosomal protein S19
216331_at	1.15e-06	3.62e-08	-6.495654	8.590331	-1.3941463	ITGA7	integrin subunit alpha 7
212593_s_at	1.15e-06	3.62e-08	-6.495466	8.589669	-1.463001	MIR4680///PDCD4	microRNA 4680///programmed cell death 4 (neoplastic transformation inhibitor)
201746_at	1.15e-06	3.64e-08	6.493757	8.583672	1.3567997	TP53	tumor protein p53
218934_s_at	1.17e-06	3.70e-08	-6.48939	8.568345	-1.4783525	HSPB7	heat shock protein family B (small) member 7
216306_x_at	1.17e-06	3.71e-08	6.488505	8.565241	0.7245206	MIR4745///PTBP1	microRNA 4745///polypyrimidine tract binding protein 1
209686_at	1.17e-06	3.72e-08	-6.488168	8.564058	-0.5871281	S100B	S100 calcium binding protein B
211720_x_at	1.18e-06	3.75e-08	6.48557	8.554941	0.4570676	RPLP0	ribosomal protein lateral stalk subunit P0
213261_at	1.22e-06	3.90e-08	-6.475274	8.518808	-1.0321898	TRANK1	tetratricopeptide repeat and ankyrin repeat containing 1
217912_at	1.23e-06	3.92e-08	6.473512	8.512625	0.7278186	DUS1L	dihydrouridine synthase 1 like
215778_x_at	1.26e-06	4.01e-08	-6.467266	8.490712	-0.5684427	HAB1	B1 for mucin
214176_s_at	1.26e-06	4.02e-08	-6.466264	8.487196	-0.6592727	PBXIP1	PBX homeobox interacting protein 1
207856_s_at	1.26e-06	4.04e-08	6.465339	8.483951	0.8167421	LOC150776///SMPD4	sphingomyelin phosphodiesterase 4, neutral membrane (neutral sphingomyelinase-3) pseudogene///sphingomyelin phosphodiesterase 4
213175_s_at	1.26e-06	4.04e-08	6.465271	8.483712	1.0392472	SNRPB	small nuclear ribonucleoprotein polypeptides B and B1
219715_s_at	1.26e-06	4.05e-08	6.464818	8.482122	0.731238	TDP1	tyrosyl-DNA phosphodiesterase 1
219478_at	1.27e-06	4.07e-08	-6.46328	8.476724	-1.7135642	WFDC1	WAP four-disulfide core domain 1
221045_s_at	1.27e-06	4.07e-08	-6.46313	8.476199	-0.5381691	PER3	period circadian clock 3
215227_x_at	1.27e-06	4.10e-08	6.46111	8.469111	0.9412219	ACP1	acid phosphatase 1, soluble
218188_s_at	1.27e-06	4.11e-08	6.460744	8.467828	1.0174036	TIMM13	translocase of inner mitochondrial membrane 13
218622_at	1.27e-06	4.12e-08	6.459953	8.465054	1.1776427	NUP37	nucleoporin 37
206000_at	1.27e-06	4.13e-08	-6.459456	8.463309	-2.8820329	MEP1A	meprin A subunit alpha
204155_s_at	1.29e-06	4.18e-08	-6.455997	8.451173	-0.5556582	SIK3	SIK family kinase 3
211972_x_at	1.29e-06	4.20e-08	6.454379	8.445496	0.4647566	RPLP0	ribosomal protein lateral stalk subunit P0
202313_at	1.30e-06	4.23e-08	6.452802	8.439964	0.7443483	PPP2R2A	protein phosphatase 2 regulatory subunit Balpha
202567_at	1.30e-06	4.23e-08	6.452328	8.438302	0.7258581	SNRPD3	small nuclear ribonucleoprotein D3 polypeptide
200819_s_at	1.31e-06	4.28e-08	6.449421	8.428104	0.4620295	RPS15	ribosomal protein S15
218514_at	1.31e-06	4.28e-08	6.449079	8.426904	0.4613944	SMG8	SMG8, nonsense mediated mRNA decay factor
221552_at	1.32e-06	4.32e-08	-6.446631	8.418317	-0.6506781	ABHD6	abhydrolase domain containing 6
221520_s_at	1.35e-06	4.40e-08	6.441322	8.399694	0.8490887	CDCA8	cell division cycle associated 8
219217_at	1.35e-06	4.43e-08	6.439382	8.39289	0.8706531	NARS2	asparaginyl-tRNA synthetase 2, mitochondrial (putative)
204737_s_at	1.35e-06	4.44e-08	-6.439245	8.392407	-0.3980642	MYH7///MYH6	myosin, heavy chain 7, cardiac muscle, beta///myosin heavy chain 6
222250_s_at	1.35e-06	4.44e-08	6.439014	8.391596	0.4515017	INTS7	integrator complex subunit 7
208697_s_at	1.35e-06	4.45e-08	6.438636	8.390272	0.6347179	EIF3E	eukaryotic translation initiation factor 3 subunit E
204365_s_at	1.36e-06	4.46e-08	-6.437558	8.38649	-1.2356912	REEP1	receptor accessory protein 1
216237_s_at	1.36e-06	4.48e-08	6.43682	8.383902	1.3164334	MCM5	minichromosome maintenance complex component 5
207895_at	1.37e-06	4.53e-08	-6.433367	8.371791	-1.2752509	NAALADL1	N-acetylated alpha-linked acidic dipeptidase-like 1
213921_at	1.37e-06	4.54e-08	-6.432788	8.369758	-1.6382757	SST	somatostatin
208974_x_at	1.39e-06	4.61e-08	6.428921	8.356198	0.8025581	KPNB1	karyopherin subunit beta 1
40829_at	1.40e-06	4.64e-08	-6.426754	8.348598	-0.4599277	WDTC1	WD and tetratricopeptide repeats 1
218627_at	1.40e-06	4.65e-08	6.425981	8.345886	0.8512121	DRAM1	DNA damage regulated autophagy modulator 1
214095_at	1.40e-06	4.68e-08	6.424576	8.340959	0.865753	SHMT2	serine hydroxymethyltransferase 2
218730_s_at	1.40e-06	4.68e-08	-6.424571	8.340942	-0.5826278	OGN	osteoglycin
213399_x_at	1.41e-06	4.69e-08	6.424075	8.339201	0.8112627	RPN2	ribophorin II
205565_s_at	1.42e-06	4.74e-08	6.420704	8.327381	0.7690841	FXN	frataxin
221577_x_at	1.44e-06	4.81e-08	6.416986	8.31434	2.3537028	GDF15	growth differentiation factor 15
218156_s_at	1.46e-06	4.88e-08	6.413086	8.300664	1.0380107	TSR1	TSR1, ribosome maturation factor
206316_s_at	1.49e-06	5.00e-08	6.406103	8.276179	0.6474582	KNTC1	kinetochore associated 1
200627_at	1.54e-06	5.17e-08	6.396923	8.243994	0.6839042	PTGES3	prostaglandin E synthase 3
213129_s_at	1.55e-06	5.20e-08	6.395054	8.237441	1.283845	LOC101060817///GCSH	glycine cleavage system H protein, mitochondrial-like///glycine cleavage system protein H
204870_s_at	1.55e-06	5.21e-08	-6.394482	8.235435	-0.5701854	PCSK2	proprotein convertase subtilisin/kexin type 2
207006_s_at	1.57e-06	5.28e-08	-6.391226	8.224021	-0.4170546	CCDC106	coiled-coil domain containing 106
203661_s_at	1.58e-06	5.32e-08	-6.389004	8.216233	-0.7445052	TMOD1	tropomodulin 1
202706_s_at	1.58e-06	5.35e-08	6.387524	8.211043	0.7687918	UMPS	uridine monophosphate synthetase
209875_s_at	1.59e-06	5.38e-08	6.385928	8.205449	2.9002449	SPP1	secreted phosphoprotein 1
221712_s_at	1.60e-06	5.41e-08	6.384054	8.198881	0.8978866	WDR74	WD repeat domain 74
219167_at	1.60e-06	5.42e-08	-6.383814	8.19804	-1.1083481	RASL12	RAS like family 12
209207_s_at	1.62e-06	5.49e-08	6.379955	8.184513	0.7135006	LOC102724364///LOC100996517///SEC22B	vesicle-trafficking protein SEC22b-like///vesicle-trafficking protein SEC22b///SEC22 homolog B, vesicle trafficking protein (gene/pseudogene)
219177_at	1.62e-06	5.50e-08	6.379711	8.183659	0.632285	BRIX1	BRX1, biogenesis of ribosomes
218726_at	1.62e-06	5.51e-08	6.379091	8.181485	0.8797219	HJURP	Holliday junction recognition protein
37117_at	1.64e-06	5.58e-08	6.375694	8.169578	1.1634285	PRR5-ARHGAP8///ARHGAP8	PRR5-ARHGAP8 readthrough///Rho GTPase activating protein 8
218305_at	1.64e-06	5.61e-08	6.374397	8.165031	0.7396929	IPO4	importin 4
208308_s_at	1.64e-06	5.61e-08	6.374368	8.16493	0.9745312	GPI	glucose-6-phosphate isomerase
202581_at	1.65e-06	5.64e-08	6.372638	8.158867	1.5097348	HSPA1B///HSPA1A	heat shock protein family A (Hsp70) member 1B///heat shock protein family A (Hsp70) member 1A
36936_at	1.67e-06	5.71e-08	6.369321	8.147243	1.1611083	TSTA3	tissue specific transplantation antigen P35B
213378_s_at	1.68e-06	5.75e-08	6.367106	8.13948	0.6669641	LOC642846///DDX12P///DDX11	DEAD/H (Asp-Glu-Ala-Asp/His) box polypeptide 11-like///DEAD/H-box helicase 12, pseudogene///DEAD/H-box helicase 11
205382_s_at	1.69e-06	5.80e-08	-6.364935	8.131871	-1.5453733	CFD	complement factor D
203462_x_at	1.70e-06	5.85e-08	6.362437	8.123118	0.8627559	EIF3B	eukaryotic translation initiation factor 3 subunit B
203797_at	1.70e-06	5.85e-08	6.362392	8.122958	1.2641802	VSNL1	visinin like 1
200881_s_at	1.70e-06	5.86e-08	6.362222	8.122364	0.8838952	DNAJA1	DnaJ heat shock protein family (Hsp40) member A1
215100_at	1.70e-06	5.89e-08	-6.360894	8.117709	-1.1435164	ADTRP	androgen dependent TFPI regulating protein
203696_s_at	1.70e-06	5.89e-08	6.360539	8.116464	0.5286395	RFC2	replication factor C subunit 2
217786_at	1.70e-06	5.91e-08	6.359892	8.114199	1.0379496	PRMT5	protein arginine methyltransferase 5
221305_s_at	1.71e-06	5.92e-08	-6.359446	8.112634	-1.4209503	UGT1A3///UGT1A1///UGT1A9///UGT1A5///UGT1A8	UDP glucuronosyltransferase family 1 member A3///UDP glucuronosyltransferase family 1 member A1///UDP glucuronosyltransferase family 1 member A9///UDP glucuronosyltransferase family 1 member A5///UDP glucuronosyltransferase family 1 member A8
211056_s_at	1.76e-06	6.13e-08	6.349582	8.078074	0.6821834	SRD5A1	steroid 5 alpha-reductase 1
221004_s_at	1.79e-06	6.21e-08	-6.345816	8.064877	-1.5053299	ITM2C	integral membrane protein 2C
212942_s_at	1.80e-06	6.27e-08	6.343141	8.055508	2.0241626	CEMIP	cell migration inducing hyaluronan binding protein
200930_s_at	1.80e-06	6.28e-08	-6.343088	8.055319	-1.2925007	VCL	vinculin
218460_at	1.81e-06	6.32e-08	6.341004	8.04802	0.666915	DNAAF5	dynein axonemal assembly factor 5
220138_at	1.82e-06	6.37e-08	-6.339098	8.041342	-1.2636496	HAND1	heart and neural crest derivatives expressed 1
205324_s_at	1.83e-06	6.39e-08	6.337908	8.037175	0.907064	FTSJ1	FtsJ RNA methyltransferase homolog 1 (E. coli)
202270_at	1.83e-06	6.43e-08	6.336395	8.031872	1.431946	GBP1	guanylate binding protein 1
201897_s_at	1.84e-06	6.46e-08	6.334847	8.026451	1.2148799	CKS1B	CDC28 protein kinase regulatory subunit 1B
203976_s_at	1.84e-06	6.48e-08	6.334222	8.024262	0.8352097	CHAF1A	chromatin assembly factor 1 subunit A
209311_at	1.85e-06	6.50e-08	-6.333266	8.020912	-0.7509663	BCL2L2	BCL2 like 2
59631_at	1.85e-06	6.50e-08	6.333135	8.020453	0.3245076	TXNRD3NB///TXNRD3	thioredoxin reductase 3 neighbor///thioredoxin reductase 3
202212_at	1.85e-06	6.51e-08	6.332936	8.019758	0.6653813	PES1	pescadillo ribosomal biogenesis factor 1
210759_s_at	1.86e-06	6.58e-08	6.32996	8.009332	0.6473881	PSMA1	proteasome subunit alpha 1
211562_s_at	1.87e-06	6.63e-08	-6.32787	8.002011	-1.4864252	LMOD1	leiomodin 1
200003_s_at	1.88e-06	6.65e-08	6.326847	7.998429	0.6444061	MIR6805///RPL28	microRNA 6805///ribosomal protein L28
218979_at	1.91e-06	6.77e-08	6.32187	7.980996	0.8877078	RMI1	RecQ mediated genome instability 1
212949_at	1.92e-06	6.80e-08	6.320648	7.976716	0.7494359	NCAPH	non-SMC condensin I complex subunit H
208808_s_at	1.92e-06	6.83e-08	6.319765	7.973625	1.2245277	HMGB2	high mobility group box 2
219065_s_at	1.93e-06	6.88e-08	6.317711	7.966431	0.903189	DPY30///MEMO1	dpy-30, histone methyltransferase complex regulatory subunit///mediator of cell motility 1
219248_at	1.94e-06	6.92e-08	6.315909	7.960121	0.5545061	THUMPD2	THUMP domain containing 2
212480_at	1.98e-06	7.07e-08	-6.310157	7.939979	-0.7660477	SPECC1L	sperm antigen with calponin homology and coiled-coil domains 1 like
211618_s_at	1.99e-06	7.10e-08	-6.308882	7.935513	-1.1340549	ALPI	alkaline phosphatase, intestinal
204962_s_at	2.00e-06	7.16e-08	6.306303	7.926481	1.2188131	SLC35F6///CENPA	solute carrier family 35 member F6///centromere protein A
212048_s_at	2.00e-06	7.17e-08	6.305937	7.925202	0.9015926	YARS	tyrosyl-tRNA synthetase
200834_s_at	2.01e-06	7.21e-08	6.304386	7.91977	0.6886606	RPS21	ribosomal protein S21
204649_at	2.07e-06	7.44e-08	6.295959	7.890267	0.7984942	TROAP	trophinin associated protein
209498_at	2.08e-06	7.48e-08	-6.294397	7.884797	-2.043895	CEACAM1	carcinoembryonic antigen related cell adhesion molecule 1
209018_s_at	2.09e-06	7.51e-08	-6.293371	7.881205	-0.7063828	PINK1	PTEN induced putative kinase 1
213407_at	2.15e-06	7.75e-08	-6.284473	7.850057	-1.3849449	PHLPP2	PH domain and leucine rich repeat protein phosphatase 2
213454_at	2.15e-06	7.75e-08	6.284318	7.849514	0.760784	APITD1-CORT///APITD1	APITD1-CORT readthrough///apoptosis-inducing, TAF9-like domain 1
201385_at	2.15e-06	7.78e-08	6.283501	7.846654	0.6621206	DHX15	DEAH-box helicase 15
214143_x_at	2.16e-06	7.82e-08	6.28185	7.840876	0.4465092	RPL24	ribosomal protein L24
209627_s_at	2.16e-06	7.83e-08	6.281587	7.839956	0.8387393	OSBPL3	oxysterol binding protein like 3
200944_s_at	2.18e-06	7.89e-08	6.279507	7.832675	0.6531474	LOC101927733///HMGN1	uncharacterized LOC101927733///high mobility group nucleosome binding domain 1
202148_s_at	2.20e-06	7.97e-08	6.276705	7.822869	0.7617885	PYCR1	pyrroline-5-carboxylate reductase 1
208675_s_at	2.20e-06	7.99e-08	6.276076	7.820665	0.8795837	DDOST	dolichyl-diphosphooligosaccharide--protein glycosyltransferase non-catalytic subunit
209433_s_at	2.20e-06	8.00e-08	6.275771	7.8196	0.9537187	PPAT	phosphoribosyl pyrophosphate amidotransferase
203764_at	2.20e-06	8.03e-08	6.274504	7.815164	1.3096613	DLGAP5	DLG associated protein 5
209171_at	2.21e-06	8.05e-08	6.273989	7.813361	0.6491027	ITPA	inosine triphosphatase
212070_at	2.21e-06	8.06e-08	6.273486	7.811603	1.3680232	ADGRG1	adhesion G protein-coupled receptor G1
201112_s_at	2.21e-06	8.08e-08	6.272817	7.80926	1.2062762	CSE1L	chromosome segregation 1 like
212656_at	2.23e-06	8.16e-08	6.270068	7.799641	0.736071	TSFM	Ts translation elongation factor, mitochondrial
201202_at	2.25e-06	8.23e-08	6.267652	7.791186	1.2759661	PCNA	proliferating cell nuclear antigen
45288_at	2.25e-06	8.25e-08	-6.267201	7.789607	-0.5788386	ABHD6	abhydrolase domain containing 6
217774_s_at	2.25e-06	8.27e-08	6.266389	7.786766	0.9406176	TRMT112	tRNA methyltransferase 11-2 homolog (S. cerevisiae)
220892_s_at	2.25e-06	8.29e-08	6.265763	7.784577	1.2978604	PSAT1	phosphoserine aminotransferase 1
217152_at	2.25e-06	8.30e-08	-6.265545	7.783814	-0.5003346
202649_x_at	2.27e-06	8.36e-08	6.263355	7.776149	0.6383097	RPS19	ribosomal protein S19
212014_x_at	2.27e-06	8.39e-08	6.262604	7.77352	1.2554496	CD44	CD44 molecule (Indian blood group)
211276_at	2.28e-06	8.41e-08	-6.261688	7.770316	-1.3543548	TCEAL2	transcription elongation factor A like 2
212532_s_at	2.28e-06	8.45e-08	6.260435	7.765933	0.5640068	LSM12	LSM12 homolog
205085_at	2.32e-06	8.60e-08	6.255537	7.748795	0.692464	ORC1	origin recognition complex subunit 1
218331_s_at	2.35e-06	8.72e-08	6.251855	7.735913	0.8119615	FAM208B	family with sequence similarity 208 member B
209317_at	2.35e-06	8.72e-08	6.25176	7.735579	0.8616659	POLR1C	RNA polymerase I subunit C
217827_s_at	2.35e-06	8.76e-08	6.250444	7.730977	0.7546354	SPG21	spastic paraplegia 21 (autosomal recessive, Mast syndrome)
215714_s_at	2.37e-06	8.84e-08	6.247971	7.722324	0.7008859	SMARCA4	SWI/SNF related, matrix associated, actin dependent regulator of chromatin, subfamily a, member 4
218073_s_at	2.39e-06	8.90e-08	6.245919	7.715147	1.359358	NDC1	NDC1 transmembrane nucleoporin
208596_s_at	2.44e-06	9.12e-08	-6.239243	7.691795	-1.9890845	UGT1A3///UGT1A1///UGT1A4///UGT1A9///UGT1A5///UGT1A6///UGT1A7///UGT1A8///UGT1A10	UDP glucuronosyltransferase family 1 member A3///UDP glucuronosyltransferase family 1 member A1///UDP glucuronosyltransferase family 1 member A4///UDP glucuronosyltransferase family 1 member A9///UDP glucuronosyltransferase family 1 member A5///UDP glucuronosyltransferase family 1 member A6///UDP glucuronosyltransferase family 1 member A7///UDP glucuronosyltransferase family 1 member A8///UDP glu…
218947_s_at	2.44e-06	9.13e-08	6.238993	7.690918	0.8916524	MTPAP	mitochondrial poly(A) polymerase
212160_at	2.44e-06	9.14e-08	6.238773	7.690149	1.0544283	XPOT	exportin for tRNA
220082_at	2.44e-06	9.15e-08	-6.23828	7.688426	-1.4617755	PPP1R14D	protein phosphatase 1 regulatory inhibitor subunit 14D
200822_x_at	2.46e-06	9.23e-08	6.236064	7.680675	0.578925	TPI1	triosephosphate isomerase 1
59697_at	2.46e-06	9.25e-08	6.235439	7.678488	1.1298058	RAB15	RAB15, member RAS oncogene family
205902_at	2.46e-06	9.27e-08	-6.234781	7.676188	-0.8489622	KCNN3	potassium calcium-activated channel subfamily N member 3
207432_at	2.47e-06	9.29e-08	-6.234005	7.673474	-1.371749	BEST2	bestrophin 2
202159_at	2.49e-06	9.38e-08	6.231555	7.664904	0.6582423	FARSA	phenylalanyl-tRNA synthetase alpha subunit
213030_s_at	2.50e-06	9.46e-08	-6.229041	7.656113	-1.0165487	PLXNA2	plexin A2
200889_s_at	2.50e-06	9.47e-08	6.228882	7.655558	1.1232859	SSR1	signal sequence receptor subunit 1
202887_s_at	2.50e-06	9.47e-08	6.228761	7.655134	1.8192801	DDIT4	DNA damage inducible transcript 4
211686_s_at	2.50e-06	9.47e-08	6.228745	7.655076	0.7755397	MAK16	MAK16 homolog
221807_s_at	2.51e-06	9.54e-08	6.226851	7.648455	0.9034182	TRABD	TraB domain containing
204684_at	2.54e-06	9.65e-08	-6.22344	7.636525	-1.0270116	NPTX1	neuronal pentraxin 1
202590_s_at	2.58e-06	9.79e-08	-6.219502	7.622755	-0.7092831	PDK2	pyruvate dehydrogenase kinase 2
208030_s_at	2.58e-06	9.82e-08	-6.218825	7.62039	-0.5920724	ADD1	adducin 1
217099_s_at	2.58e-06	9.82e-08	6.218732	7.620062	0.6883262	GEMIN4	gem nuclear organelle associated protein 4
200956_s_at	2.61e-06	9.95e-08	6.215027	7.607109	0.9475357	SSRP1	structure specific recognition protein 1
203908_at	2.61e-06	9.97e-08	-6.214399	7.604914	-2.4046445	SLC4A4	solute carrier family 4 member 4
219027_s_at	2.64e-06	1.01e-07	-6.211486	7.594729	-0.3995403	MYO9A	myosin IXA
209709_s_at	2.66e-06	1.02e-07	6.209114	7.586437	0.9361938	HMMR	hyaluronan mediated motility receptor
208050_s_at	2.66e-06	1.02e-07	6.208692	7.584963	0.8038318	CASP2	caspase 2
217861_s_at	2.67e-06	1.02e-07	6.207299	7.580091	0.6360559	PREB	prolactin regulatory element binding
209507_at	2.69e-06	1.03e-07	6.204326	7.569699	0.639777	RPA3	replication protein A3
213892_s_at	2.69e-06	1.03e-07	6.204134	7.569029	0.9447667	APRT	adenine phosphoribosyltransferase
206955_at	2.72e-06	1.05e-07	-6.200398	7.555968	-0.7164979	LOC101930168///LOC100509620///AQP7	putative aquaporin-7-like protein 3///putative aquaporin-7-like protein 3///aquaporin 7
213911_s_at	2.75e-06	1.06e-07	6.197813	7.546932	0.9271288	H2AFZ	H2A histone family member Z
217967_s_at	2.75e-06	1.06e-07	-6.196715	7.543097	-2.1419763	FAM129A	family with sequence similarity 129 member A
210986_s_at	2.76e-06	1.07e-07	-6.195871	7.540147	-1.5045265	TPM1	tropomyosin 1 (alpha)
207628_s_at	2.76e-06	1.07e-07	6.19549	7.538815	0.7350042	WBSCR22	Williams-Beuren syndrome chromosome region 22
218829_s_at	2.76e-06	1.07e-07	6.195477	7.538767	1.0311093	CHD7	chromodomain helicase DNA binding protein 7
201672_s_at	2.79e-06	1.08e-07	6.191588	7.525176	0.8439415	USP14	ubiquitin specific peptidase 14
204607_at	2.80e-06	1.09e-07	-6.190476	7.521292	-2.9200059	HMGCS2	3-hydroxy-3-methylglutaryl-CoA synthase 2
217716_s_at	2.80e-06	1.09e-07	6.189876	7.519193	0.6064446	SEC61A1	Sec61 translocon alpha 1 subunit
205441_at	2.84e-06	1.11e-07	-6.185834	7.505067	-0.5813908	OCEL1	occludin/ELL domain containing 1
202936_s_at	2.84e-06	1.11e-07	6.185479	7.503826	1.7383364	SOX9	SRY-box 9
205478_at	2.86e-06	1.12e-07	-6.183023	7.495245	-0.9145678	PPP1R1A	protein phosphatase 1 regulatory inhibitor subunit 1A
221198_at	2.88e-06	1.12e-07	-6.181042	7.488325	-0.5212833	SCT	secretin
202921_s_at	2.88e-06	1.13e-07	-6.180072	7.484934	-0.689662	ANK2	ankyrin 2, neuronal
222155_s_at	2.88e-06	1.13e-07	6.179998	7.484676	1.1339581	SLC52A2	solute carrier family 52 member 2
221821_s_at	2.94e-06	1.15e-07	6.174647	7.465981	0.6523407	KANSL2	KAT8 regulatory NSL complex subunit 2
219098_at	2.94e-06	1.15e-07	6.174333	7.464881	0.5982877	MYBBP1A	MYB binding protein 1a
204146_at	2.96e-06	1.16e-07	6.172237	7.457561	0.9034843	RAD51AP1	RAD51 associated protein 1
218473_s_at	2.97e-06	1.17e-07	6.170987	7.453193	0.6030276	COLGALT1	collagen beta(1-O)galactosyltransferase 1
212581_x_at	2.97e-06	1.17e-07	6.169971	7.449645	0.4798945	GAPDH	glyceraldehyde-3-phosphate dehydrogenase
220645_at	2.97e-06	1.17e-07	-6.169533	7.448114	-1.6100953	NXPE4	neurexophilin and PC-esterase domain family member 4
220595_at	2.98e-06	1.18e-07	-6.168808	7.445583	-1.2116266	PDZRN4	PDZ domain containing ring finger 4
201291_s_at	3.00e-06	1.19e-07	6.166371	7.437068	1.8096087	TOP2A	topoisomerase (DNA) II alpha
218239_s_at	3.03e-06	1.20e-07	6.163492	7.427012	0.8042575	GTPBP4	GTP binding protein 4
204531_s_at	3.06e-06	1.21e-07	6.160733	7.417374	0.5486032	BRCA1	BRCA1, DNA repair associated
208044_s_at	3.06e-06	1.21e-07	-6.159941	7.41461	-0.5232959	PPARD	peroxisome proliferator activated receptor delta
203270_at	3.08e-06	1.22e-07	6.157689	7.406741	1.006989	DTYMK	deoxythymidylate kinase
218403_at	3.10e-06	1.23e-07	6.155333	7.398514	0.8523884	TRIAP1	TP53 regulated inhibitor of apoptosis 1
218889_at	3.10e-06	1.23e-07	6.155318	7.39846	1.0990119	NOC3L	NOC3 like DNA replication regulator
212757_s_at	3.13e-06	1.24e-07	-6.15292	7.390088	-0.8424553	CAMK2G	calcium/calmodulin dependent protein kinase II gamma
202189_x_at	3.14e-06	1.25e-07	6.151611	7.385516	0.6765577	MIR4745///PTBP1	microRNA 4745///polypyrimidine tract binding protein 1
204510_at	3.17e-06	1.27e-07	6.148031	7.373015	0.9340981	CDC7	cell division cycle 7
205321_at	3.19e-06	1.27e-07	6.146244	7.366773	1.7873193	EIF2S3	eukaryotic translation initiation factor 2 subunit gamma
211593_s_at	3.19e-06	1.28e-07	-6.146095	7.366252	-0.6949938	MAST2	microtubule associated serine/threonine kinase 2
204753_s_at	3.22e-06	1.29e-07	-6.143402	7.356852	-0.8913631	HLF	HLF, PAR bZIP transcription factor
209469_at	3.22e-06	1.29e-07	-6.143043	7.355597	-1.3397837	GPM6A	glycoprotein M6A
210405_x_at	3.23e-06	1.29e-07	6.141952	7.351787	0.7502842	TNFRSF10B	TNF receptor superfamily member 10b
564_at	3.23e-06	1.30e-07	-6.141164	7.349038	-1.0067391	GNA11	G protein subunit alpha 11
203284_s_at	3.25e-06	1.31e-07	6.138865	7.34101	1.2195512	HS2ST1	heparan sulfate 2-O-sulfotransferase 1
209784_s_at	3.26e-06	1.31e-07	6.137973	7.337896	1.131716	JAG2	jagged 2
204480_s_at	3.29e-06	1.32e-07	6.135413	7.328959	1.0829632	C9orf16	chromosome 9 open reading frame 16
212288_at	3.29e-06	1.33e-07	-6.13524	7.328355	-1.6137464	FNBP1	formin binding protein 1
207265_s_at	3.32e-06	1.34e-07	6.132393	7.318417	0.8755132	KDELR3	KDEL endoplasmic reticulum protein retention receptor 3
204482_at	3.34e-06	1.35e-07	-6.129961	7.309925	-0.9559078	CLDN5	claudin 5
213523_at	3.35e-06	1.35e-07	6.129267	7.307504	0.8223654	CCNE1	cyclin E1
212685_s_at	3.35e-06	1.36e-07	6.128703	7.305533	0.8233098	TBL2	transducin (beta)-like 2
202406_s_at	3.35e-06	1.36e-07	6.1284	7.304475	0.571976	TIAL1	TIA1 cytotoxic granule-associated RNA binding protein-like 1
209427_at	3.41e-06	1.39e-07	-6.122973	7.285535	-1.6642293	SMTN	smoothelin
215905_s_at	3.42e-06	1.39e-07	6.121581	7.280678	0.6862228	SNRNP40	small nuclear ribonucleoprotein U5 subunit 40
211848_s_at	3.42e-06	1.39e-07	-6.121192	7.27932	-3.0021204	CEACAM7	carcinoembryonic antigen related cell adhesion molecule 7
203851_at	3.42e-06	1.40e-07	-6.121006	7.27867	-0.9770528	IGFBP6	insulin like growth factor binding protein 6
202680_at	3.44e-06	1.40e-07	6.119681	7.274043	0.8532321	GTF2E2	general transcription factor IIE subunit 2
210463_x_at	3.45e-06	1.41e-07	6.117958	7.268032	0.9883485	TRMT1	tRNA methyltransferase 1
218877_s_at	3.46e-06	1.41e-07	6.117124	7.265122	0.8573304	TRMT11	tRNA methyltransferase 11 homolog
203559_s_at	3.50e-06	1.43e-07	-6.113957	7.254069	-2.3514748	AOC1	amine oxidase, copper containing 1
219038_at	3.51e-06	1.44e-07	6.112523	7.249066	1.5547935	MORC4	MORC family CW-type zinc finger 4
203040_s_at	3.54e-06	1.45e-07	6.110099	7.240609	0.7186134	HMBS	hydroxymethylbilane synthase
213924_at	3.58e-06	1.47e-07	-6.106854	7.229287	-0.7436994	GNAL	G protein subunit alpha L
218802_at	3.59e-06	1.48e-07	6.105292	7.223834	0.9288488	MCUB	mitochondrial calcium uniporter dominant negative beta subunit
203842_s_at	3.62e-06	1.49e-07	-6.102911	7.21553	-0.7955158	MAPRE3	microtubule associated protein RP/EB family member 3
209242_at	3.62e-06	1.49e-07	-6.102504	7.21411	-0.6471835	PEG3	paternally expressed 3
221575_at	3.62e-06	1.50e-07	6.101623	7.211034	0.6408081	SCLY	selenocysteine lyase
219398_at	3.62e-06	1.50e-07	-6.101513	7.21065	-0.7024794	CIDEC	cell death inducing DFFA like effector c
209633_at	3.65e-06	1.51e-07	-6.099308	7.202958	-0.5137202	PPP2R3A	protein phosphatase 2 regulatory subunit B''alpha
200629_at	3.67e-06	1.52e-07	6.097372	7.196206	1.6166175	WARS	tryptophanyl-tRNA synthetase
220421_at	3.71e-06	1.53e-07	-6.094441	7.18598	-1.7902872	BTNL8	butyrophilin like 8
200823_x_at	3.73e-06	1.55e-07	6.092604	7.179575	0.7993478	RPL29	ribosomal protein L29
34449_at	3.75e-06	1.56e-07	6.090769	7.173174	0.4360045	CASP2	caspase 2
202168_at	3.76e-06	1.56e-07	6.089664	7.16932	0.8317042	AK6///TAF9	adenylate kinase 6///TATA-box binding protein associated factor 9
214274_s_at	3.77e-06	1.57e-07	-6.088437	7.16504	-0.9553422	ACAA1	acetyl-CoA acyltransferase 1
204752_x_at	3.77e-06	1.57e-07	6.087866	7.163049	0.5136852	PARP2	poly(ADP-ribose) polymerase 2
210829_s_at	3.77e-06	1.57e-07	-6.087505	7.161788	-0.6474817	SSBP2	single stranded DNA binding protein 2
45633_at	3.78e-06	1.58e-07	6.086815	7.159383	0.45345	GINS3	GINS complex subunit 3
210320_s_at	3.86e-06	1.61e-07	6.080892	7.138728	0.382114	DDX52	DEAD-box helicase 52
205528_s_at	3.87e-06	1.62e-07	-6.079637	7.134352	-0.6623651	RUNX1T1	RUNX1 translocation partner 1
209482_at	3.94e-06	1.65e-07	6.074562	7.116655	0.7415401	POP7	POP7 homolog, ribonuclease P/MRP subunit
205794_s_at	3.94e-06	1.65e-07	-6.073912	7.114391	-0.657949	NOVA1	NOVA alternative splicing regulator 1
218903_s_at	3.99e-06	1.67e-07	6.070227	7.101542	0.7363865	NABP2	nucleic acid binding protein 2
203022_at	3.99e-06	1.67e-07	6.070127	7.101193	0.9684306	RNASEH2A	ribonuclease H2 subunit A
201663_s_at	4.00e-06	1.68e-07	6.069182	7.097899	1.0550635	SMC4	structural maintenance of chromosomes 4
213320_at	4.01e-06	1.69e-07	6.067973	7.093683	0.7303132	PRMT3	protein arginine methyltransferase 3
219799_s_at	4.01e-06	1.69e-07	-6.06751	7.09207	-1.7874748	DHRS9	dehydrogenase/reductase 9
219530_at	4.01e-06	1.69e-07	6.067374	7.091594	0.5950559	PALB2	partner and localizer of BRCA2
207643_s_at	4.04e-06	1.71e-07	-6.06489	7.082937	-0.5732866	TNFRSF1A	TNF receptor superfamily member 1A
215300_s_at	4.04e-06	1.71e-07	-6.064485	7.081524	-0.8578333	FMO5	flavin containing monooxygenase 5
218756_s_at	4.04e-06	1.71e-07	-6.064285	7.080827	-1.9803642	DHRS11	dehydrogenase/reductase 11
214737_x_at	4.04e-06	1.71e-07	6.064218	7.080593	0.6678199	HNRNPC	heterogeneous nuclear ribonucleoprotein C (C1/C2)
209453_at	4.08e-06	1.73e-07	-6.061279	7.07035	-0.6125611	SLC9A1	solute carrier family 9 member A1
204405_x_at	4.10e-06	1.74e-07	6.059632	7.06461	0.7241818	DIMT1	DIM1 dimethyladenosine transferase 1 homolog
218398_at	4.10e-06	1.74e-07	6.058982	7.062343	1.1497778	MRPS30	mitochondrial ribosomal protein S30
200738_s_at	4.15e-06	1.76e-07	6.055739	7.05104	0.7735381	PGK1	phosphoglycerate kinase 1
201329_s_at	4.16e-06	1.77e-07	6.054368	7.046262	1.1698505	ETS2	ETS proto-oncogene 2, transcription factor
219197_s_at	4.20e-06	1.79e-07	-6.051452	7.036101	-0.5807637	SCUBE2	signal peptide, CUB domain and EGF like domain containing 2
200795_at	4.23e-06	1.80e-07	-6.049414	7.028999	-1.861696	SPARCL1	SPARC like 1
220610_s_at	4.24e-06	1.81e-07	-6.048431	7.025573	-0.5145772	LRRFIP2	LRR binding FLII interacting protein 2
212686_at	4.27e-06	1.83e-07	6.045984	7.017044	0.8324771	PPM1H	protein phosphatase, Mg2+/Mn2+ dependent 1H
204344_s_at	4.27e-06	1.83e-07	-6.045459	7.015216	-0.696285	SEC23A	Sec23 homolog A, coat complex II component
203812_at	4.29e-06	1.84e-07	-6.043987	7.010089	-0.6116204	SLIT3	slit guidance ligand 3
204284_at	4.30e-06	1.84e-07	-6.043422	7.008118	-1.0310415	PPP1R3C	protein phosphatase 1 regulatory subunit 3C
203856_at	4.31e-06	1.85e-07	6.042455	7.00475	1.1027831	VRK1	vaccinia related kinase 1
206042_x_at	4.32e-06	1.86e-07	-6.041517	7.001482	-1.2289828	SNURF///SNRPN	SNRPN upstream reading frame///small nuclear ribonucleoprotein polypeptide N
206623_at	4.32e-06	1.86e-07	-6.041232	7.00049	-0.5653168	PDE6A	phosphodiesterase 6A
210640_s_at	4.32e-06	1.86e-07	-6.040882	6.999269	-0.6350321	GPER1	G protein-coupled estrogen receptor 1
205049_s_at	4.32e-06	1.86e-07	-6.040286	6.997193	-1.1258922	CD79A	CD79a molecule
213965_s_at	4.35e-06	1.88e-07	-6.038257	6.990123	-0.4974773	CHD5	chromodomain helicase DNA binding protein 5
205733_at	4.35e-06	1.88e-07	6.038186	6.989878	0.5195086	BLM	Bloom syndrome RecQ like helicase
204817_at	4.35e-06	1.88e-07	6.037373	6.987045	0.7991557	ESPL1	extra spindle pole bodies like 1, separase
218204_s_at	4.35e-06	1.88e-07	-6.037297	6.986779	-0.991959	FYCO1	FYVE and coiled-coil domain containing 1
200753_x_at	4.36e-06	1.89e-07	6.036206	6.982978	0.8510112	MIR636///SRSF2	microRNA 636///serine and arginine rich splicing factor 2
201303_at	4.41e-06	1.91e-07	6.033021	6.971885	0.7220396	EIF4A3	eukaryotic translation initiation factor 4A3
204776_at	4.41e-06	1.91e-07	-6.032849	6.971285	-1.2357293	THBS4	thrombospondin 4
213941_x_at	4.41e-06	1.92e-07	6.032598	6.970411	0.4980916	RPS7	ribosomal protein S7
201079_at	4.43e-06	1.93e-07	6.030746	6.963961	0.8764212	SYNGR2	synaptogyrin 2
218213_s_at	4.44e-06	1.94e-07	6.029677	6.960237	0.7543278	TMEM258	transmembrane protein 258
201381_x_at	4.52e-06	1.97e-07	6.024933	6.943712	0.9244399	CACYBP	calcyclin binding protein
219615_s_at	4.53e-06	1.98e-07	-6.023704	6.939434	-0.7831235	KCNK5	potassium two pore domain channel subfamily K member 5
201790_s_at	4.54e-06	1.99e-07	6.022592	6.93556	1.1280279	DHCR7	7-dehydrocholesterol reductase
205231_s_at	4.54e-06	1.99e-07	-6.022525	6.935328	-0.6396803	EPM2A	epilepsy, progressive myoclonus type 2A, Lafora disease (laforin)
48031_r_at	4.56e-06	2.00e-07	-6.020939	6.929804	-0.4921655	FAXDC2	fatty acid hydroxylase domain containing 2
212715_s_at	4.56e-06	2.00e-07	-6.020796	6.929307	-0.7470378	MICAL3	microtubule associated monooxygenase, calponin and LIM domain containing 3
200884_at	4.56e-06	2.00e-07	-6.020705	6.92899	-2.2041018	CKB	creatine kinase B
212127_at	4.57e-06	2.01e-07	6.019598	6.925133	0.6962378	RANGAP1	Ran GTPase activating protein 1
205892_s_at	4.57e-06	2.01e-07	-6.01923	6.923852	-3.8957345	FABP1	fatty acid binding protein 1
212510_at	4.59e-06	2.02e-07	-6.017589	6.918138	-1.0337918	GPD1L	glycerol-3-phosphate dehydrogenase 1-like
206052_s_at	4.66e-06	2.05e-07	6.013286	6.903157	1.1285115	SLBP	stem-loop binding protein
212295_s_at	4.68e-06	2.06e-07	6.011871	6.898229	1.0942627	SLC7A1	solute carrier family 7 member 1
210050_at	4.72e-06	2.08e-07	6.009344	6.889431	0.3460338	TPI1	triosephosphate isomerase 1
218644_at	4.77e-06	2.11e-07	6.005879	6.877368	1.0981854	PLEK2	pleckstrin 2
201892_s_at	4.80e-06	2.12e-07	6.004136	6.8713	0.979818	IMPDH2	inosine monophosphate dehydrogenase 2
203392_s_at	4.83e-06	2.14e-07	6.001581	6.862408	0.8262204	CTBP1	C-terminal binding protein 1
204822_at	4.83e-06	2.14e-07	6.001302	6.861435	1.0283426	TTK	TTK protein kinase
201616_s_at	4.83e-06	2.14e-07	-6.001181	6.861015	-2.326948	CALD1	caldesmon 1
203590_at	4.85e-06	2.15e-07	-5.999965	6.856784	-1.3163547	DYNC1LI2	dynein cytoplasmic 1 light intermediate chain 2
219169_s_at	4.86e-06	2.16e-07	5.999163	6.853992	0.5423664	TFB1M	transcription factor B1, mitochondrial
211883_x_at	4.88e-06	2.17e-07	-5.997818	6.849309	-1.5710255	CEACAM1	carcinoembryonic antigen related cell adhesion molecule 1
208430_s_at	4.89e-06	2.18e-07	-5.996898	6.846109	-0.8300588	DTNA	dystrobrevin alpha
214882_s_at	4.93e-06	2.20e-07	5.994112	6.83641	0.7835815	MIR636///SRSF2	microRNA 636///serine and arginine rich splicing factor 2
204239_s_at	4.94e-06	2.21e-07	-5.993357	6.833783	-0.5702702	NNAT	neuronatin
210205_at	4.94e-06	2.21e-07	-5.993237	6.833368	-0.6462744	B3GALT4	beta-1,3-galactosyltransferase 4
212832_s_at	4.95e-06	2.21e-07	5.992368	6.830344	0.678874	CKAP5	cytoskeleton associated protein 5
205980_s_at	4.97e-06	2.23e-07	5.990894	6.825213	0.9342654	PRR5-ARHGAP8///ARHGAP8	PRR5-ARHGAP8 readthrough///Rho GTPase activating protein 8
208775_at	5.02e-06	2.25e-07	5.987736	6.814223	0.72376	XPO1	exportin 1
218088_s_at	5.02e-06	2.25e-07	-5.987584	6.813696	-0.6615416	RRAGC	Ras related GTP binding C
203622_s_at	5.03e-06	2.26e-07	5.98651	6.809959	0.8704722	PNO1	partner of NOB1 homolog
201994_at	5.03e-06	2.26e-07	5.986458	6.809775	0.5699277	MORF4L2	mortality factor 4 like 2
214077_x_at	5.04e-06	2.27e-07	-5.985532	6.806556	-0.7045113	MEIS3P1	Meis homeobox 3 pseudogene 1
217919_s_at	5.08e-06	2.29e-07	5.983215	6.798494	1.0152005	MRPL42	mitochondrial ribosomal protein L42
210549_s_at	5.09e-06	2.30e-07	-5.982315	6.795361	-0.4948902	CCL23	C-C motif chemokine ligand 23
202286_s_at	5.09e-06	2.30e-07	5.981934	6.794036	1.7852986	TACSTD2	tumor-associated calcium signal transducer 2
201786_s_at	5.11e-06	2.31e-07	5.980708	6.789773	0.6196619	ADAR	adenosine deaminase, RNA specific
201274_at	5.12e-06	2.32e-07	5.979679	6.78619	0.7488943	PSMA5	proteasome subunit alpha 5
212737_at	5.15e-06	2.33e-07	5.977829	6.779756	0.7149614	GM2A	GM2 ganglioside activator
205128_x_at	5.20e-06	2.36e-07	-5.975049	6.770086	-1.2064346	PTGS1	prostaglandin-endoperoxide synthase 1
200088_x_at	5.20e-06	2.36e-07	5.974681	6.768806	0.5739721	NBEAL1///RPL12	neurobeachin like 1///ribosomal protein L12
202307_s_at	5.26e-06	2.39e-07	5.971135	6.756472	1.5428951	TAP1	transporter 1, ATP binding cassette subfamily B member
221902_at	5.27e-06	2.40e-07	-5.970229	6.75332	-0.6294398	GPR153	G protein-coupled receptor 153
213436_at	5.29e-06	2.41e-07	-5.968894	6.748676	-0.4830597	CNR1	cannabinoid receptor 1
206503_x_at	5.30e-06	2.42e-07	5.96795	6.745394	0.8400883	PML	promyelocytic leukemia
205154_at	5.31e-06	2.42e-07	-5.967447	6.743645	-0.6991627	LRRN2	leucine rich repeat neuronal 2
216339_s_at	5.34e-06	2.44e-07	-5.965429	6.736626	-0.5250096	TNXB///TNXA	tenascin XB///tenascin XA (pseudogene)
203847_s_at	5.37e-06	2.46e-07	5.963447	6.729734	0.4174942	AKAP8	A-kinase anchoring protein 8
221810_at	5.38e-06	2.46e-07	5.962771	6.727381	1.1015766	RAB15	RAB15, member RAS oncogene family
220075_s_at	5.42e-06	2.48e-07	-5.960418	6.719202	-1.989612	CDHR5	cadherin related family member 5
201391_at	5.42e-06	2.48e-07	5.960305	6.718806	0.9457126	TRAP1	TNF receptor associated protein 1
208712_at	5.53e-06	2.54e-07	5.954533	6.69874	1.3794217	CCND1	cyclin D1
214484_s_at	5.53e-06	2.54e-07	5.953883	6.696477	0.8246212	SIGMAR1	sigma non-opioid intracellular receptor 1
221970_s_at	5.59e-06	2.57e-07	5.950476	6.684635	0.8602619	NOL11	nucleolar protein 11
212805_at	5.59e-06	2.57e-07	-5.950453	6.684555	-2.0387549	PRUNE2	prune homolog 2
200052_s_at	5.59e-06	2.57e-07	5.950266	6.683903	1.1825366	ILF2	interleukin enhancer binding factor 2
205022_s_at	5.59e-06	2.58e-07	-5.950129	6.68343	-1.0679946	FOXN3	forkhead box N3
205164_at	5.59e-06	2.58e-07	5.949898	6.682624	0.8177121	GCAT	glycine C-acetyltransferase
208711_s_at	5.59e-06	2.58e-07	5.949595	6.681572	0.8381223	CCND1	cyclin D1
218142_s_at	5.63e-06	2.60e-07	-5.947239	6.673383	-0.5743958	CRBN	cereblon
201400_at	5.70e-06	2.64e-07	5.943737	6.661209	0.7060903	PSMB3	proteasome subunit beta 3
217398_x_at	5.74e-06	2.66e-07	5.941299	6.652735	0.4441403	GAPDH	glyceraldehyde-3-phosphate dehydrogenase
215136_s_at	5.81e-06	2.70e-07	5.937446	6.639347	0.9312905	EXOSC8	exosome component 8
203677_s_at	5.83e-06	2.71e-07	5.936422	6.635788	0.6078483	TARBP2	TARBP2, RISC loading complex RNA binding subunit
206055_s_at	5.83e-06	2.71e-07	5.936065	6.634546	1.0224946	SNRPA1	small nuclear ribonucleoprotein polypeptide A'
208383_s_at	5.85e-06	2.72e-07	-5.935027	6.630938	-2.8656689	PCK1	phosphoenolpyruvate carboxykinase 1
202352_s_at	5.88e-06	2.74e-07	5.933081	6.624176	0.8948361	PSMD12	proteasome 26S subunit, non-ATPase 12
208897_s_at	5.91e-06	2.75e-07	5.931661	6.619245	0.7006484	DDX18	DEAD-box helicase 18
209107_x_at	5.97e-06	2.78e-07	-5.928443	6.608061	-0.574283	NCOA1	nuclear receptor coactivator 1
212145_at	5.98e-06	2.79e-07	5.927603	6.605143	0.8891322	MRPS27	mitochondrial ribosomal protein S27
201406_at	6.03e-06	2.82e-07	5.925066	6.596331	0.8622392	RPL36A-HNRNPH2///RPL36A	RPL36A-HNRNPH2 readthrough///ribosomal protein L36a
220041_at	6.03e-06	2.82e-07	-5.924953	6.595938	-1.5248539	PIGZ	phosphatidylinositol glycan anchor biosynthesis class Z
218830_at	6.06e-06	2.84e-07	5.923224	6.589929	0.8611056	RPL26L1	ribosomal protein L26 like 1
212413_at	6.06e-06	2.84e-07	-5.922691	6.588079	-0.6238707	SEPT6	septin 6
209053_s_at	6.06e-06	2.84e-07	5.922442	6.587213	0.8374809	WHSC1	Wolf-Hirschhorn syndrome candidate 1
212015_x_at	6.08e-06	2.85e-07	5.921392	6.583567	0.6996739	MIR4745///PTBP1	microRNA 4745///polypyrimidine tract binding protein 1
219416_at	6.13e-06	2.88e-07	-5.919071	6.575504	-0.5059126	SCARA3	scavenger receptor class A member 3
206896_s_at	6.13e-06	2.88e-07	-5.918431	6.573281	-0.4977667	GNG7	G protein subunit gamma 7
204491_at	6.14e-06	2.89e-07	-5.918068	6.572019	-0.6570341	PDE4D	phosphodiesterase 4D
208249_s_at	6.15e-06	2.90e-07	5.916901	6.567967	0.6889125	TGDS	TDP-glucose 4,6-dehydratase
202744_at	6.15e-06	2.91e-07	-5.916452	6.566409	-0.6290945	SLC20A2	solute carrier family 20 member 2
208612_at	6.15e-06	2.91e-07	5.91631	6.565914	0.893124	PDIA3	protein disulfide isomerase family A member 3
205394_at	6.15e-06	2.91e-07	5.91623	6.565638	0.6708562	CHEK1	checkpoint kinase 1
219375_at	6.27e-06	2.97e-07	5.910695	6.546413	0.6902061	CEPT1	choline/ethanolamine phosphotransferase 1
206364_at	6.28e-06	2.97e-07	5.909979	6.543927	0.7381529	KIF14	kinesin family member 14
203737_s_at	6.32e-06	3.00e-07	5.907949	6.536879	0.6738301	PPRC1	peroxisome proliferator-activated receptor gamma, coactivator-related 1
201749_at	6.33e-06	3.00e-07	-5.907078	6.533855	-0.6513624	ECE1	endothelin converting enzyme 1
208868_s_at	6.40e-06	3.04e-07	-5.903926	6.522908	-0.809877	GABARAPL1	GABA type A receptor associated protein like 1
220490_at	6.45e-06	3.07e-07	-5.901186	6.513396	-0.4773181	SERINC2	serine incorporator 2
221691_x_at	6.45e-06	3.07e-07	5.901033	6.512866	0.901523	NPM1	nucleophosmin
202732_at	6.46e-06	3.08e-07	-5.900339	6.510455	-1.192263	PKIG	protein kinase (cAMP-dependent, catalytic) inhibitor gamma
205945_at	6.53e-06	3.11e-07	-5.897383	6.500195	-1.0247418	IL6R	interleukin 6 receptor
200793_s_at	6.55e-06	3.12e-07	-5.896091	6.495709	-0.6933211	ACO2	aconitase 2
203639_s_at	6.55e-06	3.13e-07	-5.895831	6.494808	-0.9963095	FGFR2	fibroblast growth factor receptor 2
202534_x_at	6.57e-06	3.14e-07	5.894816	6.491283	0.9851671	DHFR	dihydrofolate reductase
213092_x_at	6.65e-06	3.18e-07	5.891294	6.47906	0.9102442	DNAJC9	DnaJ heat shock protein family (Hsp40) member C9
203295_s_at	6.68e-06	3.20e-07	-5.889398	6.472479	-0.9209732	ATP1A2	ATPase Na+/K+ transporting subunit alpha 2
221896_s_at	6.68e-06	3.20e-07	-5.889045	6.471254	-1.0744394	HIGD1A	HIG1 hypoxia inducible domain family member 1A
220376_at	6.68e-06	3.21e-07	-5.888876	6.470668	-1.7655284	LRRC19	leucine rich repeat containing 19
218739_at	6.69e-06	3.21e-07	-5.888378	6.468938	-0.6428771	ABHD5	abhydrolase domain containing 5
208095_s_at	6.72e-06	3.23e-07	5.886947	6.463971	0.9554692	SRP72	signal recognition particle 72
219695_at	6.75e-06	3.25e-07	-5.88529	6.458221	-0.5694148	SMPD3	sphingomyelin phosphodiesterase 3
208300_at	6.75e-06	3.25e-07	-5.885034	6.457332	-1.0823549	PTPRH	protein tyrosine phosphatase, receptor type H
200873_s_at	6.80e-06	3.28e-07	5.882668	6.449123	0.9060416	CCT8	chaperonin containing TCP1 subunit 8
202994_s_at	6.81e-06	3.29e-07	-5.882015	6.446857	-1.2226593	FBLN1	fibulin 1
203159_at	6.86e-06	3.31e-07	-5.879762	6.439041	-1.0108642	GLS	glutaminase
210371_s_at	6.88e-06	3.33e-07	5.878734	6.435473	0.918278	RBBP4	RB binding protein 4, chromatin remodeling factor
204768_s_at	6.91e-06	3.34e-07	5.877216	6.430206	1.0148802	FEN1	flap structure-specific endonuclease 1
205433_at	6.96e-06	3.37e-07	-5.874852	6.422006	-1.3347253	BCHE	butyrylcholinesterase
209466_x_at	6.97e-06	3.38e-07	-5.874174	6.419652	-0.7628871	PTN	pleiotrophin
220266_s_at	6.99e-06	3.39e-07	-5.873161	6.416138	-1.5202074	KLF4	Kruppel like factor 4
200696_s_at	6.99e-06	3.39e-07	-5.872976	6.415496	-1.2746642	GSN	gelsolin
201009_s_at	7.02e-06	3.41e-07	-5.871349	6.409852	-1.2500872	TXNIP	thioredoxin interacting protein
201644_at	7.02e-06	3.42e-07	5.871229	6.409437	0.9901954	TSTA3	tissue specific transplantation antigen P35B
221591_s_at	7.08e-06	3.45e-07	5.868314	6.399326	0.9132559	FAM64A	family with sequence similarity 64 member A
212148_at	7.08e-06	3.45e-07	-5.868306	6.399299	-1.5378286	PBX1	PBX homeobox 1
204248_at	7.08e-06	3.45e-07	-5.868146	6.398744	-0.9571792	GNA11	G protein subunit alpha 11
201136_at	7.09e-06	3.46e-07	5.867326	6.3959	0.9094851	PLP2	proteolipid protein 2
203088_at	7.10e-06	3.47e-07	-5.866931	6.39453	-0.7159273	FBLN5	fibulin 5
204754_at	7.22e-06	3.53e-07	-5.861685	6.376332	-0.6226437	HLF	HLF, PAR bZIP transcription factor
213509_x_at	7.33e-06	3.59e-07	-5.857531	6.36193	-1.6681843	CES2	carboxylesterase 2
213710_s_at	7.34e-06	3.60e-07	-5.856586	6.358652	-0.6460919	CALM1	calmodulin 1
200853_at	7.42e-06	3.64e-07	5.853277	6.347181	0.8239587	H2AFZ	H2A histone family member Z
213624_at	7.43e-06	3.65e-07	-5.852944	6.346026	-1.6989112	SMPDL3A	sphingomyelin phosphodiesterase acid like 3A
206198_s_at	7.46e-06	3.66e-07	-5.851525	6.341104	-3.477114	CEACAM7	carcinoembryonic antigen related cell adhesion molecule 7
219940_s_at	7.46e-06	3.67e-07	5.851264	6.3402	0.6542926	PCID2	PCI domain containing 2
32137_at	7.52e-06	3.70e-07	5.848657	6.331164	0.9413564	JAG2	jagged 2
200758_s_at	7.53e-06	3.71e-07	-5.847955	6.328729	-0.4666838	NFE2L1	nuclear factor, erythroid 2 like 1
208698_s_at	7.54e-06	3.73e-07	5.846932	6.325182	0.8804259	NONO	non-POU domain containing, octamer-binding
209914_s_at	7.54e-06	3.73e-07	-5.846574	6.32394	-0.5612753	NRXN1	neurexin 1
204130_at	7.54e-06	3.73e-07	-5.846562	6.323899	-2.0584227	HSD11B2	hydroxysteroid 11-beta dehydrogenase 2
204931_at	7.54e-06	3.73e-07	-5.846337	6.323122	-0.9527765	TCF21	transcription factor 21
221764_at	7.54e-06	3.73e-07	5.846283	6.322933	0.6925235	R3HDM4	R3H domain containing 4
212601_at	7.56e-06	3.74e-07	-5.845511	6.320258	-0.9423708	ZZEF1	zinc finger ZZ-type and EF-hand domain containing 1
218487_at	7.57e-06	3.75e-07	-5.844866	6.318023	-0.4940807	ALAD	aminolevulinate dehydratase
202633_at	7.57e-06	3.76e-07	5.844361	6.31627	0.9010811	TOPBP1	topoisomerase (DNA) II binding protein 1
203408_s_at	7.57e-06	3.76e-07	-5.84421	6.315749	-1.2125218	SATB1	SATB homeobox 1
203962_s_at	7.57e-06	3.77e-07	5.843874	6.314582	1.6665835	NEBL	nebulette
209247_s_at	7.59e-06	3.78e-07	5.842958	6.311406	0.5406138	ABCF2	ATP binding cassette subfamily F member 2
213974_at	7.61e-06	3.79e-07	-5.842143	6.308584	-1.0427701	ADAMTSL3	ADAMTS like 3
201010_s_at	7.63e-06	3.80e-07	-5.841207	6.305338	-1.043964	TXNIP	thioredoxin interacting protein
209623_at	7.65e-06	3.82e-07	5.840105	6.30152	0.7967816	MCCC2	methylcrotonoyl-CoA carboxylase 2
203082_at	7.65e-06	3.82e-07	5.839741	6.300259	0.6598192	BMS1	BMS1, ribosome biogenesis factor
219223_at	7.69e-06	3.85e-07	-5.838043	6.294375	-0.6556839	CACFD1	calcium channel flower domain containing 1
209163_at	7.70e-06	3.86e-07	5.837349	6.291968	0.8269881	CYB561	cytochrome b561
202242_at	7.77e-06	3.89e-07	-5.834755	6.282978	-1.5109838	TSPAN7	tetraspanin 7
40562_at	7.79e-06	3.90e-07	-5.833795	6.279653	-1.0640648	GNA11	G protein subunit alpha 11
204489_s_at	7.82e-06	3.92e-07	5.832563	6.275384	0.8545738	CD44	CD44 molecule (Indian blood group)
212423_at	7.88e-06	3.96e-07	-5.829951	6.266333	-1.3488653	ZCCHC24	zinc finger CCHC-type containing 24
205776_at	7.92e-06	3.98e-07	-5.828223	6.260349	-1.3564371	FMO5	flavin containing monooxygenase 5
213969_x_at	7.92e-06	3.98e-07	5.828076	6.259839	0.5758879	RPL29	ribosomal protein L29
202240_at	7.92e-06	3.99e-07	5.827703	6.258546	0.8759487	PLK1	polo like kinase 1
218715_at	7.92e-06	3.99e-07	5.827613	6.258235	0.6357286	UTP6	UTP6, small subunit processome component
218557_at	7.95e-06	4.01e-07	5.826161	6.253204	0.8980048	NIT2	nitrilase family member 2
219132_at	7.95e-06	4.01e-07	-5.826085	6.252941	-0.6507018	PELI2	pellino E3 ubiquitin protein ligase family member 2
206499_s_at	7.97e-06	4.03e-07	5.824785	6.248438	1.1967299	RCC1	regulator of chromosome condensation 1
201572_x_at	7.97e-06	4.03e-07	5.824694	6.248122	0.8508969	DCTD	dCMP deaminase
222206_s_at	8.00e-06	4.05e-07	5.823311	6.243331	0.8532645	NCLN	nicalin
213132_s_at	8.00e-06	4.05e-07	5.823204	6.242959	0.7588526	MCAT	malonyl-CoA-acyl carrier protein transacylase
219982_s_at	8.00e-06	4.06e-07	-5.822969	6.242146	-0.4779491	SERF1B///SERF1A	small EDRK-rich factor 1B///small EDRK-rich factor 1A
212020_s_at	8.00e-06	4.06e-07	5.822866	6.24179	0.8689651	MKI67	marker of proliferation Ki-67
221685_s_at	8.01e-06	4.07e-07	5.822221	6.239555	0.7420084	SPDL1	spindle apparatus coiled-coil protein 1
212018_s_at	8.08e-06	4.11e-07	5.819477	6.230049	0.8068156	RSL1D1	ribosomal L1 domain containing 1
205676_at	8.12e-06	4.13e-07	5.817754	6.224081	0.4889501	CYP27B1	cytochrome P450 family 27 subfamily B member 1
214433_s_at	8.18e-06	4.16e-07	-5.815754	6.217157	-2.1012826	SELENBP1	selenium binding protein 1
202947_s_at	8.22e-06	4.19e-07	-5.813857	6.210588	-0.7878829	GYPC	glycophorin C (Gerbich blood group)
220890_s_at	8.26e-06	4.22e-07	5.812285	6.205142	0.7200145	APOLD1///DDX47	apolipoprotein L domain containing 1///DEAD-box helicase 47
213757_at	8.30e-06	4.24e-07	-5.810801	6.200005	-1.0638614
217264_s_at	8.37e-06	4.28e-07	-5.808015	6.190358	-0.5740649	SCNN1A	sodium channel epithelial 1 alpha subunit
221987_s_at	8.44e-06	4.32e-07	5.805652	6.182176	0.6718573	TSR1	TSR1, ribosome maturation factor
200654_at	8.44e-06	4.32e-07	5.805191	6.180582	0.5526576	P4HB	prolyl 4-hydroxylase subunit beta
200060_s_at	8.45e-06	4.33e-07	5.804786	6.179177	0.515451	RNPS1	RNA binding protein with serine rich domain 1
206533_at	8.57e-06	4.39e-07	5.800705	6.16505	0.4936955	CHRNA5	cholinergic receptor nicotinic alpha 5 subunit
204834_at	8.58e-06	4.41e-07	-5.799973	6.162518	-1.2497443	FGL2	fibrinogen like 2
208801_at	8.69e-06	4.46e-07	5.796288	6.149763	0.9813575	SRP72	signal recognition particle 72
218607_s_at	8.78e-06	4.51e-07	5.793162	6.138942	0.4803651	SDAD1	SDA1 domain containing 1
203929_s_at	8.83e-06	4.55e-07	-5.791203	6.132163	-0.4625582	MAPT	microtubule associated protein tau
207080_s_at	8.94e-06	4.61e-07	-5.787198	6.118305	-2.3570271	PYY	peptide YY
212063_at	8.94e-06	4.61e-07	5.787119	6.118031	1.3087348	CD44	CD44 molecule (Indian blood group)
221514_at	8.95e-06	4.62e-07	5.786688	6.116541	0.9449269	UTP14A	UTP14A small subunit processome component
205529_s_at	8.99e-06	4.64e-07	-5.785355	6.111929	-0.845996	RUNX1T1	RUNX1 translocation partner 1
218031_s_at	9.01e-06	4.66e-07	-5.784346	6.108438	-1.2242542	FOXN3	forkhead box N3
200029_at	9.20e-06	4.76e-07	5.778202	6.08718	0.485456	RPL19	ribosomal protein L19
221781_s_at	9.23e-06	4.78e-07	5.777016	6.083078	0.9122039	DNAJC10	DnaJ heat shock protein family (Hsp40) member C10
213047_x_at	9.29e-06	4.81e-07	5.775099	6.076448	0.8514241	SETSIP///SET	SET-like protein///SET nuclear proto-oncogene
209442_x_at	9.35e-06	4.85e-07	-5.772797	6.068485	-0.9864144	ANK3	ankyrin 3, node of Ranvier (ankyrin G)
212136_at	9.35e-06	4.85e-07	-5.772791	6.068466	-1.5527699	ATP2B4	ATPase plasma membrane Ca2+ transporting 4
202433_at	9.51e-06	4.94e-07	5.767805	6.051222	0.7853254	SLC35B1	solute carrier family 35 member B1
201587_s_at	9.59e-06	4.99e-07	5.764933	6.041293	0.7963319	IRAK1	interleukin 1 receptor associated kinase 1
204331_s_at	9.59e-06	4.99e-07	5.764797	6.040822	1.2194983	MRPS12	mitochondrial ribosomal protein S12
200877_at	9.59e-06	4.99e-07	5.76479	6.040798	0.7089764	CCT4	chaperonin containing TCP1 subunit 4
214736_s_at	9.68e-06	5.05e-07	-5.761908	6.030832	-0.6002841	ADD1	adducin 1
211819_s_at	9.71e-06	5.07e-07	-5.760577	6.02623	-0.8613858	SORBS1	sorbin and SH3 domain containing 1
206389_s_at	9.75e-06	5.09e-07	-5.759261	6.02168	-0.3931065	PDE3A	phosphodiesterase 3A
210758_at	9.79e-06	5.12e-07	5.757862	6.016845	0.589085	PSIP1	PC4 and SFRS1 interacting protein 1
202824_s_at	9.81e-06	5.13e-07	5.757223	6.014637	0.7548933	TCEB1	transcription elongation factor B subunit 1
221679_s_at	9.81e-06	5.14e-07	-5.756975	6.013779	-0.6237318	ABHD6	abhydrolase domain containing 6
219539_at	9.81e-06	5.14e-07	5.756676	6.012744	0.5818044	GEMIN6	gem nuclear organelle associated protein 6
215306_at	9.96e-06	5.22e-07	-5.75225	5.997448	-0.9625013
201515_s_at	9.99e-06	5.25e-07	5.750971	5.993025	0.6737513	TSN	translin
214193_s_at	1.01e-05	5.32e-07	5.746825	5.978696	0.6117713	DIEXF	digestive organ expansion factor homolog (zebrafish)
204763_s_at	1.02e-05	5.36e-07	-5.745179	5.973011	-0.5376036	GNAO1	G protein subunit alpha o1
218653_at	1.02e-05	5.38e-07	5.743762	5.968113	0.7277356	SLC25A15	solute carrier family 25 member 15
213687_s_at	1.03e-05	5.40e-07	5.742717	5.964503	0.6160419	RPL35A	ribosomal protein L35a
212049_at	1.03e-05	5.41e-07	-5.74262	5.964168	-0.5520328	WIPF2	WAS/WASL interacting protein family member 2
212250_at	1.03e-05	5.45e-07	5.740251	5.955983	1.1316504	MTDH	metadherin
214368_at	1.03e-05	5.46e-07	-5.739962	5.954984	-0.8430953	RASGRP2	RAS guanyl releasing protein 2
201726_at	1.03e-05	5.47e-07	5.739487	5.953344	0.7413156	ELAVL1	ELAV like RNA binding protein 1
209687_at	1.04e-05	5.50e-07	-5.737667	5.947055	-2.3989301	CXCL12	C-X-C motif chemokine ligand 12
219182_at	1.04e-05	5.51e-07	5.737153	5.94528	0.4963192	TMEM231	transmembrane protein 231
203052_at	1.04e-05	5.53e-07	5.736347	5.942496	1.002424	C2	complement component 2
202996_at	1.04e-05	5.54e-07	-5.735573	5.939822	-0.7012535	POLD4	DNA polymerase delta 4, accessory subunit
202595_s_at	1.05e-05	5.55e-07	5.735288	5.938836	0.9784215	LEPROTL1	leptin receptor overlapping transcript-like 1
201398_s_at	1.05e-05	5.60e-07	5.732903	5.9306	0.6885542	TRAM1	translocation associated membrane protein 1
202488_s_at	1.05e-05	5.60e-07	-5.732606	5.929574	-1.1469626	FXYD3	FXYD domain containing ion transport regulator 3
203064_s_at	1.05e-05	5.61e-07	5.732391	5.928831	0.517633	FOXK2	forkhead box K2
218710_at	1.05e-05	5.62e-07	5.731685	5.926393	0.5333367	TTC27	tetratricopeptide repeat domain 27
203664_s_at	1.06e-05	5.63e-07	5.730943	5.923829	0.5788922	POLR2D	RNA polymerase II subunit D
200895_s_at	1.06e-05	5.66e-07	5.729719	5.919601	0.632948	FKBP4	FK506 binding protein 4
203798_s_at	1.06e-05	5.68e-07	5.728867	5.91666	1.1959957	VSNL1	visinin like 1
205895_s_at	1.06e-05	5.69e-07	5.728125	5.914098	0.7053725	NOLC1	nucleolar and coiled-body phosphoprotein 1
213122_at	1.07e-05	5.70e-07	-5.727778	5.912898	-0.9271026	TSPYL5	TSPY like 5
219494_at	1.07e-05	5.71e-07	5.727322	5.911323	0.8497572	RAD54B	RAD54 homolog B (S. cerevisiae)
201585_s_at	1.07e-05	5.73e-07	5.726377	5.90806	0.7253228	SFPQ	splicing factor proline and glutamine rich
204839_at	1.07e-05	5.74e-07	5.725585	5.905325	0.8111632	POP5	POP5 homolog, ribonuclease P/MRP subunit
218662_s_at	1.08e-05	5.77e-07	5.724054	5.90004	1.0475154	NCAPG	non-SMC condensin I complex subunit G
201762_s_at	1.08e-05	5.81e-07	5.722427	5.89442	1.0116835	MIR7703///PSME2	microRNA 7703///proteasome activator subunit 2
203444_s_at	1.08e-05	5.82e-07	5.722067	5.893177	1.0072499	MTA2	metastasis associated 1 family member 2
209313_at	1.08e-05	5.82e-07	5.721742	5.892054	0.459116	GPN1	GPN-loop GTPase 1
214629_x_at	1.08e-05	5.83e-07	-5.721553	5.891404	-0.9156945	RTN4	reticulon 4
212680_x_at	1.10e-05	5.92e-07	5.717011	5.87572	0.8522907	PPP1R14B	protein phosphatase 1 regulatory inhibitor subunit 14B
218084_x_at	1.10e-05	5.96e-07	5.715147	5.869287	1.2761468	FXYD5	FXYD domain containing ion transport regulator 5
212504_at	1.10e-05	5.96e-07	-5.715131	5.869232	-0.8151831	DIP2C	disco interacting protein 2 homolog C
201317_s_at	1.10e-05	5.97e-07	5.714764	5.867963	0.6939761	PSMA2	proteasome subunit alpha 2
203374_s_at	1.11e-05	6.00e-07	5.71335	5.863083	0.7152304	TPP2	tripeptidyl peptidase 2
213334_x_at	1.12e-05	6.05e-07	5.711187	5.855619	0.807184	HAUS7	HAUS augmin like complex subunit 7
210541_s_at	1.12e-05	6.09e-07	5.709315	5.849156	0.8962422	TRIM27	tripartite motif containing 27
204279_at	1.13e-05	6.13e-07	5.707306	5.842222	1.5283238	PSMB9	proteasome subunit beta 9
200628_s_at	1.14e-05	6.17e-07	5.705487	5.835945	1.372023	WARS	tryptophanyl-tRNA synthetase
205024_s_at	1.14e-05	6.17e-07	5.705306	5.835321	0.5584959	RAD51	RAD51 recombinase
213847_at	1.14e-05	6.18e-07	-5.705107	5.834636	-0.6999073	PRPH	peripherin
209983_s_at	1.14e-05	6.22e-07	-5.703323	5.82848	-0.5564841	NRXN2	neurexin 2
209321_s_at	1.16e-05	6.34e-07	5.697818	5.809485	0.5816284	ADCY3	adenylate cyclase 3
205167_s_at	1.17e-05	6.37e-07	5.696288	5.804206	0.6060138	CDC25C	cell division cycle 25C
201584_s_at	1.18e-05	6.43e-07	5.693836	5.795748	1.0651984	DDX39A	DEAD-box helicase 39A
201463_s_at	1.18e-05	6.44e-07	5.693466	5.794472	0.6691634	TALDO1	transaldolase 1
203961_at	1.19e-05	6.49e-07	5.691207	5.78668	1.4997604	NEBL	nebulette
200064_at	1.19e-05	6.49e-07	5.69107	5.786208	0.6034359	HSP90AB1	heat shock protein 90 alpha family class B member 1
200839_s_at	1.19e-05	6.52e-07	5.689833	5.78194	0.7734689	CTSB	cathepsin B
205748_s_at	1.20e-05	6.56e-07	5.688328	5.776749	0.7097046	RNF126	ring finger protein 126
214727_at	1.20e-05	6.57e-07	5.687864	5.775151	0.391176	BRCA2	BRCA2, DNA repair associated
204261_s_at	1.20e-05	6.58e-07	-5.687547	5.774056	-0.3108363	PSEN2	presenilin 2
217775_s_at	1.20e-05	6.58e-07	5.687435	5.77367	0.9388483	RDH11	retinol dehydrogenase 11 (all-trans/9-cis/11-cis)
212046_x_at	1.20e-05	6.59e-07	-5.687094	5.772495	-0.4943116	MAPK3	mitogen-activated protein kinase 3
220267_at	1.20e-05	6.61e-07	-5.686171	5.769312	-0.8414356	KRT24	keratin 24
213651_at	1.21e-05	6.64e-07	-5.68474	5.764374	-0.6271034	INPP5J	inositol polyphosphate-5-phosphatase J
204132_s_at	1.21e-05	6.68e-07	-5.683188	5.759023	-1.0293067	FOXO3B///FOXO3	forkhead box O3B pseudogene///forkhead box O3
221258_s_at	1.21e-05	6.70e-07	5.682446	5.756465	0.56204	KIF18A	kinesin family member 18A
218841_at	1.21e-05	6.70e-07	-5.682368	5.756198	-0.5922041	ASB8	ankyrin repeat and SOCS box containing 8
212736_at	1.22e-05	6.71e-07	-5.681864	5.754458	-0.9817381	C16orf45	chromosome 16 open reading frame 45
219978_s_at	1.22e-05	6.75e-07	5.680377	5.749332	1.065909	NUSAP1	nucleolar and spindle associated protein 1
212358_at	1.22e-05	6.76e-07	-5.679751	5.747172	-0.928377	CLIP3	CAP-Gly domain containing linker protein 3
200754_x_at	1.22e-05	6.76e-07	5.679706	5.747018	0.6608252	MIR636///SRSF2	microRNA 636///serine and arginine rich splicing factor 2
217749_at	1.22e-05	6.76e-07	5.679675	5.746912	0.7189279	COPG1	coatomer protein complex subunit gamma 1
217840_at	1.24e-05	6.86e-07	5.67552	5.732587	0.6601108	DDX41	DEAD-box helicase 41
222272_x_at	1.24e-05	6.90e-07	-5.674149	5.72786	-0.360764	SCIN	scinderin
201088_at	1.25e-05	6.94e-07	5.672508	5.722204	1.5887098	KPNA2	karyopherin subunit alpha 2
209529_at	1.25e-05	6.96e-07	5.671544	5.718881	1.0378022	PLPP2	phospholipid phosphatase 2
205449_at	1.26e-05	7.00e-07	5.669818	5.712933	1.0299723	SAC3D1	SAC3 domain containing 1
212996_s_at	1.26e-05	7.01e-07	5.669452	5.711672	0.3925992	URB1	URB1 ribosome biogenesis 1 homolog (S. cerevisiae)
91816_f_at	1.27e-05	7.05e-07	5.668011	5.706704	1.1028348	MEX3D	mex-3 RNA binding family member D
211491_at	1.27e-05	7.10e-07	-5.665993	5.69975	-0.3562704	ADRA1A	adrenoceptor alpha 1A
202838_at	1.28e-05	7.13e-07	-5.66465	5.695123	-1.1289123	FUCA1	fucosidase, alpha-L- 1, tissue
214316_x_at	1.28e-05	7.15e-07	-5.664126	5.693317	-0.6978379
214728_x_at	1.28e-05	7.16e-07	5.663617	5.691562	0.5870358	SMARCA4	SWI/SNF related, matrix associated, actin dependent regulator of chromatin, subfamily a, member 4
211318_s_at	1.28e-05	7.18e-07	5.662894	5.689073	0.6332183	RAE1	ribonucleic acid export 1
212551_at	1.29e-05	7.19e-07	-5.662276	5.686943	-1.0429197	CAP2	CAP, adenylate cyclase-associated protein, 2 (yeast)
202291_s_at	1.29e-05	7.21e-07	-5.661705	5.684973	-2.0920209	MGP	matrix Gla protein
200680_x_at	1.29e-05	7.23e-07	5.660709	5.681545	0.4074932	HMGB1	high mobility group box 1
218314_s_at	1.29e-05	7.24e-07	5.660601	5.681169	0.3934631	C11orf57	chromosome 11 open reading frame 57
213543_at	1.30e-05	7.27e-07	-5.659236	5.676469	-0.8533673	SGCD	sarcoglycan delta
202043_s_at	1.30e-05	7.31e-07	5.657854	5.671705	1.0717206	SMS	spermine synthase
204128_s_at	1.32e-05	7.42e-07	5.653631	5.657161	0.9497272	RFC3	replication factor C subunit 3
219111_s_at	1.32e-05	7.43e-07	5.653096	5.655316	0.6267305	DDX54	DEAD-box helicase 54
200022_at	1.32e-05	7.45e-07	5.652522	5.65334	0.4921316	RPL18	ribosomal protein L18
202781_s_at	1.33e-05	7.47e-07	-5.651543	5.649969	-0.3979017	INPP5K	inositol polyphosphate-5-phosphatase K
218708_at	1.34e-05	7.58e-07	5.647572	5.636291	0.7054849	NXT1	nuclear transport factor 2 like export factor 1
213880_at	1.34e-05	7.59e-07	5.647238	5.635141	1.5139803	LGR5	leucine rich repeat containing G protein-coupled receptor 5
203422_at	1.35e-05	7.63e-07	5.645797	5.630178	0.6272624	POLD1	DAN polymerase delta 1, catalytic subunit
218713_at	1.36e-05	7.67e-07	5.644229	5.62478	0.5592346	ICE2	interactor of little elongation complex ELL subunit 2
209123_at	1.36e-05	7.67e-07	5.644134	5.624451	0.6824054	QDPR	quinoid dihydropteridine reductase
204167_at	1.36e-05	7.71e-07	-5.642907	5.620227	-0.4579498	BTD	biotinidase
214794_at	1.36e-05	7.71e-07	5.642883	5.620142	0.9554598	PA2G4	proliferation-associated 2G4
214167_s_at	1.37e-05	7.75e-07	5.641516	5.615438	0.6949151	RPLP0	ribosomal protein lateral stalk subunit P0
208822_s_at	1.37e-05	7.80e-07	5.639535	5.608617	0.7443795	DAP3	death associated protein 3
212813_at	1.37e-05	7.80e-07	-5.639435	5.608271	-1.289108	JAM3	junctional adhesion molecule 3
221090_s_at	1.37e-05	7.81e-07	5.63905	5.606947	0.738679	OGFOD1	2-oxoglutarate and iron dependent oxygenase domain containing 1
200786_at	1.38e-05	7.83e-07	5.638504	5.605066	0.6880726	PSMB7	proteasome subunit beta 7
220435_at	1.38e-05	7.85e-07	-5.637678	5.602224	-0.8110838	SLC30A10	solute carrier family 30 member 10
201970_s_at	1.39e-05	7.90e-07	5.635997	5.596438	0.7943677	NASP	nuclear autoantigenic sperm protein
221203_s_at	1.39e-05	7.93e-07	5.635031	5.593112	0.5743324	YEATS2	YEATS domain containing 2
213666_at	1.39e-05	7.94e-07	-5.634642	5.591771	-0.7893784	SEPT6	septin 6
204260_at	1.39e-05	7.96e-07	-5.633916	5.589273	-0.6503776	CHGB	chromogranin B
204797_s_at	1.39e-05	7.96e-07	-5.633786	5.588827	-1.1743227	EML1	echinoderm microtubule associated protein like 1
218530_at	1.39e-05	7.98e-07	5.633048	5.586288	0.6604918	FHOD1	formin homology 2 domain containing 1
201489_at	1.40e-05	8.01e-07	5.63216	5.583228	0.8738857	PPIF	peptidylprolyl isomerase F
213564_x_at	1.40e-05	8.02e-07	5.631883	5.582276	1.0149626	LDHB	lactate dehydrogenase B
200661_at	1.45e-05	8.30e-07	-5.621928	5.54802	-0.887008	CTSA	cathepsin A
201714_at	1.45e-05	8.31e-07	5.621695	5.547219	1.0476588	TUBG1	tubulin gamma 1
204351_at	1.45e-05	8.33e-07	5.621034	5.544942	2.198602	S100P	S100 calcium binding protein P
210164_at	1.45e-05	8.33e-07	5.621006	5.544846	1.1025375	GZMB	granzyme B
1053_at	1.45e-05	8.34e-07	5.620605	5.543468	0.5334987	RFC2	replication factor C subunit 2
214213_x_at	1.45e-05	8.35e-07	-5.620354	5.542603	-0.570576	LMNA	lamin A/C
217294_s_at	1.46e-05	8.38e-07	5.619177	5.538556	1.2424866	ENO1	enolase 1
220178_at	1.46e-05	8.41e-07	5.61829	5.535504	0.6330803	MFSD12	major facilitator superfamily domain containing 12
203219_s_at	1.47e-05	8.48e-07	5.616041	5.527768	0.9348338	APRT	adenine phosphoribosyltransferase
202404_s_at	1.47e-05	8.48e-07	5.615941	5.527421	2.1376792	COL1A2	collagen type I alpha 2 chain
207567_at	1.47e-05	8.49e-07	-5.615805	5.526955	-0.5723457	SLC13A2	solute carrier family 13 member 2
222159_at	1.47e-05	8.49e-07	-5.615587	5.526204	-0.4462014
215026_x_at	1.47e-05	8.52e-07	-5.614596	5.522798	-0.4795666	SCNN1A	sodium channel epithelial 1 alpha subunit
212448_at	1.49e-05	8.62e-07	-5.611463	5.512019	-1.0410279	NEDD4L	neural precursor cell expressed, developmentally down-regulated 4-like, E3 ubiquitin protein ligase
209164_s_at	1.49e-05	8.65e-07	5.610507	5.508732	0.6187171	CYB561	cytochrome b561
221989_at	1.50e-05	8.68e-07	5.609559	5.505473	0.9390775	SNORA70///RPL10	small nucleolar RNA, H/ACA box 70///ribosomal protein L10
205111_s_at	1.50e-05	8.70e-07	-5.608835	5.502982	-0.9656083	PLCE1	phospholipase C epsilon 1
204827_s_at	1.50e-05	8.73e-07	5.607733	5.499194	0.5565842	CCNF	cyclin F
201873_s_at	1.51e-05	8.80e-07	5.605541	5.491657	1.0439609	ABCE1	ATP binding cassette subfamily E member 1
209796_s_at	1.51e-05	8.81e-07	5.60512	5.490208	0.9750263	CNPY2	canopy FGF signaling regulator 2
211271_x_at	1.51e-05	8.82e-07	5.605028	5.489892	0.6502594	MIR4745///PTBP1	microRNA 4745///polypyrimidine tract binding protein 1
210303_at	1.54e-05	8.96e-07	-5.600569	5.474563	-1.1020461	MAB21L2	mab-21 like 2
200043_at	1.54e-05	8.99e-07	5.599635	5.471349	0.5460997	ERH	enhancer of rudimentary homolog (Drosophila)
200845_s_at	1.54e-05	9.01e-07	-5.59899	5.469135	-1.0366705	PRDX6	peroxiredoxin 6
220468_at	1.55e-05	9.04e-07	-5.598011	5.465769	-1.7576367	ARL14	ADP ribosylation factor like GTPase 14
217118_s_at	1.55e-05	9.07e-07	5.597196	5.462969	0.495456	KIAA0930	KIAA0930
201326_at	1.57e-05	9.20e-07	5.593012	5.448587	0.8150756	CCT6A	chaperonin containing TCP1 subunit 6A
214909_s_at	1.57e-05	9.22e-07	-5.59244	5.446621	-0.9456718	DDAH2	dimethylarginine dimethylaminohydrolase 2
212669_at	1.58e-05	9.28e-07	-5.590652	5.440477	-0.7925509	CAMK2G	calcium/calmodulin dependent protein kinase II gamma
219866_at	1.59e-05	9.31e-07	-5.589619	5.436927	-1.15222	CLIC5	chloride intracellular channel 5
212115_at	1.59e-05	9.32e-07	5.589447	5.436335	0.6944885	HN1L	hematological and neurological expressed 1 like
219388_at	1.59e-05	9.33e-07	5.58913	5.435246	0.6234835	GRHL2	grainyhead like transcription factor 2
201532_at	1.59e-05	9.35e-07	5.588533	5.433194	0.9950372	PSMA3	proteasome subunit alpha 3
207009_at	1.59e-05	9.35e-07	-5.588514	5.433128	-0.5165477	PHOX2B	paired like homeobox 2b
202671_s_at	1.59e-05	9.37e-07	5.587957	5.431215	1.2229169	PDXK	pyridoxal (pyridoxine, vitamin B6) kinase
211934_x_at	1.59e-05	9.38e-07	5.587471	5.429546	0.541537	GANAB	glucosidase II alpha subunit
200074_s_at	1.61e-05	9.48e-07	5.584702	5.42003	0.6765805	RPL14	ribosomal protein L14
219909_at	1.61e-05	9.52e-07	-5.58338	5.415488	-0.8616888	MMP28	matrix metallopeptidase 28
201427_s_at	1.63e-05	9.60e-07	-5.580905	5.406986	-2.5210297	SEPP1	selenoprotein P, plasma, 1
202025_x_at	1.63e-05	9.61e-07	-5.580867	5.406855	-0.6148908	ACAA1	acetyl-CoA acyltransferase 1
209470_s_at	1.64e-05	9.68e-07	-5.578682	5.399352	-0.8400953	GPM6A	glycoprotein M6A
201420_s_at	1.65e-05	9.76e-07	5.576309	5.391199	0.7477992	WDR77	WD repeat domain 77
209153_s_at	1.66e-05	9.81e-07	5.574909	5.386392	0.6551001	TCF3	transcription factor 3
219029_at	1.66e-05	9.84e-07	5.574032	5.383381	0.5342221	TMEM267	transmembrane protein 267
201698_s_at	1.66e-05	9.86e-07	5.573396	5.381195	0.6511522	GATC///SRSF9	glutamyl-tRNA amidotransferase subunit C///serine and arginine rich splicing factor 9
221276_s_at	1.67e-05	9.89e-07	-5.572602	5.378469	-0.6835191	SYNC	syncoilin, intermediate filament protein
207372_s_at	1.67e-05	9.91e-07	-5.572067	5.376631	-0.3937807	ENTPD2	ectonucleoside triphosphate diphosphohydrolase 2
209440_at	1.67e-05	9.92e-07	5.571808	5.375743	0.6976597	PRPS1	phosphoribosyl pyrophosphate synthetase 1
218576_s_at	1.68e-05	1.00e-06	5.569252	5.366965	0.5208993	DUSP12	dual specificity phosphatase 12
203103_s_at	1.68e-05	1.00e-06	5.569079	5.366372	0.7446665	PRPF19	pre-mRNA processing factor 19
205935_at	1.68e-05	1.00e-06	-5.568727	5.365164	-1.5153018	FOXF1	forkhead box F1
211297_s_at	1.72e-05	1.03e-06	5.56193	5.341827	0.9632246	CDK7	cyclin dependent kinase 7
218218_at	1.72e-05	1.03e-06	-5.561741	5.341179	-1.2718502	APPL2	adaptor protein, phosphotyrosine interacting with PH domain and leucine zipper 2
218295_s_at	1.72e-05	1.03e-06	5.561555	5.34054	0.6761914	NUP50	nucleoporin 50
213616_at	1.74e-05	1.04e-06	5.558286	5.32932	0.8541373	TPGS2	tubulin polyglutamylase complex subunit 2
217957_at	1.75e-05	1.04e-06	5.557114	5.325298	0.9016381	CFAP20	cilia and flagella associated protein 20
219526_at	1.75e-05	1.05e-06	5.557101	5.325255	0.5161914	C14orf169	chromosome 14 open reading frame 169
218183_at	1.75e-05	1.05e-06	-5.556441	5.322988	-0.5757975	CDIP1	cell death inducing p53 target 1
207838_x_at	1.75e-05	1.05e-06	-5.55542	5.319487	-0.7541927	PBXIP1	PBX homeobox interacting protein 1
213688_at	1.75e-05	1.05e-06	-5.554994	5.318024	-0.4550936	CALM3///CALM2///CALM1	calmodulin 3///calmodulin 2///calmodulin 1
200090_at	1.76e-05	1.06e-06	5.554162	5.315169	0.5474925	FNTA	farnesyltransferase, CAAX box, alpha
217942_at	1.77e-05	1.06e-06	5.552676	5.31007	0.8080857	MRPS35	mitochondrial ribosomal protein S35
214328_s_at	1.77e-05	1.06e-06	5.552244	5.308589	0.5497334	HSP90AA1	heat shock protein 90 alpha family class A member 1
212422_at	1.77e-05	1.07e-06	5.551669	5.306615	0.5175238	PDCD11	programmed cell death 11
208107_s_at	1.78e-05	1.07e-06	5.55052	5.302673	0.4891991	LOC81691	exonuclease NEF-sp
209143_s_at	1.78e-05	1.07e-06	5.549164	5.29802	0.8778742	CLNS1A	chloride nucleotide-sensitive channel 1A
209461_x_at	1.79e-05	1.08e-06	5.548036	5.29415	0.8862948	WDR18	WD repeat domain 18
204709_s_at	1.79e-05	1.08e-06	5.547065	5.290817	0.4555326	KIF23	kinesin family member 23
203701_s_at	1.80e-05	1.09e-06	5.545545	5.285603	0.8931362	TRMT1	tRNA methyltransferase 1
212434_at	1.81e-05	1.09e-06	5.544541	5.28216	0.8036673	GRPEL1	GrpE like 1, mitochondrial
212396_s_at	1.81e-05	1.09e-06	5.544395	5.281658	0.7296748	EMC1	ER membrane protein complex subunit 1
200650_s_at	1.81e-05	1.10e-06	5.543425	5.278331	0.6035938	LDHA	lactate dehydrogenase A
219544_at	1.81e-05	1.10e-06	5.543113	5.277261	0.6953187	BORA	bora, aurora kinase A activator
209811_at	1.81e-05	1.10e-06	5.542739	5.275978	0.7240257	CASP2	caspase 2
215773_x_at	1.82e-05	1.10e-06	5.541523	5.27181	0.5439383	PARP2	poly(ADP-ribose) polymerase 2
203710_at	1.82e-05	1.11e-06	-5.540906	5.269691	-0.7914589	ITPR1	inositol 1,4,5-trisphosphate receptor type 1
220723_s_at	1.82e-05	1.11e-06	-5.540658	5.26884	-0.8876744	CWH43	cell wall biogenesis 43 C-terminal homolog
216293_at	1.82e-05	1.11e-06	-5.54045	5.268127	-0.4432933	CLTA	clathrin light chain A
203233_at	1.83e-05	1.11e-06	-5.539847	5.26606	-0.629778	IL4R	interleukin 4 receptor
203344_s_at	1.83e-05	1.11e-06	5.539096	5.263486	0.8750456	RBBP8	RB binding protein 8, endonuclease
208921_s_at	1.83e-05	1.12e-06	-5.538645	5.261937	-1.1941023	SRI	sorcin
41047_at	1.83e-05	1.12e-06	5.538455	5.261286	0.8470528	C9orf16	chromosome 9 open reading frame 16
217256_x_at	1.85e-05	1.13e-06	5.535207	5.25015	0.5105684
205812_s_at	1.85e-05	1.13e-06	5.534419	5.247448	0.6050728	TMED9	transmembrane p24 trafficking protein 9
214002_at	1.86e-05	1.14e-06	-5.532643	5.241356	-0.6522414	MYL6	myosin light chain 6
210174_at	1.86e-05	1.14e-06	-5.532599	5.241208	-0.9743821	NR5A2	nuclear receptor subfamily 5 group A member 2
217783_s_at	1.87e-05	1.14e-06	-5.532044	5.239305	-0.9005808	YPEL5	yippee like 5
61874_at	1.87e-05	1.14e-06	-5.531312	5.236796	-0.4740648	CACFD1	calcium channel flower domain containing 1
218340_s_at	1.88e-05	1.15e-06	5.530065	5.232519	0.7177866	UBA6	ubiquitin like modifier activating enzyme 6
201624_at	1.95e-05	1.20e-06	5.519023	5.194675	0.8362943	DARS	aspartyl-tRNA synthetase
209994_s_at	1.95e-05	1.20e-06	-5.518914	5.194301	-2.0001462	ABCB4///ABCB1	ATP binding cassette subfamily B member 4///ATP binding cassette subfamily B member 1
215440_s_at	1.95e-05	1.20e-06	-5.518588	5.193181	-0.9765577	BEX4	brain expressed X-linked 4
219117_s_at	1.95e-05	1.20e-06	5.518585	5.193173	1.3292434	FKBP11	FK506 binding protein 11
205135_s_at	1.95e-05	1.20e-06	5.517628	5.189894	0.8220541	NUFIP1	NUFIP1, FMR1 interacting protein 1
209668_x_at	1.95e-05	1.20e-06	-5.517372	5.189015	-1.7764297	CES2	carboxylesterase 2
221739_at	1.95e-05	1.20e-06	5.516972	5.187646	0.7101244	MYDGF	myeloid derived growth factor
205357_s_at	1.96e-05	1.21e-06	-5.516326	5.185432	-0.7578496	AGTR1	angiotensin II receptor type 1
209373_at	1.99e-05	1.23e-06	-5.512143	5.171101	-1.52621	MALL	mal, T-cell differentiation protein like
221255_s_at	2.06e-05	1.27e-06	5.501385	5.134258	0.5713154	EMC6	ER membrane protein complex subunit 6
220011_at	2.07e-05	1.28e-06	5.500487	5.131181	0.466656	AUNIP	aurora kinase A and ninein interacting protein
204169_at	2.07e-05	1.28e-06	5.499549	5.12797	0.6285956	IMPDH1	inosine monophosphate dehydrogenase 1
219959_at	2.08e-05	1.29e-06	5.498018	5.122728	1.2107411	MOCOS	molybdenum cofactor sulfurase
212689_s_at	2.09e-05	1.29e-06	5.496879	5.118829	0.831705	KDM3A	lysine demethylase 3A
212432_at	2.10e-05	1.30e-06	5.495592	5.114424	0.7167082	GRPEL1	GrpE like 1, mitochondrial
204247_s_at	2.10e-05	1.31e-06	5.494223	5.109737	0.4976776	CDK5	cyclin dependent kinase 5
200990_at	2.10e-05	1.31e-06	5.494189	5.109621	0.8127804	TRIM28	tripartite motif containing 28
204957_at	2.12e-05	1.32e-06	5.491754	5.101286	0.8918921	ORC5	origin recognition complex subunit 5
203485_at	2.14e-05	1.33e-06	-5.488644	5.090642	-0.6482127	RTN1	reticulon 1
218633_x_at	2.14e-05	1.33e-06	5.488162	5.088991	0.6350062	ABHD10	abhydrolase domain containing 10
212411_at	2.15e-05	1.34e-06	5.486713	5.084032	0.6637405	IMP4	IMP4 homolog, U3 small nucleolar ribonucleoprotein
204976_s_at	2.16e-05	1.34e-06	5.486073	5.081843	1.0239999	AMMECR1	Alport syndrome, mental retardation, midface hypoplasia and elliptocytosis chromosomal region gene 1
202950_at	2.16e-05	1.35e-06	5.485593	5.080199	1.042531	CRYZ	crystallin zeta
AFFX-HUMISGF3A/M97935_MB_at	2.16e-05	1.35e-06	5.485486	5.079835	0.9248738	STAT1	signal transducer and activator of transcription 1
221841_s_at	2.16e-05	1.35e-06	-5.484474	5.076373	-1.856557	KLF4	Kruppel like factor 4
220060_s_at	2.17e-05	1.35e-06	5.484093	5.075067	0.4557357	PARPBP	PARP1 binding protein
202737_s_at	2.17e-05	1.35e-06	5.484008	5.074778	0.824239	LSM4	LSM4 homolog, U6 small nuclear RNA and mRNA degradation associated
208803_s_at	2.17e-05	1.35e-06	5.483728	5.07382	0.7685226	SRP72	signal recognition particle 72
204372_s_at	2.18e-05	1.37e-06	5.481561	5.066404	0.6058342	KHSRP	KH-type splicing regulatory protein
205168_at	2.20e-05	1.38e-06	-5.479246	5.058487	-1.0591486	DDR2	discoidin domain receptor tyrosine kinase 2
200024_at	2.20e-05	1.38e-06	5.478998	5.057637	0.5456218	RPS5	ribosomal protein S5
211375_s_at	2.22e-05	1.39e-06	5.476387	5.048705	0.8577108	ILF3	interleukin enhancer binding factor 3
219849_at	2.23e-05	1.40e-06	-5.474168	5.041115	-0.5101648	ZNF671	zinc finger protein 671
203586_s_at	2.23e-05	1.40e-06	-5.473773	5.039765	-0.5609445	ARL4D	ADP ribosylation factor like GTPase 4D
204119_s_at	2.24e-05	1.41e-06	5.472961	5.03699	0.9372352	ADK	adenosine kinase
204699_s_at	2.25e-05	1.41e-06	5.471534	5.032108	0.4650991	DIEXF	digestive organ expansion factor homolog (zebrafish)
203335_at	2.25e-05	1.42e-06	-5.471066	5.030508	-1.2619021	PHYH	phytanoyl-CoA 2-hydroxylase
200809_x_at	2.27e-05	1.43e-06	5.467858	5.019538	0.52586	RPL12	ribosomal protein L12
213026_at	2.28e-05	1.44e-06	5.467181	5.017224	0.8670224	ATG12	autophagy related 12
64942_at	2.28e-05	1.44e-06	-5.466905	5.01628	-0.5325366	GPR153	G protein-coupled receptor 153
215497_s_at	2.28e-05	1.44e-06	-5.466775	5.015835	-0.4264144	WDTC1	WD and tetratricopeptide repeats 1
208325_s_at	2.29e-05	1.45e-06	-5.465078	5.010034	-0.3765424	AKAP13	A-kinase anchoring protein 13
48808_at	2.31e-05	1.46e-06	5.46206	4.999714	0.8132727	DHFR	dihydrofolate reductase
208818_s_at	2.32e-05	1.47e-06	5.461064	4.996312	0.8934625	COMT	catechol-O-methyltransferase
208726_s_at	2.33e-05	1.48e-06	5.459231	4.990048	0.8439498	EIF2S2	eukaryotic translation initiation factor 2 subunit beta
218256_s_at	2.33e-05	1.48e-06	5.459117	4.989656	0.6971301	NUP54	nucleoporin 54
204223_at	2.34e-05	1.48e-06	-5.458336	4.986988	-1.0382585	PRELP	proline and arginine rich end leucine rich repeat protein
209265_s_at	2.34e-05	1.49e-06	5.457395	4.983769	0.6328835	METTL3	methyltransferase like 3
218623_at	2.34e-05	1.49e-06	-5.457361	4.983656	-0.5119984	HMP19	HMP19 protein
201833_at	2.34e-05	1.49e-06	5.457071	4.982665	0.8098914	HDAC2	histone deacetylase 2
212793_at	2.35e-05	1.50e-06	-5.455837	4.978448	-0.6417245	DAAM2	dishevelled associated activator of morphogenesis 2
205265_s_at	2.35e-05	1.50e-06	-5.455671	4.977878	-1.0552905	LOC100996693///SPEG	CAVP-target protein-like///SPEG complex locus
200098_s_at	2.36e-05	1.50e-06	5.454567	4.974106	0.5698077	ANAPC5	anaphase promoting complex subunit 5
218988_at	2.39e-05	1.52e-06	5.451125	4.962346	0.3572311	SLC35E3	solute carrier family 35 member E3
203740_at	2.39e-05	1.52e-06	5.450945	4.961731	0.4252385	MPHOSPH6	M-phase phosphoprotein 6
201177_s_at	2.39e-05	1.52e-06	5.450538	4.960341	0.7907798	UBA2	ubiquitin like modifier activating enzyme 2
200692_s_at	2.40e-05	1.53e-06	5.44924	4.955905	0.800957	HSPA9	heat shock protein family A (Hsp70) member 9
217869_at	2.40e-05	1.53e-06	5.448858	4.9546	0.7155677	HSD17B12	hydroxysteroid 17-beta dehydrogenase 12
218096_at	2.41e-05	1.54e-06	5.447661	4.950509	0.8403686	AGPAT5	1-acylglycerol-3-phosphate O-acyltransferase 5
219037_at	2.41e-05	1.54e-06	5.447407	4.949643	0.937601	RRP15	ribosomal RNA processing 15 homolog
213309_at	2.41e-05	1.54e-06	-5.447292	4.949249	-0.8178016	PLCL2	phospholipase C like 2
201533_at	2.41e-05	1.54e-06	5.446687	4.947183	1.0177935	CTNNB1	catenin beta 1
201170_s_at	2.43e-05	1.56e-06	5.444426	4.93946	1.4403635	BHLHE40	basic helix-loop-helix family member e40
213189_at	2.43e-05	1.56e-06	5.444308	4.939058	0.7758399	MINA	MYC induced nuclear antigen
200922_at	2.45e-05	1.57e-06	5.441285	4.928733	0.820506	KDELR1	KDEL endoplasmic reticulum protein retention receptor 1
219791_s_at	2.46e-05	1.58e-06	-5.440347	4.925528	-1.2003823	HAND2-AS1	HAND2 antisense RNA 1 (head to head)
201016_at	2.47e-05	1.59e-06	5.438695	4.919887	1.1963882	EIF1AX	eukaryotic translation initiation factor 1A, X-linked
204178_s_at	2.48e-05	1.60e-06	5.436844	4.913567	0.6194142	RBM14	RNA binding motif protein 14
201306_s_at	2.49e-05	1.61e-06	5.435572	4.909222	0.5079254	ANP32B	acidic nuclear phosphoprotein 32 family member B
211519_s_at	2.50e-05	1.61e-06	5.435043	4.907419	0.866943	KIF2C	kinesin family member 2C
212978_at	2.50e-05	1.61e-06	5.434542	4.905707	0.6392165	LRRC8B	leucine rich repeat containing 8 family member B
201409_s_at	2.53e-05	1.63e-06	-5.430631	4.892353	-0.7837643	PPP1CB	protein phosphatase 1 catalytic subunit beta
202754_at	2.54e-05	1.64e-06	5.429682	4.889114	0.7094929	R3HDM1	R3H domain containing 1
209628_at	2.55e-05	1.65e-06	5.427919	4.883097	0.8029913	NXT2	nuclear transport factor 2 like export factor 2
202200_s_at	2.56e-05	1.65e-06	5.427239	4.880778	0.9081671	SRPK1	SRSF protein kinase 1
202637_s_at	2.60e-05	1.68e-06	5.422848	4.865792	0.7715511	ICAM1	intercellular adhesion molecule 1
212055_at	2.60e-05	1.68e-06	5.422561	4.864813	0.7488123	TPGS2	tubulin polyglutamylase complex subunit 2
200705_s_at	2.61e-05	1.69e-06	5.420476	4.8577	0.6188542	SNORA41///EEF1B2	small nucleolar RNA, H/ACA box 41///eukaryotic translation elongation factor 1 beta 2
208980_s_at	2.61e-05	1.70e-06	-5.420211	4.856794	-0.3248671	UBC	ubiquitin C
203914_x_at	2.62e-05	1.70e-06	-5.419702	4.855058	-1.9370831	HPGD	hydroxyprostaglandin dehydrogenase 15-(NAD)
211300_s_at	2.63e-05	1.71e-06	5.418579	4.851224	0.9972338	TP53	tumor protein p53
215091_s_at	2.63e-05	1.71e-06	5.418109	4.849623	0.8927514	GTF3A	general transcription factor IIIA
214271_x_at	2.64e-05	1.72e-06	5.416559	4.844333	0.5145246	RPL12	ribosomal protein L12
208638_at	2.64e-05	1.72e-06	5.415955	4.842274	0.9722444	PDIA6	protein disulfide isomerase family A member 6
212626_x_at	2.66e-05	1.73e-06	5.414212	4.836329	0.5706667	HNRNPC	heterogeneous nuclear ribonucleoprotein C (C1/C2)
208149_x_at	2.66e-05	1.73e-06	5.414133	4.836059	0.6311894	DDX11	DEAD/H-box helicase 11
210054_at	2.67e-05	1.74e-06	5.41234	4.829943	0.6853561	HAUS3	HAUS augmin like complex subunit 3
216977_x_at	2.67e-05	1.74e-06	5.412118	4.829187	0.7218547	SNRPA1	small nuclear ribonucleoprotein polypeptide A'
216929_x_at	2.67e-05	1.75e-06	-5.41173	4.827864	-0.8255933	ABO	ABO blood group (transferase A, alpha 1-3-N-acetylgalactosaminyltransferase; transferase B, alpha 1-3-galactosyltransferase)
203207_s_at	2.67e-05	1.75e-06	5.411679	4.82769	0.9100117	MTFR1	mitochondrial fission regulator 1
211765_x_at	2.69e-05	1.76e-06	5.410138	4.822431	0.3294703	PPIA	peptidylprolyl isomerase A
211382_s_at	2.70e-05	1.77e-06	-5.408504	4.816859	-0.7239067	TACC2	transforming acidic coiled-coil containing protein 2
200935_at	2.71e-05	1.77e-06	5.407517	4.813496	1.0997772	CALR	calreticulin
203418_at	2.72e-05	1.78e-06	5.405989	4.808284	1.2860819	CCNA2	cyclin A2
209464_at	2.77e-05	1.82e-06	5.4006	4.789911	1.0106592	AURKB	aurora kinase B
213547_at	2.77e-05	1.82e-06	-5.400286	4.78884	-0.6119258	CAND2	cullin associated and neddylation dissociated 2 (putative)
52837_at	2.77e-05	1.82e-06	-5.400282	4.788829	-0.6408633	KIAA1644	KIAA1644
218133_s_at	2.77e-05	1.82e-06	5.399639	4.786635	0.7334535	NIF3L1	NGG1 interacting factor 3 like 1
204020_at	2.78e-05	1.83e-06	-5.398741	4.783573	-1.418666	PURA	purine rich element binding protein A
219314_s_at	2.81e-05	1.85e-06	-5.39548	4.772461	-0.5462808	ZNF219	zinc finger protein 219
206818_s_at	2.83e-05	1.86e-06	-5.39377	4.766631	-0.5160251	CNNM2	cyclin and CBS domain divalent metal cation transport mediator 2
200813_s_at	2.83e-05	1.86e-06	-5.393687	4.766351	-0.6605201	PAFAH1B1	platelet activating factor acetylhydrolase 1b regulatory subunit 1
218617_at	2.84e-05	1.88e-06	5.391606	4.759257	0.6203947	TRIT1	tRNA isopentenyltransferase 1
211548_s_at	2.86e-05	1.88e-06	-5.390265	4.754689	-2.124462	HPGD	hydroxyprostaglandin dehydrogenase 15-(NAD)
211378_x_at	2.87e-05	1.90e-06	5.388452	4.748513	0.3249167	LOC101060363///PPIA	peptidyl-prolyl cis-trans isomerase A pseudogene///peptidylprolyl isomerase A
219669_at	2.87e-05	1.90e-06	-5.388058	4.747168	-2.2986552	CD177	CD177 molecule
200594_x_at	2.88e-05	1.90e-06	5.38721	4.744279	0.4537596	HNRNPU	heterogeneous nuclear ribonucleoprotein U
210512_s_at	2.90e-05	1.92e-06	5.385589	4.738757	1.0624485	VEGFA	vascular endothelial growth factor A
213549_at	2.91e-05	1.93e-06	5.384155	4.733873	1.1267361	PDZD8	PDZ domain containing 8
213471_at	2.92e-05	1.94e-06	5.382689	4.728879	0.4681509	NPHP4	nephronophthisis 4
204793_at	2.93e-05	1.94e-06	-5.381837	4.725977	-0.8152167	GPRASP1	G protein-coupled receptor associated sorting protein 1
205194_at	2.93e-05	1.94e-06	5.381268	4.724038	0.426642	PSPH	phosphoserine phosphatase
218481_at	2.94e-05	1.95e-06	5.380116	4.720115	0.6807071	EXOSC5	exosome component 5
AFFX-HUMISGF3A/M97935_MA_at	2.98e-05	1.98e-06	5.376213	4.706823	0.9825813	STAT1	signal transducer and activator of transcription 1
214880_x_at	3.01e-05	2.00e-06	-5.373511	4.697625	-0.6681496	CALD1	caldesmon 1
200616_s_at	3.01e-05	2.00e-06	5.373268	4.696797	1.1788356	MLEC	malectin
205878_at	3.01e-05	2.00e-06	-5.372676	4.694782	-0.5418384	POU6F1	POU class 6 homeobox 1
205475_at	3.02e-05	2.01e-06	-5.371964	4.692357	-0.9296078	SCRG1	stimulator of chondrogenesis 1
218393_s_at	3.03e-05	2.02e-06	5.370948	4.688898	0.4717736	SMU1	DNA replication regulator and spliceosomal factor
212657_s_at	3.08e-05	2.05e-06	5.365645	4.67085	1.481508	IL1RN	interleukin 1 receptor antagonist
201589_at	3.09e-05	2.07e-06	5.364196	4.665917	1.1934159	SMC1A	structural maintenance of chromosomes 1A
201490_s_at	3.10e-05	2.07e-06	5.363737	4.664355	1.0277974	PPIF	peptidylprolyl isomerase F
211985_s_at	3.10e-05	2.07e-06	-5.363531	4.663656	-1.1503154	CALM3///CALM2///CALM1	calmodulin 3///calmodulin 2///calmodulin 1
201896_s_at	3.10e-05	2.07e-06	5.363122	4.662262	0.8094649	PSRC1	proline and serine rich coiled-coil 1
221629_x_at	3.10e-05	2.07e-06	5.362858	4.661364	0.396808	HGH1	HGH1 homolog
201008_s_at	3.12e-05	2.09e-06	-5.360911	4.654739	-1.3574391	TXNIP	thioredoxin interacting protein
211761_s_at	3.13e-05	2.10e-06	5.359585	4.650228	0.8424915	CACYBP	calcyclin binding protein
207707_s_at	3.14e-05	2.10e-06	5.359128	4.648673	0.5292471	SEC13	SEC13 homolog, nuclear pore and COPII coat complex component
202330_s_at	3.14e-05	2.10e-06	5.358982	4.648176	0.8135452	UNG	uracil DNA glycosylase
220023_at	3.14e-05	2.11e-06	-5.358294	4.645836	-0.9151858	APOBR	apolipoprotein B receptor
203129_s_at	3.14e-05	2.11e-06	-5.358129	4.645275	-0.5068498	KIF5C	kinesin family member 5C
202691_at	3.14e-05	2.11e-06	5.35795	4.644665	0.720276	SNRPD1	small nuclear ribonucleoprotein D1 polypeptide
203201_at	3.15e-05	2.12e-06	5.357268	4.642346	0.7476801	PMM2	phosphomannomutase 2
204043_at	3.19e-05	2.15e-06	-5.352886	4.62744	-0.5251193	TCN2	transcobalamin 2
202364_at	3.19e-05	2.15e-06	-5.352537	4.626254	-1.2363784	MXI1	MAX interactor 1, dimerization protein
202262_x_at	3.22e-05	2.17e-06	-5.349866	4.617167	-0.9766889	DDAH2	dimethylarginine dimethylaminohydrolase 2
203966_s_at	3.25e-05	2.19e-06	-5.347617	4.60952	-0.7370411	PPM1A	protein phosphatase, Mg2+/Mn2+ dependent 1A
222258_s_at	3.27e-05	2.21e-06	5.34548	4.602255	1.2421763	SH3BP4	SH3 domain binding protein 4
219124_at	3.28e-05	2.21e-06	5.34447	4.598819	0.4310907	TTI2	TELO2 interacting protein 2
200825_s_at	3.29e-05	2.22e-06	5.343224	4.594584	0.8695893	HYOU1	hypoxia up-regulated 1
213953_at	3.29e-05	2.22e-06	-5.34311	4.594196	-3.2270201	KRT20	keratin 20
200674_s_at	3.37e-05	2.28e-06	5.336353	4.57123	0.4168453	RPL32	ribosomal protein L32
206539_s_at	3.37e-05	2.28e-06	-5.335607	4.568692	-0.6408068	CYP4F12	cytochrome P450 family 4 subfamily F member 12
209162_s_at	3.37e-05	2.28e-06	5.335603	4.568681	0.8043013	PRPF4	pre-mRNA processing factor 4
202804_at	3.37e-05	2.28e-06	5.335439	4.568124	0.4877022	ABCC1	ATP binding cassette subfamily C member 1
218663_at	3.38e-05	2.30e-06	5.334103	4.563584	0.8079915	NCAPG	non-SMC condensin I complex subunit G
213989_x_at	3.39e-05	2.30e-06	5.333181	4.560451	0.3919471	SETD4	SET domain containing 4
219347_at	3.40e-05	2.31e-06	5.332732	4.558925	0.7989102	NUDT15	nudix hydrolase 15
217926_at	3.40e-05	2.31e-06	5.331848	4.55592	0.7608835	C19orf53	chromosome 19 open reading frame 53
218364_at	3.41e-05	2.32e-06	-5.331343	4.554205	-0.63674	LRRFIP2	LRR binding FLII interacting protein 2
203130_s_at	3.42e-05	2.33e-06	-5.330387	4.550956	-0.4903865	KIF5C	kinesin family member 5C
208639_x_at	3.42e-05	2.33e-06	5.329504	4.547958	0.8235314	PDIA6	protein disulfide isomerase family A member 6
205963_s_at	3.43e-05	2.34e-06	5.328863	4.545779	0.4763762	DNAJA3	DnaJ heat shock protein family (Hsp40) member A3
216218_s_at	3.45e-05	2.35e-06	-5.327322	4.540542	-0.4597731	PLCL2	phospholipase C like 2
209509_s_at	3.45e-05	2.36e-06	5.326547	4.537911	0.7358336	DPAGT1	dolichyl-phosphate N-acetylglucosaminephosphotransferase 1
204492_at	3.46e-05	2.36e-06	5.325753	4.535213	0.3379364	ARHGAP11A	Rho GTPase activating protein 11A
215942_s_at	3.49e-05	2.39e-06	5.323008	4.52589	0.6939529	GTSE1	G2 and S-phase expressed 1
207688_s_at	3.49e-05	2.39e-06	5.322837	4.52531	0.6565423	INHBC	inhibin beta C subunit
208968_s_at	3.50e-05	2.40e-06	5.321978	4.522391	0.7125577	CIAPIN1	cytokine induced apoptosis inhibitor 1
222231_s_at	3.50e-05	2.40e-06	5.321621	4.521178	0.9632195	LRRC59	leucine rich repeat containing 59
210821_x_at	3.52e-05	2.41e-06	5.319705	4.514674	0.5402409	CENPA	centromere protein A
201234_at	3.54e-05	2.43e-06	-5.318491	4.510549	-0.7948967	ILK	integrin linked kinase
213039_at	3.55e-05	2.43e-06	-5.317406	4.506866	-0.7637051	ARHGEF18	Rho/Rac guanine nucleotide exchange factor 18
215537_x_at	3.57e-05	2.45e-06	-5.315836	4.501537	-0.9539109	DDAH2	dimethylarginine dimethylaminohydrolase 2
200890_s_at	3.58e-05	2.46e-06	5.314244	4.496131	1.0247555	SSR1	signal sequence receptor subunit 1
217966_s_at	3.60e-05	2.47e-06	-5.312849	4.491395	-1.3050599	FAM129A	family with sequence similarity 129 member A
200732_s_at	3.60e-05	2.48e-06	-5.31237	4.489769	-1.0051869	PTP4A1	protein tyrosine phosphatase type IVA, member 1
203818_s_at	3.62e-05	2.49e-06	5.310864	4.484657	0.7391476	SF3A3	splicing factor 3a subunit 3
203633_at	3.64e-05	2.50e-06	-5.309329	4.479449	-0.9440301	CPT1A	carnitine palmitoyltransferase 1A
207510_at	3.65e-05	2.52e-06	-5.308125	4.475361	-0.5027821	BDKRB1	bradykinin receptor B1
219772_s_at	3.66e-05	2.52e-06	-5.307042	4.471687	-1.1519134	SMPX	small muscle protein, X-linked
218461_at	3.68e-05	2.54e-06	5.305158	4.465292	0.5441642	GPN3	GPN-loop GTPase 3
204035_at	3.68e-05	2.54e-06	-5.30484	4.464214	-0.7049545	SCG2	secretogranin II
200005_at	3.68e-05	2.54e-06	5.304835	4.464198	0.5823663	EIF3D	eukaryotic translation initiation factor 3 subunit D
218057_x_at	3.68e-05	2.54e-06	5.304791	4.464047	0.8180757	EMC8	ER membrane protein complex subunit 8
204559_s_at	3.68e-05	2.55e-06	5.304435	4.462839	0.8493051	LSM7	LSM7 homolog, U6 small nuclear RNA and mRNA degradation associated
220073_s_at	3.69e-05	2.56e-06	-5.303447	4.459487	-0.7476165	PLEKHG6	pleckstrin homology and RhoGEF domain containing G6
221136_at	3.69e-05	2.56e-06	-5.302915	4.457683	-0.4720805	GDF2	growth differentiation factor 2
218765_at	3.69e-05	2.56e-06	-5.302874	4.457542	-0.4322813	SIDT2	SID1 transmembrane family member 2
202366_at	3.70e-05	2.57e-06	-5.302238	4.455384	-0.9155141	ACADS	acyl-CoA dehydrogenase, C-2 to C-3 short chain
212294_at	3.70e-05	2.57e-06	-5.301745	4.453712	-0.7254881	GNG12	G protein subunit gamma 12
218844_at	3.72e-05	2.58e-06	-5.300553	4.449667	-0.9028636	ACSF2	acyl-CoA synthetase family member 2
217968_at	3.73e-05	2.59e-06	5.299446	4.445912	0.598228	TSSC1	tumor suppressing subtransferable candidate 1
218438_s_at	3.75e-05	2.61e-06	5.297712	4.44003	0.834752	MED28	mediator complex subunit 28
204993_at	3.76e-05	2.62e-06	-5.296663	4.436473	-0.6010999	GNAZ	G protein subunit alpha z
221798_x_at	3.76e-05	2.62e-06	5.296373	4.435489	0.3185763
200974_at	3.76e-05	2.62e-06	-5.296211	4.434941	-1.7155221	ACTA2	actin, alpha 2, smooth muscle, aorta
212627_s_at	3.77e-05	2.63e-06	5.295547	4.432687	0.68419	EXOSC7	exosome component 7
202096_s_at	3.79e-05	2.65e-06	5.293423	4.425483	0.763096	TSPO	translocator protein
212792_at	3.79e-05	2.65e-06	5.293387	4.425362	0.838178	DPY19L1	dpy-19 like 1
204479_at	3.80e-05	2.65e-06	5.292989	4.424014	0.5806804	OSTF1	osteoclast stimulating factor 1
217058_at	3.80e-05	2.66e-06	-5.292672	4.422939	-0.6590917	GNAS	GNAS complex locus
219648_at	3.80e-05	2.66e-06	5.292632	4.422802	0.83232	MREG	melanoregulin
212118_at	3.80e-05	2.66e-06	5.292113	4.421042	0.4462438	TRIM27	tripartite motif containing 27
204134_at	3.82e-05	2.68e-06	-5.290389	4.415197	-0.6613306	PDE2A	phosphodiesterase 2A
211013_x_at	3.82e-05	2.68e-06	5.290365	4.415115	0.7257743	PML	promyelocytic leukemia
219572_at	3.84e-05	2.69e-06	5.288899	4.410146	0.7085658	CADPS2	calcium dependent secretion activator 2
218214_at	3.86e-05	2.71e-06	5.287203	4.404393	0.62527	ATG101	autophagy related 101
202764_at	3.87e-05	2.72e-06	-5.285931	4.400081	-0.4817314	STIM1	stromal interaction molecule 1
205903_s_at	3.87e-05	2.72e-06	-5.285835	4.399755	-0.4712464	KCNN3	potassium calcium-activated channel subfamily N member 3
210027_s_at	3.87e-05	2.72e-06	5.285822	4.399711	0.7042554	APEX1	apurinic/apyrimidinic endodeoxyribonuclease 1
203787_at	3.87e-05	2.72e-06	-5.285669	4.399193	-0.5612792	SSBP2	single stranded DNA binding protein 2
219059_s_at	3.89e-05	2.74e-06	-5.28373	4.392621	-0.6035738	LYVE1	lymphatic vessel endothelial hyaluronan receptor 1
208932_at	3.89e-05	2.74e-06	5.283286	4.391116	0.5282281	PPP4C	protein phosphatase 4 catalytic subunit
210211_s_at	3.98e-05	2.81e-06	5.276829	4.369234	0.7337925	HSP90AA1	heat shock protein 90 alpha family class A member 1
217740_x_at	3.99e-05	2.81e-06	5.276188	4.367063	0.4657573	SNORD24///SNORD36A///SNORD36B///RPL7A	small nucleolar RNA, C/D box 24///small nucleolar RNA, C/D box 36A///small nucleolar RNA, C/D box 36B///ribosomal protein L7a
218233_s_at	3.99e-05	2.82e-06	5.275976	4.366344	0.5685061	TOMM6///PRICKLE4	translocase of outer mitochondrial membrane 6///prickle planar cell polarity protein 4
202306_at	4.00e-05	2.83e-06	5.274829	4.362457	0.5492315	POLR2G	RNA polymerase II subunit G
218575_at	4.00e-05	2.83e-06	5.274399	4.361002	0.6186481	LOC730268///ANAPC1	anaphase-promoting complex subunit 1-like///anaphase promoting complex subunit 1
201791_s_at	4.00e-05	2.83e-06	5.274319	4.360731	0.9950641	DHCR7	7-dehydrocholesterol reductase
203025_at	4.02e-05	2.85e-06	5.272972	4.356167	0.7490978	NAA10	N(alpha)-acetyltransferase 10, NatA catalytic subunit
216347_s_at	4.04e-05	2.86e-06	-5.271554	4.351362	-0.4280987	PPP1R13B	protein phosphatase 1 regulatory subunit 13B
211114_x_at	4.04e-05	2.86e-06	5.271386	4.350792	0.4322238	GEMIN2	gem nuclear organelle associated protein 2
209135_at	4.04e-05	2.86e-06	5.271365	4.350723	1.1232613	ASPH	aspartate beta-hydroxylase
200069_at	4.06e-05	2.88e-06	5.26946	4.344268	0.742565	SART3	squamous cell carcinoma antigen recognized by T-cells 3
206898_at	4.06e-05	2.88e-06	-5.269197	4.34338	-0.9758569	CDH19	cadherin 19
213947_s_at	4.07e-05	2.89e-06	5.26855	4.341186	0.882681	NUP210	nucleoporin 210
203385_at	4.07e-05	2.89e-06	-5.268362	4.340551	-0.6662496	DGKA	diacylglycerol kinase alpha
202741_at	4.07e-05	2.90e-06	-5.267938	4.339113	-1.7077255	PRKACB	protein kinase cAMP-activated catalytic subunit beta
205479_s_at	4.07e-05	2.90e-06	5.267907	4.33901	1.219695	PLAU	plasminogen activator, urokinase
210880_s_at	4.07e-05	2.90e-06	-5.267608	4.337995	-0.5005714	EFS	embryonal Fyn-associated substrate
201725_at	4.07e-05	2.90e-06	5.267246	4.33677	0.6836387	CDC123	cell division cycle 123
202888_s_at	4.10e-05	2.92e-06	-5.265156	4.329693	-2.9094277	ANPEP	alanyl aminopeptidase, membrane
210163_at	4.10e-05	2.92e-06	5.265102	4.329509	1.5774757	CXCL11	C-X-C motif chemokine ligand 11
204386_s_at	4.14e-05	2.96e-06	5.262091	4.319314	0.6555219	MRPL57	mitochondrial ribosomal protein L57
221953_s_at	4.14e-05	2.96e-06	-5.262077	4.319267	-0.6174812	MMP24-AS1	MMP24 antisense RNA 1
209447_at	4.14e-05	2.96e-06	-5.261752	4.318166	-0.9630809	SYNE1	spectrin repeat containing nuclear envelope protein 1
221259_s_at	4.16e-05	2.98e-06	-5.260135	4.312693	-0.5580702	TEX11	testis expressed 11
203498_at	4.17e-05	2.98e-06	-5.259343	4.310011	-0.7001196	RCAN2	regulator of calcineurin 2
202269_x_at	4.17e-05	2.99e-06	5.259134	4.309304	1.2045018	GBP1	guanylate binding protein 1
204228_at	4.18e-05	2.99e-06	5.258493	4.307134	0.8731077	PPIH	peptidylprolyl isomerase H
212885_at	4.19e-05	3.01e-06	5.257265	4.302978	0.5221611	MPHOSPH10	M-phase phosphoprotein 10
200829_x_at	4.21e-05	3.02e-06	5.256154	4.299217	0.5751104	ZNF207	zinc finger protein 207
218788_s_at	4.23e-05	3.04e-06	5.25425	4.292771	0.8513912	SMYD3	SET and MYND domain containing 3
221146_at	4.23e-05	3.04e-06	-5.2541	4.292263	-0.3245092
211783_s_at	4.24e-05	3.05e-06	5.25324	4.289354	0.829011	MTA1	metastasis associated 1
204435_at	4.26e-05	3.06e-06	5.251965	4.285039	0.7562845	NUP58	nucleoporin 58
205176_s_at	4.27e-05	3.07e-06	5.251158	4.282309	0.8603241	ITGB3BP	integrin subunit beta 3 binding protein
202036_s_at	4.30e-05	3.10e-06	-5.248939	4.2748	-0.6683246	SFRP1	secreted frizzled related protein 1
212137_at	4.30e-05	3.10e-06	5.248344	4.272786	0.7823023	LARP1	La ribonucleoprotein domain family member 1
213581_at	4.32e-05	3.12e-06	5.247033	4.268352	0.9619354	PDCD2	programmed cell death 2
215021_s_at	4.36e-05	3.14e-06	-5.244507	4.259806	-0.5505655	NRXN3	neurexin 3
206122_at	4.36e-05	3.15e-06	-5.243824	4.257494	-0.4481482	SOX15	SRY-box 15
209052_s_at	4.36e-05	3.15e-06	5.243822	4.25749	0.761839	WHSC1	Wolf-Hirschhorn syndrome candidate 1
218220_at	4.36e-05	3.15e-06	5.243669	4.25697	0.6707001	C12orf10	chromosome 12 open reading frame 10
204634_at	4.36e-05	3.15e-06	5.243606	4.256757	0.7587493	NEK4	NIMA related kinase 4
219508_at	4.40e-05	3.18e-06	-5.241022	4.248017	-1.4972607	GCNT3	glucosaminyl (N-acetyl) transferase 3, mucin type
212825_at	4.40e-05	3.19e-06	5.240494	4.246233	0.8788013	PAXIP1	PAX interacting protein 1
203276_at	4.41e-05	3.20e-06	5.239768	4.243779	0.8070736	LMNB1	lamin B1
219760_at	4.43e-05	3.21e-06	-5.238162	4.238347	-0.5060868	LIN7B	lin-7 homolog B, crumbs cell polarity complex component
210222_s_at	4.44e-05	3.22e-06	-5.237351	4.235603	-0.5553737	RTN1	reticulon 1
203145_at	4.44e-05	3.23e-06	5.236993	4.234393	0.7417397	SPAG5	sperm associated antigen 5
219644_at	4.46e-05	3.24e-06	5.236018	4.231095	0.5538514	CEP83	centrosomal protein 83
213330_s_at	4.46e-05	3.24e-06	5.235565	4.229564	0.6196523	STIP1	stress induced phosphoprotein 1
205523_at	4.46e-05	3.25e-06	-5.235245	4.228484	-0.3843175	HAPLN1	hyaluronan and proteoglycan link protein 1
217154_s_at	4.47e-05	3.25e-06	-5.234655	4.226488	-0.4412726	EDN3	endothelin 3
212544_at	4.48e-05	3.26e-06	5.233938	4.224063	0.7595705	ZNHIT3	zinc finger HIT-type containing 3
211296_x_at	4.52e-05	3.30e-06	-5.230864	4.213673	-0.2772257	UBC	ubiquitin C
209797_at	4.56e-05	3.33e-06	5.228169	4.204562	0.7052438	CNPY2	canopy FGF signaling regulator 2
214311_at	4.61e-05	3.36e-06	-5.225114	4.194238	-0.4372495	ZFPL1	zinc finger protein like 1
206752_s_at	4.62e-05	3.37e-06	5.224517	4.192223	0.6766191	DFFB	DNA fragmentation factor subunit beta
207468_s_at	4.62e-05	3.37e-06	-5.224225	4.191234	-0.526154	SFRP5	secreted frizzled related protein 5
206117_at	4.63e-05	3.38e-06	-5.223679	4.18939	-0.6664626	TPM1	tropomyosin 1 (alpha)
217640_x_at	4.63e-05	3.39e-06	5.223077	4.187355	0.2935418	SKA1	spindle and kinetochore associated complex subunit 1
209398_at	4.64e-05	3.39e-06	-5.222669	4.185976	-0.9647669	HIST1H1C	histone cluster 1, H1c
211113_s_at	4.65e-05	3.41e-06	-5.221648	4.182527	-0.6009355	ABCG1	ATP binding cassette subfamily G member 1
215813_s_at	4.66e-05	3.42e-06	-5.220548	4.17881	-1.3766246	PTGS1	prostaglandin-endoperoxide synthase 1
209663_s_at	4.67e-05	3.42e-06	-5.220262	4.177844	-1.0948334	ITGA7	integrin subunit alpha 7
205259_at	4.67e-05	3.43e-06	-5.219637	4.175734	-1.4851052	NR3C2	nuclear receptor subfamily 3 group C member 2
219510_at	4.67e-05	3.43e-06	5.219434	4.175046	0.41358	POLQ	DNA polymerase theta
211978_x_at	4.67e-05	3.43e-06	5.219404	4.174946	0.308503	LOC101060363///PPIA	peptidyl-prolyl cis-trans isomerase A pseudogene///peptidylprolyl isomerase A
201007_at	4.67e-05	3.43e-06	-5.219316	4.174649	-0.5874128	HADHB	hydroxyacyl-CoA dehydrogenase/3-ketoacyl-CoA thiolase/enoyl-CoA hydratase (trifunctional protein), beta subunit
218242_s_at	4.67e-05	3.44e-06	-5.219049	4.173748	-1.1925286	KMT5B	lysine methyltransferase 5B
210472_at	4.67e-05	3.44e-06	-5.218645	4.172383	-0.4947454	MT1G	metallothionein 1G
204979_s_at	4.67e-05	3.44e-06	-5.218526	4.171982	-0.7215994	SH3BGR	SH3 domain binding glutamate rich protein
200054_at	4.71e-05	3.47e-06	5.216258	4.164321	0.5237435	ZPR1	ZPR1 zinc finger
201543_s_at	4.73e-05	3.49e-06	5.214846	4.15955	0.6402024	SAR1A	secretion associated Ras related GTPase 1A
201111_at	4.73e-05	3.49e-06	5.2148	4.159397	1.0206993	CSE1L	chromosome segregation 1 like
202578_s_at	4.73e-05	3.49e-06	5.214391	4.158014	0.4949263	DDX19A	DEAD-box helicase 19A
219007_at	4.74e-05	3.50e-06	5.213684	4.155625	0.724552	NUP43	nucleoporin 43
201602_s_at	4.74e-05	3.50e-06	-5.213435	4.154787	-0.9641283	PPP1R12A	protein phosphatase 1 regulatory subunit 12A
201144_s_at	4.74e-05	3.51e-06	5.213241	4.154131	0.6612142	EIF2S1	eukaryotic translation initiation factor 2 subunit alpha
201235_s_at	4.75e-05	3.51e-06	-5.212852	4.152817	-0.8569394	BTG2	BTG anti-proliferation factor 2
211036_x_at	4.76e-05	3.53e-06	5.211547	4.148411	0.4331958	ANAPC5	anaphase promoting complex subunit 5
203723_at	4.76e-05	3.53e-06	-5.211533	4.148362	-0.8860543	ITPKB	inositol-trisphosphate 3-kinase B
218848_at	4.77e-05	3.54e-06	5.210885	4.146173	0.8108073	THOC6	THO complex 6
202357_s_at	4.77e-05	3.54e-06	5.210525	4.144958	1.4872697	CFB	complement factor B
201641_at	4.79e-05	3.55e-06	5.209396	4.141148	1.3909687	BST2	bone marrow stromal cell antigen 2
214938_x_at	4.81e-05	3.57e-06	5.207841	4.135898	0.3686758	HMGB1	high mobility group box 1
210241_s_at	4.82e-05	3.58e-06	-5.207294	4.134051	-0.7125945	TP53TG1	TP53 target 1 (non-protein coding)
213588_x_at	4.84e-05	3.60e-06	5.205927	4.129436	0.4337523	RPL14	ribosomal protein L14
218911_at	4.85e-05	3.61e-06	5.205309	4.127351	0.3344827	YEATS4	YEATS domain containing 4
205074_at	4.85e-05	3.61e-06	-5.205026	4.126394	-1.1979422	SLC22A5	solute carrier family 22 member 5
207396_s_at	4.85e-05	3.61e-06	5.204701	4.125296	0.3956386	ALG3	ALG3, alpha-1,3- mannosyltransferase
213223_at	4.86e-05	3.62e-06	5.204156	4.123457	0.4648593	MIR6805///RPL28	microRNA 6805///ribosomal protein L28
214708_at	4.86e-05	3.62e-06	5.203912	4.122634	0.3989319	SNTB1	syntrophin beta 1
207830_s_at	4.88e-05	3.64e-06	5.202321	4.117263	0.6185167	PPP1R8	protein phosphatase 1 regulatory subunit 8
201664_at	4.91e-05	3.67e-06	5.200239	4.110238	1.0952863	SMC4	structural maintenance of chromosomes 4
202413_s_at	4.93e-05	3.68e-06	5.199344	4.107217	0.9467099	USP1	ubiquitin specific peptidase 1
202466_at	4.93e-05	3.68e-06	5.199118	4.106455	0.5187254	PAPD7	poly(A) RNA polymerase D7, non-canonical
201558_at	4.94e-05	3.70e-06	5.198265	4.103577	0.7112889	RAE1	ribonucleic acid export 1
213997_at	4.94e-05	3.70e-06	-5.198175	4.103274	-0.406385	FAM189A1	family with sequence similarity 189 member A1
202655_at	4.94e-05	3.70e-06	5.197833	4.102119	0.6526177	MANF	mesencephalic astrocyte derived neurotrophic factor
206385_s_at	4.98e-05	3.73e-06	-5.195596	4.09457	-1.3981485	ANK3	ankyrin 3, node of Ranvier (ankyrin G)
213048_s_at	4.98e-05	3.74e-06	-5.195195	4.093218	-0.8665043	SET	SET nuclear proto-oncogene
218420_s_at	5.02e-05	3.77e-06	5.192799	4.085135	0.654055	PROSER1	proline and serine rich 1
221058_s_at	5.04e-05	3.79e-06	5.19125	4.079912	0.5023409	CKLF	chemokine like factor
216515_x_at	5.05e-05	3.79e-06	5.190681	4.077991	0.4163885	MIR1244-3	microRNA 1244-3
204728_s_at	5.05e-05	3.80e-06	5.190519	4.077446	0.2938932	WDHD1	WD repeat and HMG-box DNA binding protein 1
201739_at	5.07e-05	3.81e-06	-5.189389	4.073636	-1.7477768	SGK1	serum/glucocorticoid regulated kinase 1
207668_x_at	5.07e-05	3.82e-06	5.188884	4.071932	0.7651357	PDIA6	protein disulfide isomerase family A member 6
210996_s_at	5.08e-05	3.83e-06	5.188289	4.069926	0.7669471	YWHAE	tyrosine 3-monooxygenase/tryptophan 5-monooxygenase activation protein epsilon
206637_at	5.09e-05	3.83e-06	-5.187743	4.068083	-0.8516234	P2RY14	purinergic receptor P2Y14
220951_s_at	5.10e-05	3.84e-06	-5.186911	4.065276	-1.3207705	A1CF	APOBEC1 complementation factor
212527_at	5.19e-05	3.92e-06	5.181505	4.047052	0.8687535	DESI1	desumoylating isopeptidase 1
202900_s_at	5.22e-05	3.95e-06	5.179535	4.040408	0.7968011	NUP88	nucleoporin 88
202145_at	5.22e-05	3.95e-06	5.179503	4.040303	1.4296424	LY6E	lymphocyte antigen 6 complex, locus E
201617_x_at	5.28e-05	3.99e-06	-5.176116	4.028885	-1.9987703	CALD1	caldesmon 1
207601_at	5.28e-05	4.00e-06	-5.175897	4.028148	-0.821301	SULT1B1	sulfotransferase family 1B member 1
208799_at	5.30e-05	4.01e-06	5.17478	4.024384	0.683	PSMB5	proteasome subunit beta 5
215672_s_at	5.31e-05	4.02e-06	-5.174376	4.023021	-0.8168422	AHCYL2	adenosylhomocysteinase like 2
208370_s_at	5.31e-05	4.02e-06	-5.174176	4.022348	-1.130216	RCAN1	regulator of calcineurin 1
203859_s_at	5.33e-05	4.04e-06	-5.17297	4.018286	-0.6176132	PALM	paralemmin
213302_at	5.41e-05	4.10e-06	5.168311	4.002589	0.6396183	PFAS	phosphoribosylformylglycinamidine synthase
204471_at	5.41e-05	4.11e-06	-5.167933	4.001315	-0.3697359	GAP43	growth associated protein 43
208433_s_at	5.43e-05	4.13e-06	5.16675	3.997329	0.5159031	LRP8	LDL receptor related protein 8
207251_at	5.44e-05	4.14e-06	-5.165862	3.994337	-1.51521	MEP1B	meprin A subunit beta
203913_s_at	5.44e-05	4.14e-06	-5.165816	3.994184	-2.0055413	HPGD	hydroxyprostaglandin dehydrogenase 15-(NAD)
212300_at	5.45e-05	4.14e-06	5.165402	3.99279	0.5167336	TXLNA	taxilin alpha
212801_at	5.48e-05	4.17e-06	5.163814	3.987439	0.557481	MIR1178///CIT	microRNA 1178///citron rho-interacting serine/threonine kinase
209128_s_at	5.53e-05	4.21e-06	5.160592	3.976592	0.3754828	SART3	squamous cell carcinoma antigen recognized by T-cells 3
212834_at	5.58e-05	4.25e-06	5.158245	3.968688	0.5174722	DDX52	DEAD-box helicase 52
217546_at	5.60e-05	4.27e-06	-5.156664	3.963367	-2.3594023	MT1M	metallothionein 1M
218123_at	5.61e-05	4.28e-06	5.156217	3.96186	0.7146599	C21orf59	chromosome 21 open reading frame 59
213933_at	5.66e-05	4.32e-06	-5.153247	3.951864	-0.6425906	PTGER3	prostaglandin E receptor 3
210410_s_at	5.67e-05	4.33e-06	5.152652	3.949862	0.6878659	MSH5-SAPCD1///SAPCD1///MSH5	MSH5-SAPCD1 readthrough (NMD candidate)///suppressor APC domain containing 1///mutS homolog 5
209445_x_at	5.67e-05	4.34e-06	5.152378	3.94894	0.5584904	COA1	cytochrome c oxidase assembly factor 1 homolog
218421_at	5.68e-05	4.34e-06	-5.151909	3.947361	-0.8163776	CERK	ceramide kinase
35776_at	5.69e-05	4.36e-06	-5.151061	3.944507	-0.4168703	ITSN1	intersectin 1
209301_at	5.71e-05	4.37e-06	-5.150347	3.942103	-2.7753647	CA2	carbonic anhydrase 2
201446_s_at	5.82e-05	4.46e-06	5.144279	3.921687	0.6293601	TIA1	TIA1 cytotoxic granule-associated RNA binding protein
221700_s_at	5.84e-05	4.48e-06	5.14339	3.918697	0.3504429	UBA52	ubiquitin A-52 residue ribosomal protein fusion product 1
218619_s_at	5.84e-05	4.48e-06	5.143222	3.918132	0.5247121	SUV39H1	suppressor of variegation 3-9 homolog 1
218695_at	5.86e-05	4.49e-06	5.142183	3.914638	0.9246187	EXOSC4	exosome component 4
64900_at	5.87e-05	4.51e-06	5.141177	3.911252	0.2993839	TMEM231	transmembrane protein 231
218074_at	5.88e-05	4.52e-06	5.140821	3.910054	0.7010912	FAM96B	family with sequence similarity 96 member B
207515_s_at	5.89e-05	4.53e-06	5.140187	3.907923	0.5439746	POLR1C	RNA polymerase I subunit C
217845_x_at	5.90e-05	4.54e-06	-5.139217	3.904662	-1.0208957	HIGD1A	HIG1 hypoxia inducible domain family member 1A
214369_s_at	5.90e-05	4.54e-06	-5.139205	3.90462	-0.6377037	RASGRP2	RAS guanyl releasing protein 2
219155_at	5.90e-05	4.54e-06	5.139203	3.904612	0.7198492	PITPNC1	phosphatidylinositol transfer protein, cytoplasmic 1
209600_s_at	5.90e-05	4.55e-06	-5.138886	3.903547	-1.1971718	ACOX1	acyl-CoA oxidase 1
208837_at	5.90e-05	4.55e-06	5.138484	3.902197	0.8902693	TMED3	transmembrane p24 trafficking protein 3
212953_x_at	5.97e-05	4.60e-06	5.135271	3.891392	0.490915	CALR	calreticulin
210144_at	5.99e-05	4.62e-06	-5.134233	3.887902	-0.4561693	TBC1D22A	TBC1 domain family member 22A
211433_x_at	6.04e-05	4.67e-06	-5.131449	3.878544	-0.4436096	FAM214B	family with sequence similarity 214 member B
201955_at	6.08e-05	4.70e-06	5.129612	3.872369	0.9317974	CCNC	cyclin C
218257_s_at	6.09e-05	4.71e-06	5.128656	3.869154	0.4582869	UGGT1	UDP-glucose glycoprotein glucosyltransferase 1
218547_at	6.10e-05	4.72e-06	-5.128291	3.867926	-0.4459568	DHDDS	dehydrodolichyl diphosphate synthase subunit
217754_at	6.17e-05	4.78e-06	5.124491	3.855158	0.5938217	DDX56	DEAD-box helicase 56
209607_x_at	6.18e-05	4.79e-06	-5.12414	3.853977	-0.9618218	SLX1B-SULT1A4///SLX1A-SULT1A3///SULT1A4///SULT1A3	SLX1B-SULT1A4 readthrough (NMD candidate)///SLX1A-SULT1A3 readthrough (NMD candidate)///sulfotransferase family 1A member 4///sulfotransferase family 1A member 3
216129_at	6.19e-05	4.79e-06	-5.123644	3.852311	-0.5132047	ATP9A	ATPase phospholipid transporting 9A (putative)
218018_at	6.21e-05	4.82e-06	5.122255	3.847646	0.8000321	PDXK	pyridoxal (pyridoxine, vitamin B6) kinase
209669_s_at	6.22e-05	4.83e-06	5.121647	3.845601	0.7947811	SERBP1	SERPINE1 mRNA binding protein 1
201068_s_at	6.28e-05	4.88e-06	5.118609	3.835397	0.7099219	PSMC2	proteasome 26S subunit, ATPase 2
205056_s_at	6.29e-05	4.89e-06	-5.118216	3.834075	-0.4800828	GPR162	G protein-coupled receptor 162
202801_at	6.35e-05	4.93e-06	-5.115477	3.824878	-0.4181356	PRKACA	protein kinase cAMP-activated catalytic subunit alpha
203334_at	6.36e-05	4.95e-06	5.11447	3.821495	0.4737634	DHX8	DEAH-box helicase 8
216210_x_at	6.41e-05	4.99e-06	-5.11213	3.813637	-0.5977518	TRIOBP	TRIO and F-actin binding protein
212764_at	6.41e-05	4.99e-06	-5.112046	3.813356	-1.525407	ZEB1	zinc finger E-box binding homeobox 1
212139_at	6.43e-05	5.01e-06	5.111061	3.810048	0.5328899	GCN1	GCN1, eIF2 alpha kinase activator homolog
201293_x_at	6.43e-05	5.02e-06	5.110608	3.808528	0.3447774	LOC101060363///PPIA	peptidyl-prolyl cis-trans isomerase A pseudogene///peptidylprolyl isomerase A
203941_at	6.45e-05	5.03e-06	5.109793	3.805791	0.4892724	INTS9	integrator complex subunit 9
204972_at	6.47e-05	5.05e-06	5.108864	3.802672	0.9982058	OAS2	2'-5'-oligoadenylate synthetase 2
208869_s_at	6.50e-05	5.07e-06	-5.107282	3.797361	-0.6360379	GABARAPL1	GABA type A receptor associated protein like 1
218157_x_at	6.50e-05	5.08e-06	5.106912	3.79612	0.5725531	CDC42SE1	CDC42 small effector 1
204060_s_at	6.53e-05	5.10e-06	5.105576	3.791635	0.7101299	PRKY///PRKX	protein kinase, Y-linked, pseudogene///protein kinase, X-linked
202699_s_at	6.55e-05	5.12e-06	5.104665	3.788578	0.6209717	TMEM63A	transmembrane protein 63A
206561_s_at	6.55e-05	5.13e-06	-5.104304	3.787366	-2.6500012	AKR1B10	aldo-keto reductase family 1 member B10
201282_at	6.62e-05	5.18e-06	-5.101148	3.776773	-0.6012495	OGDH	oxoglutarate dehydrogenase
211323_s_at	6.62e-05	5.19e-06	-5.100789	3.775571	-0.5646107	ITPR1	inositol 1,4,5-trisphosphate receptor type 1
218132_s_at	6.63e-05	5.20e-06	5.1003	3.773929	0.6105689	TSEN34	tRNA splicing endonuclease subunit 34
202646_s_at	6.63e-05	5.21e-06	-5.099974	3.772835	-0.5318397	CSDE1	cold shock domain containing E1
202776_at	6.63e-05	5.21e-06	5.099871	3.77249	0.4600203	DNTTIP2	deoxynucleotidyltransferase terminal interacting protein 2
202381_at	6.69e-05	5.26e-06	5.097147	3.76335	1.1855127	ADAM9	ADAM metallopeptidase domain 9
212814_at	6.72e-05	5.28e-06	-5.09591	3.759202	-1.187168	AHCYL2	adenosylhomocysteinase like 2
206550_s_at	6.75e-05	5.31e-06	5.094208	3.753493	0.6146938	NUP155	nucleoporin 155
211458_s_at	6.75e-05	5.32e-06	-5.093897	3.752448	-1.0630999	GABARAPL3///GABARAPL1	GABA type A receptor associated protein like 3 pseudogene///GABA type A receptor associated protein like 1
206051_at	6.75e-05	5.32e-06	-5.093813	3.752165	-0.5562938	ELAVL4	ELAV like neuron-specific RNA binding protein 4
205297_s_at	6.75e-05	5.32e-06	-5.093718	3.751849	-0.8590778	CD79B	CD79b molecule
221597_s_at	6.76e-05	5.33e-06	5.093352	3.750621	0.5282657	TMEM208	transmembrane protein 208
220494_s_at	6.77e-05	5.34e-06	-5.092551	3.747934	-0.7785587
210276_s_at	6.78e-05	5.35e-06	-5.092237	3.746881	-0.7594353	NOL12///TRIOBP	nucleolar protein 12///TRIO and F-actin binding protein
204162_at	6.79e-05	5.36e-06	5.091632	3.744851	0.7442188	NDC80	NDC80, kinetochore complex component
215378_at	6.81e-05	5.38e-06	-5.090478	3.740983	-0.2397959
217700_at	6.81e-05	5.38e-06	-5.09028	3.740316	-0.6448566	CNPY4	canopy FGF signaling regulator 4
209993_at	6.82e-05	5.39e-06	-5.089752	3.738547	-1.8199843	ABCB1	ATP binding cassette subfamily B member 1
203071_at	6.84e-05	5.41e-06	-5.088741	3.735157	-1.0833866	MIR6872///SEMA3B	microRNA 6872///semaphorin 3B
206781_at	6.86e-05	5.43e-06	-5.087695	3.731649	-0.4413902	DNAJC4	DnaJ heat shock protein family (Hsp40) member C4
200827_at	6.86e-05	5.44e-06	5.087507	3.731019	0.6139879	PLOD1	procollagen-lysine,2-oxoglutarate 5-dioxygenase 1
205209_at	6.90e-05	5.47e-06	-5.08569	3.724927	-0.4079128	ACVR1B	activin A receptor type 1B
218776_s_at	6.91e-05	5.48e-06	5.085024	3.722696	0.4699701	TMEM62	transmembrane protein 62
218465_at	7.00e-05	5.55e-06	5.081258	3.710072	0.8850334	TMEM33	transmembrane protein 33
200002_at	7.04e-05	5.59e-06	5.079695	3.704832	0.5554677	RPL35	ribosomal protein L35
212846_at	7.05e-05	5.60e-06	5.078796	3.701822	0.8689698	RRP1B	ribosomal RNA processing 1B
210036_s_at	7.06e-05	5.61e-06	-5.078548	3.700988	-0.740548	KCNH2	potassium voltage-gated channel subfamily H member 2
213507_s_at	7.07e-05	5.62e-06	5.077695	3.698132	0.5776864	KPNB1	karyopherin subunit beta 1
204530_s_at	7.10e-05	5.65e-06	-5.076438	3.69392	-0.4037679	TOX	thymocyte selection associated high mobility group box
214924_s_at	7.10e-05	5.66e-06	-5.075909	3.692147	-0.7622351	TRAK1	trafficking kinesin protein 1
208941_s_at	7.10e-05	5.66e-06	5.075718	3.691508	0.6802084	SEPHS1	selenophosphate synthetase 1
204415_at	7.10e-05	5.67e-06	5.075506	3.690797	2.1664735	IFI6	interferon alpha inducible protein 6
206097_at	7.10e-05	5.67e-06	-5.075499	3.690773	-0.6823702	SLC22A18AS	solute carrier family 22 member 18 antisense
207789_s_at	7.10e-05	5.67e-06	-5.075451	3.690611	-0.5925704	DPP6	dipeptidyl peptidase like 6
218470_at	7.11e-05	5.68e-06	5.074753	3.688274	0.416727	YARS2	tyrosyl-tRNA synthetase 2
214752_x_at	7.11e-05	5.68e-06	-5.074748	3.688258	-1.5699602	FLNA	filamin A
218353_at	7.13e-05	5.70e-06	-5.07404	3.685885	-1.6781191	RGS5	regulator of G-protein signaling 5
201338_x_at	7.13e-05	5.70e-06	5.073833	3.685191	0.7709734	GTF3A	general transcription factor IIIA
209200_at	7.14e-05	5.71e-06	-5.073275	3.683323	-0.8630145	MEF2C	myocyte enhancer factor 2C
220295_x_at	7.15e-05	5.73e-06	5.072444	3.68054	0.6403889	DEPDC1	DEP domain containing 1
204639_at	7.17e-05	5.74e-06	5.071747	3.678205	0.6681054	ADA	adenosine deaminase
212661_x_at	7.21e-05	5.78e-06	5.069829	3.67178	0.3506097	LOC101060363///PPIA	peptidyl-prolyl cis-trans isomerase A pseudogene///peptidylprolyl isomerase A
209165_at	7.21e-05	5.78e-06	5.069654	3.671194	0.4483641	AATF	apoptosis antagonizing transcription factor
202788_at	7.24e-05	5.81e-06	5.068251	3.666494	0.5540927	MAPKAPK3	mitogen-activated protein kinase-activated protein kinase 3
204294_at	7.32e-05	5.88e-06	-5.065099	3.655941	-0.7307052	AMT	aminomethyltransferase
213310_at	7.34e-05	5.89e-06	5.064192	3.652902	0.5399258	CASC7///AGO2	cancer susceptibility candidate 7 (non-protein coding)///argonaute 2, RISC catalytic component
219083_at	7.35e-05	5.91e-06	5.063516	3.65064	0.7500612	SHQ1	SHQ1, H/ACA ribonucleoprotein assembly factor
212111_at	7.35e-05	5.91e-06	-5.063502	3.650594	-0.5289008	STX12	syntaxin 12
200821_at	7.43e-05	5.98e-06	5.059965	3.638753	0.8402314	LAMP2	lysosomal associated membrane protein 2
200812_at	7.44e-05	5.99e-06	5.059429	3.636959	0.7478448	CCT7	chaperonin containing TCP1 subunit 7
218793_s_at	7.45e-05	6.00e-06	5.059082	3.635796	0.9758376	SCML1	sex comb on midleg-like 1 (Drosophila)
209527_at	7.66e-05	6.17e-06	5.050787	3.608042	0.5504166	EXOSC2	exosome component 2
212255_s_at	7.66e-05	6.18e-06	5.050362	3.606619	0.5057701	ATP2C1	ATPase secretory pathway Ca2+ transporting 1
219014_at	7.66e-05	6.18e-06	-5.050328	3.606504	-2.258092	PLAC8	placenta specific 8
218876_at	7.70e-05	6.21e-06	-5.04898	3.601996	-0.7171239	TPPP3	tubulin polymerization promoting protein family member 3
210470_x_at	7.72e-05	6.24e-06	5.047862	3.598255	0.7186458	NONO	non-POU domain containing, octamer-binding
221788_at	7.74e-05	6.26e-06	5.04689	3.595004	0.5261967	PGM3	phosphoglucomutase 3
202836_s_at	7.79e-05	6.30e-06	5.045012	3.588724	0.5241457	TXNL4A	thioredoxin like 4A
203806_s_at	7.79e-05	6.30e-06	5.044926	3.588437	0.5350581	FANCA	Fanconi anemia complementation group A
213038_at	7.79e-05	6.30e-06	5.04479	3.58798	0.8906131	RNF19B	ring finger protein 19B
212419_at	7.80e-05	6.32e-06	-5.044005	3.585357	-1.0953405	ZCCHC24	zinc finger CCHC-type containing 24
200615_s_at	7.80e-05	6.33e-06	5.043831	3.584776	0.7531729	AP2B1	adaptor related protein complex 2 beta 1 subunit
47530_at	7.96e-05	6.46e-06	5.037944	3.565093	0.2820118	TRMO	tRNA methyltransferase O
221927_s_at	7.96e-05	6.46e-06	5.037927	3.565035	0.7887497	ABHD11	abhydrolase domain containing 11
218336_at	7.96e-05	6.46e-06	5.037754	3.564458	0.8058854	PFDN2	prefoldin subunit 2
204041_at	8.04e-05	6.53e-06	-5.034792	3.554557	-1.077995	MAOB	monoamine oxidase B
213889_at	8.07e-05	6.56e-06	5.033513	3.550282	0.4637939	PIGL	phosphatidylinositol glycan anchor biosynthesis class L
205438_at	8.07e-05	6.56e-06	-5.033113	3.548946	-0.3399156	PTPN21	protein tyrosine phosphatase, non-receptor type 21
200869_at	8.09e-05	6.58e-06	5.032294	3.546211	0.5965896	SNORA68///RPL18A	small nucleolar RNA, H/ACA box 68///ribosomal protein L18a
219728_at	8.09e-05	6.59e-06	-5.031935	3.545011	-0.4298585	MYOT	myotilin
217996_at	8.09e-05	6.59e-06	5.031918	3.544953	1.8555434	PHLDA1	pleckstrin homology like domain family A member 1
37965_at	8.10e-05	6.60e-06	5.031631	3.543995	0.9611169	PARVB	parvin beta
216548_x_at	8.12e-05	6.62e-06	5.030592	3.540522	0.4206038	HMGB3P1	high mobility group box 3 pseudogene 1
212570_at	8.12e-05	6.62e-06	-5.030546	3.540368	-0.6167414	ENDOD1	endonuclease domain containing 1
208689_s_at	8.20e-05	6.69e-06	5.027464	3.530072	0.8398497	RPN2	ribophorin II
53968_at	8.22e-05	6.72e-06	5.026543	3.526997	0.5415263	INTS5	integrator complex subunit 5
202703_at	8.24e-05	6.74e-06	5.025646	3.524001	0.433176	DUSP11	dual specificity phosphatase 11
209753_s_at	8.24e-05	6.74e-06	5.02558	3.523781	0.6278735	TMPO	thymopoietin
200071_at	8.25e-05	6.76e-06	5.024867	3.5214	0.9142152	SMNDC1	survival motor neuron domain containing 1
208248_x_at	8.25e-05	6.76e-06	-5.024833	3.521286	-0.5870822	APLP2	amyloid beta precursor like protein 2
211668_s_at	8.26e-05	6.77e-06	5.024413	3.519882	1.2873905	PLAU	plasminogen activator, urokinase
AFFX-HUMGAPDH/M33197_5_at	8.29e-05	6.79e-06	5.02322	3.515899	0.5765557	GAPDH	glyceraldehyde-3-phosphate dehydrogenase
218515_at	8.32e-05	6.82e-06	5.022059	3.51202	0.6831274	PAXBP1	PAX3 and PAX7 binding protein 1
201387_s_at	8.32e-05	6.82e-06	-5.022004	3.511838	-1.0579497	UCHL1	ubiquitin C-terminal hydrolase L1
219231_at	8.36e-05	6.86e-06	5.020406	3.506501	0.6465986	TGS1	trimethylguanosine synthase 1
206445_s_at	8.37e-05	6.88e-06	5.019619	3.503874	0.8317665	PRMT1	protein arginine methyltransferase 1
216640_s_at	8.37e-05	6.88e-06	5.019508	3.503504	0.8141056	PDIA6	protein disulfide isomerase family A member 6
219110_at	8.46e-05	6.95e-06	5.016465	3.493344	0.8832945	GAR1	GAR1 ribonucleoprotein
213085_s_at	8.46e-05	6.96e-06	5.016334	3.492907	0.5984664	WWC1	WW and C2 domain containing 1
205929_at	8.53e-05	7.02e-06	-5.013697	3.484105	-1.6126041	GPA33	glycoprotein A33
201600_at	8.60e-05	7.08e-06	5.011314	3.47615	0.5187638	PHB2	prohibitin 2
200936_at	8.62e-05	7.10e-06	5.010508	3.473463	0.4476039	RPL8	ribosomal protein L8
221600_s_at	8.63e-05	7.12e-06	-5.009808	3.471126	-0.5307825	AAMDC	adipogenesis associated Mth938 domain containing
206262_at	8.67e-05	7.15e-06	-5.008273	3.466004	-1.9995667	ADH1C	alcohol dehydrogenase 1C (class I), gamma polypeptide
209754_s_at	8.67e-05	7.16e-06	5.008192	3.465734	0.837868	TMPO	thymopoietin
204773_at	8.69e-05	7.18e-06	-5.007429	3.463188	-0.6272571	IL11RA	interleukin 11 receptor subunit alpha
214040_s_at	8.69e-05	7.18e-06	-5.007136	3.46221	-0.8685892	GSN	gelsolin
200050_at	8.71e-05	7.20e-06	5.006505	3.460108	0.5909888	ZNF146	zinc finger protein 146
209632_at	8.71e-05	7.20e-06	-5.006393	3.459732	-0.2500659	PPP2R3A	protein phosphatase 2 regulatory subunit B''alpha
209589_s_at	8.77e-05	7.26e-06	5.004145	3.452235	1.1496323	EPHB2	EPH receptor B2
208396_s_at	8.78e-05	7.27e-06	-5.003762	3.450957	-0.464552	PDE1A	phosphodiesterase 1A
210776_x_at	8.80e-05	7.29e-06	5.002863	3.447958	0.494889	TCF3	transcription factor 3
34764_at	8.82e-05	7.31e-06	5.001946	3.444901	0.8768063	LARS2	leucyl-tRNA synthetase 2, mitochondrial
200885_at	8.82e-05	7.32e-06	-5.001655	3.443929	-0.6514111	RHOC	ras homolog family member C
203023_at	8.82e-05	7.32e-06	5.001618	3.443805	0.5548923	NOP16	NOP16 nucleolar protein
210517_s_at	8.85e-05	7.35e-06	-5.000588	3.440371	-1.37953	AKAP12	A-kinase anchoring protein 12
204025_s_at	8.90e-05	7.40e-06	4.99867	3.433975	0.528192	PDCD2	programmed cell death 2
214869_x_at	9.00e-05	7.48e-06	4.995512	3.423446	0.3832343	GAPVD1	GTPase activating protein and VPS9 domains 1
204617_s_at	9.02e-05	7.50e-06	4.994684	3.420686	0.5989429	ACD	adrenocortical dysplasia homolog
201948_at	9.03e-05	7.51e-06	4.994248	3.419233	0.6846362	GNL2	G protein nucleolar 2
211527_x_at	9.12e-05	7.60e-06	4.99094	3.408208	0.9062605	VEGFA	vascular endothelial growth factor A
214579_at	9.12e-05	7.60e-06	-4.990852	3.407914	-0.5230587	NIPAL3	NIPA like domain containing 3
201030_x_at	9.13e-05	7.61e-06	4.990389	3.406371	0.9324956	LDHB	lactate dehydrogenase B
206205_at	9.19e-05	7.66e-06	4.988588	3.40037	0.3278281	MPHOSPH9	M-phase phosphoprotein 9
218864_at	9.27e-05	7.73e-06	-4.985838	3.391206	-0.8094021	TNS1	tensin 1
218918_at	9.28e-05	7.75e-06	-4.985077	3.388673	-0.5364119	MAN1C1	mannosidase alpha class 1C member 1
214124_x_at	9.28e-05	7.75e-06	4.985069	3.388646	0.6135168	FGFR1OP	FGFR1 oncogene partner
213677_s_at	9.31e-05	7.78e-06	4.984086	3.38537	0.6819636	PMS1	PMS1 homolog 1, mismatch repair system component
218606_at	9.37e-05	7.84e-06	-4.981893	3.378065	-0.4245903	ZDHHC7	zinc finger DHHC-type containing 7
216220_s_at	9.39e-05	7.86e-06	-4.981161	3.375627	-0.4136984	ADORA1	adenosine A1 receptor
200894_s_at	9.40e-05	7.87e-06	4.980757	3.374282	0.7785847	FKBP4	FK506 binding protein 4
202449_s_at	9.40e-05	7.88e-06	-4.980513	3.373468	-0.6408581	RXRA	retinoid X receptor alpha
209737_at	9.43e-05	7.90e-06	-4.979664	3.370641	-0.4843303	MAGI2	membrane associated guanylate kinase, WW and PDZ domain containing 2
205620_at	9.45e-05	7.93e-06	-4.978696	3.367419	-0.6438483	F10	coagulation factor X
204341_at	9.47e-05	7.94e-06	4.978027	3.365191	0.6597279	TRIM16	tripartite motif containing 16
202652_at	9.47e-05	7.95e-06	-4.977758	3.364293	-0.5279943	APBB1	amyloid beta precursor protein binding family B member 1
202199_s_at	9.49e-05	7.97e-06	4.977234	3.362548	0.5084079	SRPK1	SRSF protein kinase 1
214212_x_at	9.49e-05	7.97e-06	-4.977118	3.362164	-1.0121245	FERMT2	fermitin family member 2
207556_s_at	9.49e-05	7.97e-06	4.976954	3.361616	0.7531469	DGKZ	diacylglycerol kinase zeta
205514_at	9.49e-05	7.98e-06	-4.976707	3.360796	-0.4429159	ZNF415	zinc finger protein 415
217873_at	9.51e-05	8.00e-06	-4.975918	3.358167	-0.7499493	CAB39	calcium binding protein 39
220607_x_at	9.52e-05	8.01e-06	4.975492	3.356751	0.7956755	NELFCD	negative elongation factor complex member C/D
202188_at	9.53e-05	8.02e-06	4.975115	3.355494	0.5687707	NUP93	nucleoporin 93
212554_at	9.57e-05	8.06e-06	-4.973718	3.350844	-0.7778227	CAP2	CAP, adenylate cyclase-associated protein, 2 (yeast)
204791_at	9.57e-05	8.07e-06	4.973569	3.350348	0.8574118	NR2C1	nuclear receptor subfamily 2 group C member 1
212316_at	9.65e-05	8.14e-06	4.970799	3.341126	0.8700045	NUP210	nucleoporin 210
208805_at	9.68e-05	8.17e-06	4.969766	3.337689	0.5424259	KIAA0391///PSMA6	KIAA0391///proteasome subunit alpha 6
202906_s_at	9.68e-05	8.17e-06	4.969732	3.337577	0.8076775	NBN	nibrin
201770_at	9.70e-05	8.19e-06	4.969055	3.335321	0.6950684	SNRPA	small nuclear ribonucleoprotein polypeptide A
218199_s_at	9.70e-05	8.20e-06	4.968754	3.334323	0.4758624	NOL6	nucleolar protein 6
204886_at	9.88e-05	8.36e-06	4.963291	3.316146	0.3147229	PLK4	polo like kinase 4
216729_at	9.92e-05	8.40e-06	-4.961916	3.311569	-0.3675017
218036_x_at	9.92e-05	8.40e-06	4.961845	3.311336	0.6546175	NMD3	NMD3 ribosome export adaptor
214209_s_at	9.92e-05	8.40e-06	-4.961788	3.311145	-0.4274668	ABCB9	ATP binding cassette subfamily B member 9
218523_at	9.92e-05	8.41e-06	-4.961471	3.310091	-0.397663	LHPP	phospholysine phosphohistidine inorganic pyrophosphate phosphatase
219180_s_at	9.93e-05	8.43e-06	-4.960938	3.308318	-0.7186126	PEX26	peroxisomal biogenesis factor 26
210511_s_at	9.96e-05	8.45e-06	4.960173	3.305772	1.774525	INHBA	inhibin beta A subunit
210334_x_at	9.99e-05	8.49e-06	4.958908	3.301566	0.7317605	BIRC5	baculoviral IAP repeat containing 5
208159_x_at	1.00e-04	8.50e-06	4.958415	3.299927	0.5171581	DDX11	DEAD/H-box helicase 11
204459_at	1.00e-04	8.53e-06	4.957497	3.296872	0.7375605	CSTF2	cleavage stimulation factor subunit 2
200919_at	1.00e-04	8.54e-06	4.957128	3.295645	0.4415672	PHC2	polyhomeotic homolog 2
218866_s_at	1.01e-04	8.61e-06	4.95471	3.287607	0.8149243	POLR3K	RNA polymerase III subunit K
202003_s_at	1.01e-04	8.63e-06	-4.954005	3.285264	-1.1478498	ACAA2	acetyl-CoA acyltransferase 2
212090_at	1.02e-04	8.65e-06	4.953366	3.283139	0.7709761	GRINA	glutamate ionotropic receptor NMDA type subunit associated protein 1
204355_at	1.02e-04	8.69e-06	4.951975	3.278516	0.4750599	DHX30	DEAH-box helicase 30
208722_s_at	1.02e-04	8.70e-06	4.951517	3.276993	0.6858964	ANAPC5	anaphase promoting complex subunit 5
205527_s_at	1.02e-04	8.73e-06	4.950773	3.274518	0.7734143	GEMIN4	gem nuclear organelle associated protein 4
201021_s_at	1.02e-04	8.73e-06	-4.95058	3.273877	-1.0784276	DSTN	destrin, actin depolymerizing factor
215184_at	1.02e-04	8.75e-06	-4.95001	3.271981	-0.5067192	DAPK2	death associated protein kinase 2
209803_s_at	1.03e-04	8.78e-06	4.949155	3.26914	1.684578	PHLDA2	pleckstrin homology like domain family A member 2
202191_s_at	1.03e-04	8.81e-06	-4.947936	3.265089	-0.6020366	GAS7	growth arrest specific 7
209218_at	1.03e-04	8.83e-06	4.947527	3.263731	1.5083815	SQLE	squalene epoxidase
200913_at	1.04e-04	8.88e-06	4.9456	3.257327	0.4875723	PPM1G	protein phosphatase, Mg2+/Mn2+ dependent 1G
201340_s_at	1.04e-04	8.92e-06	4.944545	3.253823	0.9570742	ENC1	ectodermal-neural cortex 1
209000_s_at	1.05e-04	8.96e-06	4.943254	3.249531	0.4148381	SEPT8	septin 8
204675_at	1.05e-04	8.97e-06	4.942709	3.247721	0.9381779	SRD5A1	steroid 5 alpha-reductase 1
201252_at	1.05e-04	8.99e-06	4.942292	3.246335	0.5826606	PSMC4	proteasome 26S subunit, ATPase 4
212224_at	1.05e-04	8.99e-06	-4.942159	3.245895	-1.8791607	ALDH1A1	aldehyde dehydrogenase 1 family member A1
203657_s_at	1.05e-04	9.00e-06	-4.941795	3.244687	-0.6958766	CTSF	cathepsin F
214509_at	1.05e-04	9.01e-06	-4.941566	3.243924	-0.3177008	HIST1H3I	histone cluster 1, H3i
204172_at	1.05e-04	9.03e-06	4.941036	3.242165	0.6672148	CPOX	coproporphyrinogen oxidase
209449_at	1.06e-04	9.08e-06	4.939398	3.236725	0.9027247	LSM2	LSM2 homolog, U6 small nuclear RNA and mRNA degradation associated
205923_at	1.06e-04	9.08e-06	-4.939158	3.235928	-0.3980644	RELN	reelin
200799_at	1.06e-04	9.13e-06	-4.937593	3.230728	-2.1345476	HSPA1B///HSPA1A	heat shock protein family A (Hsp70) member 1B///heat shock protein family A (Hsp70) member 1A
205034_at	1.06e-04	9.15e-06	4.936996	3.228745	0.5660527	CCNE2	cyclin E2
208783_s_at	1.07e-04	9.19e-06	4.935728	3.224535	1.0607593	CD46	CD46 molecule
201044_x_at	1.07e-04	9.20e-06	-4.935409	3.223475	-0.9834998	DUSP1	dual specificity phosphatase 1
208074_s_at	1.07e-04	9.23e-06	4.934544	3.220606	0.5201375	AP2S1	adaptor related protein complex 2 sigma 1 subunit
209918_at	1.07e-04	9.28e-06	-4.933103	3.21582	-0.4258606	GGTLC2	gamma-glutamyltransferase light chain 2
221287_at	1.08e-04	9.30e-06	-4.932206	3.212844	-0.3892414	RNASEL	ribonuclease L
210774_s_at	1.08e-04	9.34e-06	-4.930967	3.208729	-0.7349355	NCOA4	nuclear receptor coactivator 4
210959_s_at	1.09e-04	9.41e-06	4.9288	3.201538	0.551703	SRD5A1	steroid 5 alpha-reductase 1
214005_at	1.09e-04	9.45e-06	4.927668	3.197779	0.7334633	GGCX	gamma-glutamyl carboxylase
215253_s_at	1.09e-04	9.46e-06	-4.927355	3.19674	-0.637988	RCAN1	regulator of calcineurin 1
204796_at	1.10e-04	9.50e-06	-4.926111	3.192611	-0.6584127	EML1	echinoderm microtubule associated protein like 1
217549_at	1.10e-04	9.52e-06	-4.925421	3.190325	-0.4163389	NCKAP1L	NCK associated protein 1 like
203157_s_at	1.10e-04	9.53e-06	-4.925353	3.190098	-0.6585092	GLS	glutaminase
200749_at	1.10e-04	9.57e-06	4.924047	3.185763	0.8684337	RAN	RAN, member RAS oncogene family
212621_at	1.10e-04	9.58e-06	4.923772	3.184851	0.6586019	NEMP1	nuclear envelope integral membrane protein 1
202935_s_at	1.10e-04	9.58e-06	4.923637	3.184402	1.5778918	SOX9	SRY-box 9
37892_at	1.11e-04	9.61e-06	4.922807	3.181651	1.936955	COL11A1	collagen type XI alpha 1 chain
205530_at	1.12e-04	9.69e-06	-4.920442	3.173803	-0.6829525	ETFDH	electron transfer flavoprotein dehydrogenase
200859_x_at	1.13e-04	9.79e-06	-4.917336	3.163503	-1.5097829	FLNA	filamin A
219165_at	1.13e-04	9.81e-06	-4.916969	3.162285	-0.8709753	PDLIM2	PDZ and LIM domain 2
209421_at	1.13e-04	9.86e-06	4.91525	3.156586	0.8863968	MSH2	mutS homolog 2
212766_s_at	1.13e-04	9.88e-06	4.914753	3.154937	0.7980567	ISG20L2	interferon stimulated exonuclease gene 20 like 2
218141_at	1.14e-04	9.89e-06	4.914418	3.153827	0.3654808	UBE2O	ubiquitin conjugating enzyme E2 O
210968_s_at	1.14e-04	9.91e-06	-4.91393	3.152208	-1.1247325	RTN4	reticulon 4
210317_s_at	1.15e-04	1.00e-05	4.910933	3.142273	1.2336662	YWHAE	tyrosine 3-monooxygenase/tryptophan 5-monooxygenase activation protein epsilon
212248_at	1.15e-04	1.00e-05	4.910445	3.140653	0.8437322	MTDH	metadherin
204460_s_at	1.15e-04	1.01e-05	4.909642	3.137994	0.4454225	RAD1	RAD1 checkpoint DNA exonuclease
215438_x_at	1.16e-04	1.01e-05	4.908549	3.134369	0.8208266	GSPT1	G1 to S phase transition 1
209080_x_at	1.16e-04	1.01e-05	4.908213	3.133257	0.8715747	GLRX3	glutaredoxin 3
202642_s_at	1.16e-04	1.01e-05	4.907483	3.130836	0.6317075	TRRAP	transformation/transcription domain associated protein
221905_at	1.16e-04	1.01e-05	-4.907337	3.130353	-0.4289164	CYLD	CYLD lysine 63 deubiquitinase
218105_s_at	1.16e-04	1.01e-05	4.907295	3.130213	0.6980898	MRPL4	mitochondrial ribosomal protein L4
213671_s_at	1.16e-04	1.02e-05	4.906238	3.126711	0.7332462	MIR6758///MARS	microRNA 6758///methionyl-tRNA synthetase
203536_s_at	1.17e-04	1.02e-05	4.90529	3.123569	0.5143705	CIAO1	cytosolic iron-sulfur assembly component 1
205399_at	1.17e-04	1.02e-05	-4.904991	3.12258	-0.3046326	DCLK1	doublecortin like kinase 1
213746_s_at	1.17e-04	1.02e-05	-4.904867	3.122168	-1.7622845	FLNA	filamin A
213798_s_at	1.17e-04	1.02e-05	-4.904451	3.12079	-0.4665473	CAP1	adenylate cyclase associated protein 1
200609_s_at	1.17e-04	1.02e-05	-4.904352	3.120463	-0.5324584	WDR1	WD repeat domain 1
214298_x_at	1.17e-04	1.03e-05	-4.904011	3.119332	-0.813008	SEPT6	septin 6
204826_at	1.17e-04	1.03e-05	4.902915	3.115699	0.5720134	CCNF	cyclin F
201422_at	1.17e-04	1.03e-05	4.902883	3.115595	0.9953167	IFI30///PIK3R2	IFI30, lysosomal thiol reductase///phosphoinositide-3-kinase regulatory subunit 2
218833_at	1.17e-04	1.03e-05	4.902387	3.113951	0.3546023	ZAK	sterile alpha motif and leucine zipper containing kinase AZK
33307_at	1.17e-04	1.03e-05	4.901578	3.11127	0.7254851	RRP7A	ribosomal RNA processing 7 homolog A
201155_s_at	1.18e-04	1.04e-05	-4.901018	3.109417	-0.4906186	MFN2	mitofusin 2
201169_s_at	1.19e-04	1.05e-05	4.89694	3.095908	1.2583754	BHLHE40	basic helix-loop-helix family member e40
212597_s_at	1.20e-04	1.06e-05	4.894773	3.088734	0.5864736	HMGXB4	HMG-box containing 4
200870_at	1.21e-04	1.07e-05	4.892439	3.081007	0.6434818	STRAP	serine/threonine kinase receptor associated protein
219556_at	1.21e-04	1.07e-05	4.8924	3.080878	0.408064	C16orf59	chromosome 16 open reading frame 59
212821_at	1.21e-04	1.07e-05	-4.892394	3.080858	-0.4714955	PLEKHG3	pleckstrin homology and RhoGEF domain containing G3
220059_at	1.21e-04	1.07e-05	-4.892282	3.080484	-0.4434807	STAP1	signal transducing adaptor family member 1
212687_at	1.21e-04	1.07e-05	4.892099	3.07988	0.743338	LIMS4///LIMS3///LIMS1	LIM zinc finger domain containing 4///LIM zinc finger domain containing 3///LIM zinc finger domain containing 1
200014_s_at	1.22e-04	1.07e-05	4.890367	3.074147	0.594685	HNRNPC	heterogeneous nuclear ribonucleoprotein C (C1/C2)
216559_x_at	1.22e-04	1.08e-05	4.890078	3.073188	0.3734255
214724_at	1.22e-04	1.08e-05	-4.889365	3.070828	-0.8748589	DIXDC1	DIX domain containing 1
200075_s_at	1.22e-04	1.08e-05	4.888703	3.068637	0.8748246	GUK1	guanylate kinase 1
213890_x_at	1.23e-04	1.09e-05	4.885353	3.057553	0.3322991	RPS16	ribosomal protein S16
219953_s_at	1.24e-04	1.09e-05	4.884888	3.056013	0.3996361	AKIP1	A-kinase interacting protein 1
205061_s_at	1.25e-04	1.11e-05	4.881644	3.045279	0.3282857	EXOSC9	exosome component 9
208703_s_at	1.26e-04	1.12e-05	-4.879033	3.036645	-0.6926673	APLP2	amyloid beta precursor like protein 2
203662_s_at	1.26e-04	1.12e-05	-4.878059	3.033422	-0.6780369	TMOD1	tropomodulin 1
203964_at	1.27e-04	1.12e-05	4.877306	3.030931	0.9943915	NMI	N-myc and STAT interactor
211989_at	1.27e-04	1.12e-05	4.877119	3.030314	0.5379174	SMARCE1	SWI/SNF related, matrix associated, actin dependent regulator of chromatin, subfamily e, member 1
208704_x_at	1.27e-04	1.13e-05	-4.876491	3.028236	-0.5638035	APLP2	amyloid beta precursor like protein 2
210364_at	1.27e-04	1.13e-05	-4.875274	3.024212	-0.4600401	SCN2B	sodium voltage-gated channel beta subunit 2
200790_at	1.27e-04	1.13e-05	4.875246	3.024119	0.9322379	ODC1	ornithine decarboxylase 1
201865_x_at	1.29e-04	1.15e-05	-4.871466	3.011621	-0.9143724	NR3C1	nuclear receptor subfamily 3 group C member 1
200907_s_at	1.29e-04	1.15e-05	-4.870221	3.007506	-1.3776869	PALLD	palladin, cytoskeletal associated protein
210434_x_at	1.29e-04	1.15e-05	4.870033	3.006884	0.4772143	JTB	jumping translocation breakpoint
219944_at	1.29e-04	1.15e-05	-4.869923	3.006521	-0.3669715	CLIP4	CAP-Gly domain containing linker protein family member 4
204466_s_at	1.29e-04	1.15e-05	-4.869378	3.00472	-0.5678739	SNCA	synuclein alpha
210041_s_at	1.29e-04	1.16e-05	4.869212	3.004169	0.8153655	PGM3	phosphoglucomutase 3
202094_at	1.29e-04	1.16e-05	4.869151	3.003969	0.575095	BIRC5	baculoviral IAP repeat containing 5
217790_s_at	1.30e-04	1.16e-05	4.868752	3.002652	1.2742167	SSR3	signal sequence receptor subunit 3
219119_at	1.30e-04	1.16e-05	4.868517	3.001874	0.5847017	LSM8	LSM8 homolog, U6 small nuclear RNA associated
202743_at	1.30e-04	1.16e-05	4.867939	2.999965	0.8303477	PIK3R3	phosphoinositide-3-kinase regulatory subunit 3
201152_s_at	1.30e-04	1.16e-05	-4.867779	2.999436	-0.7297963	MBNL1	muscleblind like splicing regulator 1
208232_x_at	1.30e-04	1.16e-05	-4.866864	2.996412	-0.4432706	NRG1	neuregulin 1
205901_at	1.30e-04	1.17e-05	-4.865946	2.993377	-0.4143637	PNOC	prepronociceptin
207476_at	1.30e-04	1.17e-05	-4.865852	2.993068	-0.3358687	LOC100507630	uncharacterized LOC100507630
211289_x_at	1.31e-04	1.17e-05	-4.865306	2.991261	-0.5233589	CDK11A///CDK11B	cyclin dependent kinase 11A///cyclin dependent kinase 11B
209891_at	1.31e-04	1.17e-05	4.864755	2.989443	0.451472	SPC25	SPC25, NDC80 kinetochore complex component
[truncated: 20,284 more rows]
