# Supplementary material for: SLC7A11, a Potential Therapeutic Target Through Induced Ferroptosis in Colon Adenocarcinoma
Source: Front Mol Biosci. 2022 Apr 20;9:889688. doi: 10.3389/fmolb.2022.889688 (PMC9065265; doi:10.3389/fmolb.2022.889688)
Supplement: Supplementary file 1 [file DataSheet1.ZIP › Raw data/original data/Figure 3/Fig. 3 statistical description .csv]

cancer	variable	partial.cor	p
COAD	Purity	-0.104026734448534	0.0359139273648362
COAD	B Cell	0.0549327492660609	0.270659367302547
COAD	CD8+ T Cell	0.357904987421483	1.02893121726005e-13
COAD	CD4+ T Cell	-0.0326559516530838	0.513830346971955
COAD	Macrophage	0.0332875513984168	0.504655044338393
COAD	Neutrophil	0.266924745755415	5.72259445075423e-08
COAD	Dendritic Cell	0.171230256085098	0.000564829906762964
