# Supplementary material for: SLC7A11, a Potential Therapeutic Target Through Induced Ferroptosis in Colon Adenocarcinoma
Source: Front Mol Biosci. 2022 Apr 20;9:889688. doi: 10.3389/fmolb.2022.889688 (PMC9065265; doi:10.3389/fmolb.2022.889688)
Supplement: Supplementary file 1 [file DataSheet1.ZIP › Raw data/original data/Figure 4/Fig. 4 SLC7A11 correlated genes.xlsx]

## Sheet: Sheet 1
gene_name	gene_id	gene_biotype	cor_pearson	p_pearson	cor_spearman	p_spearman
LINC02082	ENSG00000242268	lncRNA	0.0694574	0.12861	-0.0431093	0.345961
AC090241.2	ENSG00000270112	lncRNA	0.197308	1.33428e-05	0.0776216	0.0893693
RAB4B	ENSG00000167578	protein_coding	-0.237906	1.33053e-07	-0.220292	1.16669e-06
TIGAR	ENSG00000078237	protein_coding	0.183675	5.16327e-05	0.153906	0.000725592
RNF44	ENSG00000146083	protein_coding	-0.207948	4.34083e-06	-0.129542	0.0044987
NUP210P2	ENSG00000225275	unprocessed_pseudogene	0.155648	0.000621482	0.0282553	0.53687
DNAH3	ENSG00000158486	protein_coding	-0.041445	0.364917	-0.0741655	0.104599
RPL23A	ENSG00000198242	protein_coding	-0.206473	5.09002e-06	-0.118873	0.0091717
EHD4-AS1	ENSG00000259883	lncRNA	0.297271	2.99657e-11	0.164755	0.00028897
RPL7L1P12	ENSG00000231981	processed_pseudogene	0.284515	2.16943e-10	0.205424	5.69631e-06
AC244102.2	ENSG00000269475	unprocessed_pseudogene	-0.00307238	0.946473	0.00167472	0.970807
Y_RNA	ENSG00000201788	misc_RNA	0.155025	0.000653927	0.116403	0.0107015
ARL8B	ENSG00000134108	protein_coding	0.388115	1.05152e-18	0.303811	1.32929e-11
AC007114.2	ENSG00000263089	lncRNA	0.238352	1.25864e-07	0.155665	0.000620606
CALB2	ENSG00000172137	protein_coding	0.186851	3.79908e-05	0.101182	0.0266432
MFSD3	ENSG00000167700	protein_coding	-0.307868	5.36201e-12	-0.225292	6.56683e-07
AC092839.2	ENSG00000234943	lncRNA	0.296033	3.64687e-11	0.224256	6.91405e-07
LINC00636	ENSG00000240423	lncRNA	0.108514	0.0173947	0.0872099	0.0562195
PIGV	ENSG00000060642	protein_coding	0.00892195	0.845421	-0.004862	0.915358
AC055876.5	ENSG00000271616	processed_pseudogene	0.0398929	0.383166	-0.0393446	0.389743
PIGFP2	ENSG00000234881	processed_pseudogene	0.269395	1.99755e-09	0.184345	4.84188e-05
CHIAP1	ENSG00000236040	unprocessed_pseudogene	0.0851671	0.0622596	0.0697358	0.127082
ECE1-AS1	ENSG00000231105	lncRNA	0.250793	2.55445e-08	0.110734	0.0152159
AC128716.1	ENSG00000243044	processed_pseudogene	0.0887759	0.0519256	0.0326026	0.476085
ZNF708	ENSG00000182141	protein_coding	0.298898	2.31112e-11	0.198161	1.27228e-05
LINC01224	ENSG00000269416	lncRNA	-0.200809	9.28097e-06	-0.157585	0.000529844
AC127002.2	ENSG00000275265	lncRNA	0.151694	0.000855741	0.151995	0.000835417
MYADML2	ENSG00000185105	protein_coding	-0.267044	2.78719e-09	-0.25795	9.80967e-09
DNM3-IT1	ENSG00000233540	lncRNA	0.132673	0.00359107	0.0702383	0.124359
PHEX	ENSG00000102174	protein_coding	0.19128	2.45575e-05	0.256578	1.1811e-08
KRT8P47	ENSG00000271647	processed_pseudogene	0.00721648	0.874697	0.0473244	0.300808
MOGAT2	ENSG00000166391	protein_coding	-0.302795	1.23272e-11	-0.299192	2.76818e-11
AC006557.5	ENSG00000270469	processed_pseudogene	0.179715	7.51471e-05	0.0993177	0.0295815
PFN2	ENSG00000070087	protein_coding	0.0504755	0.26973	0.0568024	0.214066
AC007861.1	ENSG00000262950	lncRNA	0.120085	0.00844814	0.0177015	0.698875
CASC23	ENSG00000255420	lncRNA	0.150592	0.000934335	0.0598012	0.190896
DNM1P41	ENSG00000280038	TEC	0.0940558	0.0394123	0.0925989	0.0425797
AC005324.5	ENSG00000266261	lncRNA	0.181976	6.07105e-05	0.180506	6.97648e-05
RMND5A	ENSG00000153561	protein_coding	0.302589	1.27459e-11	0.254574	1.73898e-08
AC092301.1	ENSG00000269148	lncRNA	0.204299	6.42274e-06	0.108602	0.0173036
AL590730.2	ENSG00000274458	snoRNA	0.104023	0.022651	0.0288758	0.527963
AC245008.1	ENSG00000273406	lncRNA	0.261265	6.235e-09	0.168102	0.000215873
RAD23A	ENSG00000179262	protein_coding	-0.110484	0.0154487	0.0973099	0.0330862
TTC41P	ENSG00000214198	transcribed_unitary_pseudogene	0.303127	1.16796e-11	0.258586	8.99741e-09
RNVU1-2A	ENSG00000278099	snRNA	0.225612	5.89699e-07	0.102273	0.0250434
OR2D2	ENSG00000166368	protein_coding	0.259643	7.78916e-09	0.143481	0.0016236
SERPINB11	ENSG00000206072	protein_coding	0.188803	3.13845e-05	0.0700056	0.125615
AL135937.1	ENSG00000234900	lncRNA	0.17358	0.000132329	0.0862031	0.0591329
LINC02292	ENSG00000258630	lncRNA	-0.0547743	0.230989	-0.0547362	0.231314
SIN3B	ENSG00000127511	protein_coding	-0.10959	0.0163065	-0.090763	0.0469009
LINC00705	ENSG00000225269	lncRNA	0.317414	1.07118e-12	0.228729	4.07457e-07
RPL7P17	ENSG00000214062	processed_pseudogene	0.269172	2.06212e-09	0.203135	7.26724e-06
TLL2	ENSG00000095587	protein_coding	0.126869	0.00537649	0.0839108	0.0662334
AC025588.4	ENSG00000274219	unprocessed_pseudogene	0.151666	0.000857685	0.0747815	0.101756
AL606490.3	ENSG00000230100	lncRNA	0.154849	0.000663363	0.11519	0.0115524
CTSA	ENSG00000064601	protein_coding	-0.296758	3.25102e-11	-0.263929	4.94369e-09
AL671277.1	ENSG00000227766	unprocessed_pseudogene	-0.0346227	0.449173	-0.00654647	0.886207
IL32	ENSG00000008517	protein_coding	-0.166645	0.000245245	-0.0769424	0.0922096
AC116351.1	ENSG00000215246	lncRNA	0.0997464	0.0288823	0.0758744	0.096837
AC103810.5	ENSG00000266644	lncRNA	0.267111	2.76117e-09	0.224586	6.65244e-07
ASS1P7	ENSG00000236893	processed_pseudogene	-0.0844894	0.0643783	-0.0788188	0.0845248
THAP12P4	ENSG00000254465	processed_pseudogene	0.246752	4.32893e-08	0.18114	6.57148e-05
PTPN4	ENSG00000088179	protein_coding	0.423607	2.52904e-22	0.329425	1.75735e-13
NUCB2	ENSG00000070081	protein_coding	0.500827	7.66744e-32	0.447169	0
AC087741.2	ENSG00000275479	lncRNA	0.0094976	0.835585	-0.0130267	0.775899
SERPINB12	ENSG00000166634	protein_coding	0.167614	0.000225317	0.168939	0.000200502
AC023830.2	ENSG00000261789	lncRNA	0.1488	0.00107636	0.134829	0.00307858
AC021613.1	ENSG00000254092	lncRNA	0.0264368	0.563405	-0.00351167	0.938833
GGT3P	ENSG00000197421	transcribed_unprocessed_pseudogene	0.011076	0.808752	0.0337459	0.460747
TMEM143	ENSG00000161558	protein_coding	-0.184655	4.69961e-05	-0.101162	0.0267107
DACH1	ENSG00000276644	protein_coding	-0.0500641	0.273658	0.00740889	0.871338
AC145350.3	ENSG00000260900	processed_pseudogene	-0.00266142	0.953624	0.00115412	0.97988
Metazoa_SRP	ENSG00000278732	misc_RNA	0.142983	0.00168611	0.122104	0.00740152
COLCA1	ENSG00000196167	lncRNA	0.07756	0.0896245	0.0775653	0.0895984
AC008403.1	ENSG00000268465	protein_coding	0.0415793	0.363363	0.0573835	0.209491
RN7SL560P	ENSG00000264438	misc_RNA	0.0961853	0.0351431	0.0377684	0.40903
BMP2KL	ENSG00000204113	processed_pseudogene	0.270819	1.63002e-09	0.0810735	0.0759769
RNU6-820P	ENSG00000207000	snRNA	0.169663	0.000188052	0.146297	0.00130828
AC093367.1	ENSG00000254131	processed_pseudogene	0.0380257	0.405844	-0.00533028	0.907275
FGF23	ENSG00000118972	protein_coding	-0.0306574	0.50281	0.00549928	0.904349
AC114689.1	ENSG00000264104	processed_pseudogene	0.222014	8.97602e-07	0.101969	0.0254811
SERTAD2	ENSG00000179833	protein_coding	0.519706	1.46067e-34	0.461234	0
ST3GAL6	ENSG00000064225	protein_coding	0.319863	7.02089e-13	0.228657	4.42728e-07
AP001029.1	ENSG00000267108	lncRNA	-0.00604949	0.894831	0.0253848	0.579036
PKP2	ENSG00000057294	protein_coding	0.305923	7.39199e-12	0.312354	3.30325e-12
AL357315.1	ENSG00000227535	lncRNA	0.228513	4.1811e-07	0.134227	0.00321462
RNU6-453P	ENSG00000252628	snRNA	0.0637733	0.163022	0.0478604	0.29536
TRIM51HP	ENSG00000166007	transcribed_unprocessed_pseudogene	0.202232	7.9939e-06	0.124319	0.00638789
AC005046.1	ENSG00000273055	lncRNA	0.210761	3.19407e-06	0.192491	2.17588e-05
RPL35AP28	ENSG00000242041	processed_pseudogene	-0.057986	0.204739	-0.0471972	0.302111
AP005242.3	ENSG00000278923	lncRNA	0.132803	0.00355793	0.0567887	0.21426
KRT1	ENSG00000167768	protein_coding	-0.0714105	0.118184	-0.130938	0.00405822
AC016583.1	ENSG00000280159	TEC	0.168164	0.0002147	0.0862782	0.0589113
AC026185.1	ENSG00000235240	unprocessed_pseudogene	-0.0748663	0.101367	-0.0151031	0.741364
PDLIM1P3	ENSG00000264172	processed_pseudogene	0.0827152	0.0702063	0.0922546	0.0433588
RNU6-1273P	ENSG00000199903	snRNA	0.000570946	0.990046	0.0151108	0.741236
RNA5SP218	ENSG00000200058	rRNA_pseudogene	0.0871831	0.0562954	0.0253211	0.579989
AL080312.2	ENSG00000275358	lncRNA	-0.166756	0.000242882	-0.158374	0.00049628
RAET1K	ENSG00000218358	transcribed_unprocessed_pseudogene	0.303285	1.13823e-11	0.295888	3.73151e-11
AC021506.1	ENSG00000266460	lncRNA	0.123697	0.00665909	0.0994893	0.0292999
AC026464.3	ENSG00000260371	protein_coding	0.0244229	0.593505	0.018767	0.681712
AC022150.3	ENSG00000269349	lncRNA	0.176439	0.000101894	0.221262	9.79176e-07
Y_RNA	ENSG00000200291	misc_RNA	0.101043	0.0268537	0.0178294	0.696807
DDX11L10	ENSG00000233614	transcribed_unprocessed_pseudogene	0.126512	0.00550862	0.0871518	0.0563843
SLC45A4	ENSG00000022567	protein_coding	0.0786256	0.085292	0.12605	0.00571263
AC022743.1	ENSG00000278933	TEC	0.114316	0.0122026	0.0494051	0.280031
RNA5SP128	ENSG00000202175	rRNA_pseudogene	0.0301353	0.510115	0.00317552	0.944678
MTRF1	ENSG00000120662	protein_coding	0.026175	0.567275	0.00170498	0.97027
AL135924.2	ENSG00000235523	lncRNA	0.10198	0.0254646	0.130127	0.00429489
AC112673.1	ENSG00000249848	processed_pseudogene	0.272917	1.20547e-09	0.138194	0.00241051
AL157858.2	ENSG00000277826	misc_RNA	0.100976	0.0269551	0.0753475	0.0991843
MTND5P14	ENSG00000230225	unprocessed_pseudogene	0.261417	6.10601e-09	0.231298	2.99249e-07
IGSF11-AS1	ENSG00000239877	lncRNA	0.228448	4.21333e-07	0.123667	0.00667238
U8	ENSG00000201398	snoRNA	0.178387	8.50714e-05	0.11724	0.0101471
AC018648.1	ENSG00000272905	lncRNA	0.180227	7.16157e-05	0.121692	0.00760539
AC009133.2	ENSG00000259952	lncRNA	-0.216286	1.72728e-06	-0.26044	6.98377e-09
RARRES2P7	ENSG00000260812	processed_pseudogene	0.0370713	0.417738	-0.00330768	0.94238
MTND2P28	ENSG00000225630	unprocessed_pseudogene	0.0539351	0.238224	0.0606242	0.184783
FMO7P	ENSG00000230231	unprocessed_pseudogene	0.24898	3.23986e-08	0.167506	0.000227457
ESM1	ENSG00000164283	protein_coding	0.195449	1.61371e-05	0.234478	2.20766e-07
KF459542.1	ENSG00000231880	lncRNA
AC006458.1	ENSG00000227489	lncRNA	0.229605	3.66897e-07	0.167589	0.000225811
AP003730.1	ENSG00000254555	processed_pseudogene	0.186969	3.7557e-05	0.0909067	0.0465252
RWDD2A	ENSG00000013392	protein_coding	0.183851	5.07697e-05	0.124419	0.00637464
LINC00592	ENSG00000258279	lncRNA	0.15425	0.000696487	0.0996163	0.029093
ENTPD1-AS1	ENSG00000226688	lncRNA	0.361449	2.92538e-16	0.311046	3.15691e-12
LINC01181	ENSG00000250929	lncRNA	0.236662	1.5527e-07	0.14884	0.00107302
ACOXL-AS1	ENSG00000204581	lncRNA	0.201655	8.49359e-06	0.138553	0.00234772
AC104463.1	ENSG00000225620	lncRNA	0.0794844	0.0819244	0.0899841	0.0488027
PPIAP6	ENSG00000258477	processed_pseudogene	0.193991	1.87078e-05	0.187539	3.55244e-05
AC092447.4	ENSG00000225488	lncRNA	0.194323	1.80908e-05	0.0680139	0.136765
SCFD2	ENSG00000184178	protein_coding	0.0297104	0.516101	0.0663345	0.1467
GFOD1-AS1	ENSG00000237786	lncRNA	0.0764712	0.0942323	0.0534819	0.242198
YWHAB	ENSG00000166913	protein_coding	0.0788321	0.0844722	0.0439425	0.336585
AL669914.2	ENSG00000275856	misc_RNA
TMEM155	ENSG00000164112	protein_coding	0.116285	0.0107821	0.092958	0.0417798
AC013652.1	ENSG00000259345	lncRNA	-0.0206126	0.652372	-0.0968266	0.033937
TOMM40	ENSG00000130204	protein_coding	-0.212146	2.74199e-06	-0.0653581	0.152749
AL109806.1	ENSG00000280387	TEC	0.199393	1.07577e-05	0.137748	0.00249076
PRSS48	ENSG00000189099	protein_coding	0.271667	1.44346e-09	0.116125	0.0108913
AL591806.1	ENSG00000232879	processed_pseudogene	0.123466	0.00676226	0.0425663	0.352075
ADTRP	ENSG00000111863	protein_coding	-0.118096	0.00960667	-0.156907	0.000568456
NDUFAF2	ENSG00000164182	protein_coding	0.122101	0.00740318	0.155597	0.000632721
SEPSECS	ENSG00000109618	protein_coding	0.472028	5.25794e-28	0.410912	0
AC138894.3	ENSG00000271623	processed_pseudogene	0.0384401	0.400743	0.0698755	0.126321
Z98885.3	ENSG00000279345	lncRNA	0.323734	3.57179e-13	0.259426	8.02349e-09
DCDC2C	ENSG00000214866	protein_coding	0.118958	0.00908818	0.035794	0.433972
CWC27	ENSG00000153015	protein_coding	0.39981	7.53428e-20	0.356662	8.67641e-16
RNA5SP37	ENSG00000202290	rRNA_pseudogene	0.218606	1.32793e-06	0.167869	0.000220333
AC084125.1	ENSG00000254578	lncRNA
AL512306.3	ENSG00000240710	lncRNA	0.226156	5.5307e-07	0.205623	5.57597e-06
AC105391.1	ENSG00000248778	processed_pseudogene
FO082796.1	ENSG00000250210	unprocessed_pseudogene	-0.00497268	0.91347	0.0139953	0.759728
SMARCE1P1	ENSG00000225215	processed_pseudogene	0.229751	3.60552e-07	0.112128	0.0139731
PHBP19	ENSG00000257246	processed_pseudogene	0.176521	0.00010113	0.0817466	0.0735657
LINC02453	ENSG00000245017	lncRNA	-0.0382828	0.402675	-0.0720035	0.115152
AL117327.1	ENSG00000281091	lncRNA	0.0806505	0.0775244	0.099383	0.029474
LINC02061	ENSG00000250885	lncRNA	0.245221	5.27384e-08	0.10726	0.0187431
AL133445.2	ENSG00000273797	lncRNA	0.306703	6.5006e-12	0.18763	3.52095e-05
LHX5	ENSG00000089116	protein_coding	-0.110058	0.0158524	-0.142657	0.00172824
MYOM2	ENSG00000036448	protein_coding	-0.188708	3.168e-05	-0.17016	0.000179927
AL158151.2	ENSG00000234055	lncRNA	-0.0757263	0.0974922	-0.051486	0.260247
AC093227.2	ENSG00000267552	protein_coding	0.251948	2.193e-08	0.195364	1.62773e-05
MTND6P7	ENSG00000224695	processed_pseudogene	0.0665984	0.145141	0.0361718	0.429133
EVX1	ENSG00000106038	protein_coding	-0.214647	2.07628e-06	-0.196121	1.50679e-05
GLYATL1P1	ENSG00000255189	unprocessed_pseudogene	0.0212146	0.642914	0.0326458	0.4755
MAP9	ENSG00000164114	protein_coding	0.198743	1.15069e-05	0.212047	2.77233e-06
RNU7-147P	ENSG00000238698	snRNA	0.0731342	0.109542	0.0756918	0.0976456
RNU1-47P	ENSG00000199836	snRNA	0.140183	0.00208071	0.177382	9.33965e-05
APIP	ENSG00000149089	protein_coding	0.0834733	0.0676653	0.0866716	0.0577814
AC097063.1	ENSG00000224570	processed_pseudogene	0.227423	4.76025e-07	0.0915154	0.045072
MAF1	ENSG00000179632	protein_coding	-0.323339	3.82803e-13	-0.274683	1.09672e-09
Z82195.1	ENSG00000271677	unprocessed_pseudogene	0.18084	6.76021e-05	0.0655786	0.151414
FOXP1	ENSG00000114861	protein_coding	0.472765	4.23784e-28	0.432656	0
OR5L2	ENSG00000205030	protein_coding	0.0640654	0.161099	0.0682709	0.135285
PLCE1	ENSG00000138193	protein_coding	0.171286	0.000162716	0.174831	0.00012086
PRAMEF4	ENSG00000243073	protein_coding	0.111258	0.014738	0.0420189	0.358308
RAD17	ENSG00000152942	protein_coding	0.457565	3.26871e-26	0.400015	0
AC026877.1	ENSG00000240809	processed_pseudogene	0.059954	0.189762	0.0862097	0.0591319
AC005086.4	ENSG00000280004	pseudogene	0.232948	2.44984e-07	0.123533	0.00673243
AC108043.1	ENSG00000224560	processed_pseudogene	0.146871	0.00125137	0.0494555	0.27954
CICP17	ENSG00000227233	processed_pseudogene	0.118958	0.00908855	0.117363	0.010068
SPCS2	ENSG00000118363	protein_coding	0.14308	0.00167378	0.182471	5.95708e-05
PPIAP45	ENSG00000258116	processed_pseudogene	0.0512851	0.262114	0.055582	0.224174
DGCR11	ENSG00000273311	lncRNA	0.335752	4.11652e-14	0.296796	4.02898e-11
SETDB2	ENSG00000136169	protein_coding	0.207892	4.3673e-06	0.110489	0.0154813
AC131212.2	ENSG00000279700	TEC	0.124317	0.00638857	0.0628309	0.169341
DESI2	ENSG00000121644	protein_coding	0.416559	1.43365e-21	0.352654	2.05642e-15
PAX3	ENSG00000135903	protein_coding	0.00678469	0.882138	-0.109972	0.015935
COX17	ENSG00000138495	protein_coding	0.178176	8.67627e-05	0.185313	4.54492e-05
PSORS1C3	ENSG00000204528	lncRNA	0.114026	0.012425	0.144252	0.00153099
NLGN2	ENSG00000169992	protein_coding	0.0155932	0.733285	0.0105277	0.817983
AC090686.1	ENSG00000239344	processed_pseudogene	-0.0272484	0.551485	-0.0096904	0.832296
SERPINE3	ENSG00000253309	protein_coding	0.25654	1.18729e-08	0.20886	3.93169e-06
HAO1	ENSG00000101323	protein_coding	0.162589	0.000347983	0.122281	0.00731537
AC087045.2	ENSG00000272456	lncRNA	0.00243438	0.957576	-0.00639955	0.888784
LINC02201	ENSG00000251538	lncRNA	0.206617	5.012e-06	0.0584529	0.201111
LINC02864	ENSG00000263711	lncRNA	-0.0508666	0.266032	-0.135308	0.00297416
AC127496.4	ENSG00000262662	lncRNA	0.178733	8.23715e-05	0.125611	0.00585581
PKMYT1	ENSG00000127564	protein_coding	-0.173847	0.000129165	-0.0358437	0.433196
HSPA8P15	ENSG00000219395	processed_pseudogene	0.237059	1.47828e-07	0.120687	0.00812335
OR4A7P	ENSG00000255349	unprocessed_pseudogene	0.0989892	0.0301268	0.0581408	0.203531
XIAPP2	ENSG00000254843	processed_pseudogene	0.276082	7.60978e-10	0.165299	0.0002757
AC107075.1	ENSG00000277998	unprocessed_pseudogene	-0.108358	0.0175583	-0.0912668	0.0456609
AL355810.1	ENSG00000275248	lncRNA	0.169598	0.000189144	0.124529	0.00629851
EIF3LP3	ENSG00000226086	processed_pseudogene	0.0159747	0.727016	0.0235452	0.606849
AP001626.1	ENSG00000235023	lncRNA	0.0217151	0.635095	0.0243674	0.594345
FAM89B	ENSG00000176973	protein_coding	-0.196048	1.51802e-05	-0.0661948	0.147554
AL356215.1	ENSG00000255521	lncRNA	0.207435	4.58883e-06	0.178386	8.50828e-05
IGLJ6	ENSG00000211682	IG_J_gene	-0.224872	6.43258e-07	-0.235624	1.76517e-07
AL592464.1	ENSG00000231630	lncRNA	0.0264193	0.563663	0.052911	0.247268
TMEM251P1	ENSG00000249514	processed_pseudogene	0.131844	0.00380782	0.169657	0.000188146
Z97832.2	ENSG00000272374	lncRNA	0.215644	1.85676e-06	0.124947	0.00612404
MED8	ENSG00000159479	protein_coding	0.0165266	0.717979	0.107545	0.0184665
PHF1	ENSG00000112511	protein_coding	0.0121291	0.79097	0.0475557	0.298334
ZNF781	ENSG00000196381	protein_coding	0.200017	1.00812e-05	0.144015	0.00155894
IGHV1-24	ENSG00000211950	IG_V_gene	-0.108923	0.0169738	-0.133696	0.00333898
RNU6-1329P	ENSG00000202534	snRNA	0.118102	0.00960284	0.083713	0.0668775
AC103563.2	ENSG00000231062	lncRNA	0.0131834	0.773276	-0.017509	0.701992
DIPK1A	ENSG00000154511	protein_coding	0.231516	2.91472e-07	0.160036	0.000438707
AC008489.1	ENSG00000253946	processed_pseudogene	-0.00998463	0.827283	-0.052843	0.247877
ANKMY1	ENSG00000144504	protein_coding	0.0382011	0.40368	0.0277289	0.544355
PSMB6	ENSG00000142507	protein_coding	-0.109796	0.016105	0.0210867	0.644804
AC027176.2	ENSG00000259677	processed_pseudogene	0.344944	7.38938e-15	0.278303	5.49069e-10
GUCY1A1	ENSG00000164116	protein_coding	0.16569	0.000266505	0.123286	0.00687433
AC009237.15	ENSG00000273305	lncRNA	0.0187499	0.681986	0.0115645	0.80049
PRKG2	ENSG00000138669	protein_coding	0.306418	6.81287e-12	0.212146	2.74199e-06
MESTP3	ENSG00000250927	processed_pseudogene	-0.0322775	0.480496	-0.0226403	0.620745
FBXO45	ENSG00000174013	protein_coding	0.415558	1.82818e-21	0.375409	0
AC107421.1	ENSG00000235110	processed_pseudogene	0.09487	0.0377308	0.13537	0.00296091
AC098657.3	ENSG00000277670	unprocessed_pseudogene	0.140771	0.00199145	0.092598	0.0425817
AC002383.1	ENSG00000227863	lncRNA	0.258506	9.09554e-09	0.170371	0.000176586
AMZ2	ENSG00000196704	protein_coding	0.0699523	0.125904	0.0452133	0.322787
AC021106.2	ENSG00000251332	processed_pseudogene	0.318563	8.78973e-13	0.284669	2.11948e-10
AC066612.1	ENSG00000259235	lncRNA	0.0914162	0.0453062	0.0472665	0.3014
AC116612.1	ENSG00000258507	lncRNA	0.0210913	0.644846	0.0672586	0.141187
TMEM52	ENSG00000178821	protein_coding	-0.307696	5.5164e-12	-0.25729	1.07274e-08
RPS2P24	ENSG00000244019	processed_pseudogene	-0.157982	0.000512706	-0.0547498	0.231198
RNA5SP177	ENSG00000222054	rRNA_pseudogene	0.045777	0.316908	-0.0129205	0.777676
CHN2	ENSG00000106069	protein_coding	-0.0232628	0.611171	-0.0295653	0.518017
RN7SL430P	ENSG00000243911	misc_RNA	0.278561	5.28513e-10	0.17867	8.2859e-05
LNCPRESS1	ENSG00000232301	lncRNA	0.0567748	0.214372	0.0612599	0.180279
ZNF460-AS1	ENSG00000267871	lncRNA	0.0653816	0.15265	0.005124	0.910848
AC021035.1	ENSG00000227851	lncRNA	0.174465	0.000122096	0.10221	0.0251345
AL512504.1	ENSG00000225715	processed_pseudogene	0.229561	3.6885e-07	0.0515896	0.259288
OR2AS2P	ENSG00000271934	unprocessed_pseudogene	-0.0127037	0.781312	-0.0166523	0.715927
AC005828.7	ENSG00000271919	transcribed_processed_pseudogene	0.272319	1.31408e-09	0.0830707	0.069005
GCNT4	ENSG00000176928	protein_coding	0.13478	0.00308955	0.136565	0.00271538
AC012506.3	ENSG00000233714	lncRNA	0.0218252	0.633379	-0.04465	0.328981
KLK8	ENSG00000129455	protein_coding	0.0139352	0.760729	-0.0318938	0.485732
AC024060.1	ENSG00000253049	snoRNA	0.0193478	0.672424	0.0362065	0.42869
RN7SL541P	ENSG00000240250	misc_RNA	-0.0362305	0.428383	-0.0455995	0.31879
MIR8081	ENSG00000277889	miRNA	-0.073617	0.107213	-0.0591596	0.195708
AL122016.1	ENSG00000216902	processed_pseudogene	0.0767321	0.0931112	-0.0400196	0.381655
AC097527.1	ENSG00000237666	unprocessed_pseudogene	0.1023	0.0250055	0.0741235	0.104812
IP6K3	ENSG00000161896	protein_coding	-0.0454563	0.320313	-0.0931479	0.0413618
AL136146.1	ENSG00000254672	processed_pseudogene	0.245094	5.36048e-08	0.199439	1.07059e-05
MTF2	ENSG00000143033	protein_coding	0.452271	1.41192e-25	0.379611	0
ITFG2-AS1	ENSG00000256150	lncRNA	0.0542783	0.235246	0.0598884	0.190248
NOBOX	ENSG00000106410	protein_coding	0.125034	0.00608821	0.050099	0.273323
RBM15B	ENSG00000259956	protein_coding	-0.0831552	0.068722	-0.0105737	0.817202
PIH1D2	ENSG00000150773	protein_coding	0.229569	3.68499e-07	0.213862	2.26659e-06
AL390778.1	ENSG00000227958	lncRNA	0.120532	0.00820565	0.0444977	0.330635
KRT18P61	ENSG00000267083	processed_pseudogene	0.223966	7.15269e-07	0.121769	0.00756677
LINC02126	ENSG00000259847	lncRNA	-0.0108641	0.812341	-0.0298926	0.513529
AL136981.1	ENSG00000226668	transcribed_unprocessed_pseudogene	0.0744112	0.103467	0.11244	0.0137081
PCGF7P	ENSG00000268140	processed_pseudogene	0.115741	0.0111587	0.0990442	0.0300349
AL031009.1	ENSG00000278987	TEC	0.294658	4.53152e-11	0.230577	3.26438e-07
AC008638.2	ENSG00000250006	processed_pseudogene	0.266678	2.93464e-09	0.207663	4.47699e-06
VN1R53P	ENSG00000236313	processed_pseudogene	0.178395	8.50124e-05	0.069529	0.128216
OR52E1	ENSG00000273085	polymorphic_pseudogene
AC009690.1	ENSG00000260729	protein_coding	-0.0722294	0.114014	-0.0698749	0.126324
MT1A	ENSG00000205362	protein_coding	-0.152347	0.00081215	-0.154962	0.000657276
AC006064.1	ENSG00000245667	lncRNA	0.230596	3.25706e-07	0.130909	0.00406642
AC004817.1	ENSG00000258517	lncRNA	0.205864	5.43421e-06	0.0945181	0.03845
AC104009.1	ENSG00000254768	lncRNA	0.0476237	0.297757	-0.00204474	0.964361
RNU6-391P	ENSG00000202050	snRNA	0.0846487	0.0638748	0.0879569	0.0541359
AL356234.2	ENSG00000230533	lncRNA	0.00958836	0.834036	-0.0268453	0.557389
ATP2A1	ENSG00000196296	protein_coding	0.0268795	0.556887	0.00910377	0.842254
AC093424.1	ENSG00000270457	lncRNA	-0.00430314	0.925084	-0.0516042	0.259152
IGKV1OR22-5	ENSG00000230481	IG_V_pseudogene	-0.215725	1.83985e-06	-0.214909	2.01625e-06
RNU6-448P	ENSG00000252861	snRNA	0.143287	0.00164765	0.150973	0.000906454
DPY19L1P2	ENSG00000231952	unprocessed_pseudogene	0.309642	3.99232e-12	0.243519	6.55805e-08
OR6C72P	ENSG00000205331	unprocessed_pseudogene	0.198939	1.12758e-05	0.134799	0.00308532
AC027281.1	ENSG00000279123	TEC	0.356844	7.34199e-16	0.30248	1.29737e-11
RNU1-129P	ENSG00000206791	snRNA	0.0401718	0.379846	0.111291	0.0147083
NCAPG	ENSG00000109805	protein_coding	0.461828	9.8766e-27	0.448425	0
IGHV5-78	ENSG00000211978	IG_V_pseudogene	-0.122332	0.00729087	-0.122822	0.00705818
FANK1	ENSG00000203780	protein_coding	-0.0338205	0.459756	-0.047523	0.298666
NOP2	ENSG00000111641	protein_coding	-0.00221819	0.961341	0.150005	0.000990185
ZNF880	ENSG00000221923	protein_coding	-0.00273863	0.95228	-0.0345552	0.449921
MELTF	ENSG00000163975	protein_coding	0.0146011	0.749669	0.0166724	0.715502
ZNF736P9Y	ENSG00000239893	transcribed_processed_pseudogene	0.0807816	0.0770422	0.0419651	0.358925
PTPRB	ENSG00000127329	protein_coding	0.181734	6.21222e-05	0.195831	1.61252e-05
PRANCR	ENSG00000257815	lncRNA	0.210616	3.24545e-06	0.186632	4.00327e-05
AC116914.1	ENSG00000262358	lncRNA	0.196293	1.48057e-05	0.145737	0.0013661
RNF14P2	ENSG00000250594	processed_pseudogene	0.0020562	0.964162	0.0182996	0.689222
DGKD	ENSG00000077044	protein_coding	-0.00912428	0.841961	0.0300427	0.511281
TMCO1	ENSG00000143183	protein_coding	0.233707	2.23319e-07	0.20479	6.38498e-06
PDE11A-AS1	ENSG00000229941	lncRNA	0.0251248	0.582932	0.0439306	0.336841
AC117500.5	ENSG00000279455	TEC	0.163662	0.000317462	0.0783252	0.0864958
RAB5C	ENSG00000108774	protein_coding	-0.240534	9.57518e-08	-0.171979	0.000156249
NPBWR2	ENSG00000125522	protein_coding	0.0312573	0.494484	-0.0124539	0.785506
UPP1	ENSG00000183696	protein_coding	0.127377	0.00519316	0.115621	0.0112791
AP001610.2	ENSG00000228318	lncRNA	0.182969	5.52341e-05	0.137601	0.00251771
AC064859.1	ENSG00000279874	TEC	0.0893525	0.0504149	0.103895	0.022819
AC008760.1	ENSG00000269680	lncRNA	0.159476	0.000452655	0.161266	0.000395716
AC093323.2	ENSG00000279859	TEC	0.213112	2.46375e-06	0.182946	5.53582e-05
RNA5SP36	ENSG00000222129	rRNA_pseudogene	0.0607722	0.183779	0.0814435	0.0746436
RPS17P17	ENSG00000225758	processed_pseudogene	0.0970763	0.0334771	0.0592075	0.195346
TRABD2B	ENSG00000269113	protein_coding	0.0451065	0.324054	0.0270842	0.553755
RPL36P2	ENSG00000231302	processed_pseudogene	-0.0137622	0.763611	-0.0103073	0.821793
AC073534.1	ENSG00000268442	processed_pseudogene	0.10218	0.0251765	0.0313622	0.493035
RPS3AP17	ENSG00000244031	processed_pseudogene	0.155081	0.000650954	0.0981809	0.0315057
AC020914.3	ENSG00000268957	unprocessed_pseudogene	0.0923962	0.0430369	0.0325772	0.476428
AC244157.1	ENSG00000231392	unprocessed_pseudogene	0.0741884	0.104507	0.0148686	0.745239
AMN	ENSG00000166126	protein_coding	-0.376775	1.22729e-17	-0.354436	1.40909e-15
KCNE1B	ENSG00000276289	protein_coding	-0.146314	0.00130657	-0.144383	0.0015157
KLK10	ENSG00000129451	protein_coding	0.0984064	0.0311157	0.0767466	0.0930425
AL133338.1	ENSG00000260000	lncRNA	0.101985	0.0254582	0.0954179	0.036634
MRPL57P7	ENSG00000254312	processed_pseudogene	0.0239702	0.600371	0.0155688	0.733686
AF096876.1	ENSG00000259981	lncRNA	0.191033	2.51695e-05	0.0892218	0.0507542
KDM5B	ENSG00000117139	protein_coding	0.293433	5.49326e-11	0.239834	1.14551e-07
KRTAP19-3	ENSG00000244025	protein_coding	0.138936	0.00228224	0.0803277	0.0787229
STPG1	ENSG00000001460	protein_coding	0.212332	2.6862e-06	0.188161	3.45187e-05
AC004951.3	ENSG00000241057	transcribed_unprocessed_pseudogene	-0.0477858	0.296115	-0.0405507	0.375365
FHOD1	ENSG00000135723	protein_coding	-0.204138	6.53354e-06	-0.14357	0.0016279
PTPRH	ENSG00000080031	protein_coding	-0.0114572	0.802302	0.0417572	0.361182
PCMTD1	ENSG00000168300	protein_coding	0.33488	4.83082e-14	0.228763	4.37256e-07
AL121957.1	ENSG00000234206	lncRNA	0.371454	3.76279e-17	0.296737	3.26209e-11
OR14A16	ENSG00000196772	protein_coding	0.144328	0.00152206	0.0959667	0.0355624
NDUFS5P6	ENSG00000255531	processed_pseudogene	0.123066	0.00694501	0.0400921	0.380793
AL136038.1	ENSG00000200693	snoRNA	-0.267816	2.49941e-09	-0.257056	1.10729e-08
AC002128.1	ENSG00000268947	lncRNA	0.201159	8.94725e-06	0.130828	0.00408955
AC112907.2	ENSG00000231982	unprocessed_pseudogene	0.00579087	0.899303	0.0277117	0.544737
GLRA3	ENSG00000145451	protein_coding	0.177377	9.34403e-05	0.143888	0.00157401
AACSP1	ENSG00000250420	transcribed_unprocessed_pseudogene	0.0437402	0.338941	0.0888492	0.0517314
RPS28P7	ENSG00000227097	processed_pseudogene	0.0114585	0.802281	0.0281003	0.538975
COX7A2P2	ENSG00000236764	processed_pseudogene	-0.209415	3.70106e-06	-0.167484	0.000227901
MINDY4	ENSG00000106125	protein_coding	0.101211	0.0266008	0.0148754	0.745038
MAP2K7	ENSG00000076984	protein_coding	-0.0220487	0.629904	0.140266	0.00208545
AC013733.2	ENSG00000234595	lncRNA	0.0195772	0.66877	0.0551214	0.228042
AP000281.2	ENSG00000232360	lncRNA	0.0698846	0.126271	0.063712	0.163428
SMIM32	ENSG00000271824	protein_coding	-0.341073	1.53374e-14	-0.328978	1.40765e-13
RBM38-AS1	ENSG00000218018	lncRNA	0.128757	0.00472295	0.13604	0.00282089
ZNF767P	ENSG00000133624	transcribed_unprocessed_pseudogene	0.0443073	0.33271	0.0555655	0.224224
AC010376.1	ENSG00000253801	processed_pseudogene	-0.0851867	0.0621995	-0.102834	0.0242535
MT-TL1	ENSG00000209082	Mt_tRNA	-0.271182	1.54752e-09	-0.282483	2.94706e-10
AP5S1	ENSG00000125843	protein_coding	-0.203609	6.91089e-06	-0.195191	1.7202e-05
GRIP1	ENSG00000155974	protein_coding	0.00808701	0.85973	-0.0226935	0.619925
RPS29P12	ENSG00000243664	processed_pseudogene	0.142079	0.00180531	0.147545	0.00118748
VRK3	ENSG00000105053	protein_coding	-0.0739214	0.105765	-0.0543709	0.234355
H2BP8	ENSG00000235976	processed_pseudogene	0.101485	0.0261906	0.0918827	0.0442138
SRSF10P1	ENSG00000267717	processed_pseudogene	0.247182	4.09441e-08	0.12862	0.00476802
LINC01880	ENSG00000232002	lncRNA	0.147641	0.00117858	0.150407	0.000948154
SNORD99	ENSG00000221539	snoRNA	0.0785855	0.0854516	0.0798939	0.0803567
FP236315.1	ENSG00000279064	lncRNA	-0.0387748	0.396652	-0.014448	0.752207
AC027369.4	ENSG00000254920	unprocessed_pseudogene	0.0170161	0.709998	0.0278637	0.542531
NDUFAF4P4	ENSG00000231378	processed_pseudogene	0.296995	3.13073e-11	0.18982	2.8389e-05
AC123904.2	ENSG00000257323	processed_pseudogene	0.213542	2.34872e-06	0.146104	0.00132797
VENTXP3	ENSG00000257364	processed_pseudogene	0.0910141	0.046266	0.08012	0.0795017
ARMH2	ENSG00000260286	protein_coding	0.146297	0.00130823	0.0928449	0.0420302
SLC2A1	ENSG00000117394	protein_coding	-0.0130896	0.774845	-0.0126189	0.782659
LEMD1-AS1	ENSG00000226235	lncRNA	0.232815	2.48962e-07	0.190067	2.77025e-05
AL360270.2	ENSG00000261654	lncRNA	0.349348	3.17997e-15	0.288302	1.21788e-10
WNT1	ENSG00000125084	protein_coding	-0.0861826	0.0591932	-0.0720974	0.114678
MIR4635	ENSG00000263834	miRNA	0.128572	0.00478375	0.118641	0.00927609
AC104825.1	ENSG00000251615	lncRNA	0.0776606	0.089208	0.0264587	0.562952
AC024681.2	ENSG00000254227	lncRNA	0.224643	6.60835e-07	0.119288	0.00889634
AC012414.3	ENSG00000259443	lncRNA	-0.00618965	0.892409	-0.00412185	0.928231
AC134050.1	ENSG00000241537	processed_pseudogene	0.232978	2.4409e-07	0.105123	0.0212506
MUSK	ENSG00000030304	protein_coding	0.20603	5.33807e-06	0.0313348	0.493413
CDY1	ENSG00000172288	protein_coding	0.0346948	0.448229	0.0489676	0.284317
AL591684.3	ENSG00000270369	processed_pseudogene	0.136679	0.00269301	0.0826187	0.0705352
LINC02317	ENSG00000258678	lncRNA	0.227293	4.83413e-07	0.125374	0.00595029
ST6GALNAC4P1	ENSG00000233469	processed_pseudogene	-0.0423759	0.354235	-0.0435548	0.340994
POLR2LP1	ENSG00000238211	processed_pseudogene	0.0570123	0.212458	0.0986109	0.0307656
AC093802.1	ENSG00000220256	lncRNA	0.094034	0.0394584	0.0363603	0.42673
RNA5SP465	ENSG00000212497	rRNA_pseudogene	0.220959	1.01402e-06	0.18429	4.86733e-05
DUX4L5	ENSG00000280799	unprocessed_pseudogene
AC093249.6	ENSG00000261840	lncRNA	-0.0921551	0.0435863	-0.0724494	0.112914
WASH4P	ENSG00000234769	unprocessed_pseudogene	0.0682437	0.135441	0.0903109	0.0479855
RNU6-175P	ENSG00000252705	snRNA	0.154347	0.000691059	0.0783152	0.086536
RNU6-428P	ENSG00000199812	snRNA	0.13697	0.00263648	0.135338	0.00296779
SPINK1	ENSG00000164266	protein_coding	-0.275944	7.76451e-10	-0.254979	1.64847e-08
AL031710.1	ENSG00000261399	lncRNA	0.224511	6.71108e-07	0.0883519	0.0530602
PHKBP2	ENSG00000258467	unprocessed_pseudogene	0.222166	8.82005e-07	0.0865945	0.0579858
AC107015.1	ENSG00000241815	processed_pseudogene	-0.0225396	0.6223	-0.00887902	0.846155
VSTM2B	ENSG00000187135	protein_coding	-0.17971	7.51844e-05	-0.214067	2.21542e-06
HCG27	ENSG00000206344	lncRNA	0.193607	1.94474e-05	0.163365	0.000325658
AL132655.4	ENSG00000274491	misc_RNA
RN7SL521P	ENSG00000240877	misc_RNA	0.104372	0.0221984	0.0667039	0.144504
AC139768.1	ENSG00000278126	lncRNA	0.082073	0.0724193	0.100035	0.0284202
AC091819.2	ENSG00000253713	lncRNA	0.0745983	0.102599	0.0345569	0.450036
AC079298.1	ENSG00000278981	lncRNA	0.262848	5.0107e-09	0.170194	0.00017939
SPATA31D1	ENSG00000214929	protein_coding	0.160687	0.000408889	-0.0107785	0.813793
MTND4P8	ENSG00000248548	unprocessed_pseudogene	0.187992	3.39845e-05	0.0816445	0.0739273
GLYCTK	ENSG00000168237	protein_coding	-0.319586	7.36616e-13	-0.250066	3.13395e-08
MASP2	ENSG00000009724	protein_coding	0.21735	1.53165e-06	0.13985	0.00213282
FOXD2-AS1	ENSG00000237424	lncRNA	-0.357749	6.13387e-16	-0.30591	9.48212e-12
DNAJA1P6	ENSG00000228045	processed_pseudogene	0.0932533	0.0411314	-0.00614212	0.893231
RPRM	ENSG00000177519	protein_coding	-0.267124	2.75605e-09	-0.277511	6.16983e-10
TNNT1	ENSG00000105048	protein_coding	0.305868	7.45962e-12	0.246694	4.36162e-08
AC008555.6	ENSG00000280106	TEC	0.452265	1.41398e-25	0.381435	4.52346e-18
AC009220.1	ENSG00000228360	processed_pseudogene	-0.246207	4.64506e-08	-0.213205	2.43842e-06
MTND1P11	ENSG00000228166	unprocessed_pseudogene	0.257958	9.79956e-09	0.209408	3.70376e-06
AC138869.1	ENSG00000260414	processed_pseudogene
MT-ND1	ENSG00000198888	protein_coding	-0.194894	1.70738e-05	-0.189391	3.06124e-05
PPOX	ENSG00000143224	protein_coding	-0.380314	5.75939e-18	-0.37182	1.00842e-17
OR2U2P	ENSG00000242524	unprocessed_pseudogene	0.190748	2.58929e-05	0.086061	0.0595539
MTATP6P26	ENSG00000236878	processed_pseudogene	0.236524	1.57955e-07	0.180253	7.14456e-05
DEFA1	ENSG00000206047	protein_coding
AL136369.2	ENSG00000231496	lncRNA	0.039819	0.384048	0.0396953	0.385528
LINC02301	ENSG00000258743	lncRNA	0.0588204	0.198288	-0.0531261	0.245349
H6PD	ENSG00000049239	protein_coding	0.0565002	0.216601	0.0867403	0.0575828
RCOR1	ENSG00000089902	protein_coding	0.418487	8.95679e-22	0.381687	0
GRAMD1C	ENSG00000178075	protein_coding	0.257847	9.94728e-09	0.184945	4.708e-05
LINC01429	ENSG00000227964	lncRNA	0.263923	4.31557e-09	0.096034	0.0354327
RPS6KB1	ENSG00000108443	protein_coding	0.508313	6.70483e-33	0.459194	0
AC068620.1	ENSG00000269921	lncRNA	0.161195	0.000391707	0.162731	0.000343786
ADIRF-AS1	ENSG00000272734	lncRNA	-0.096387	0.0347598	-0.0955612	0.0363844
GLI3	ENSG00000106571	protein_coding	0.158087	0.00050824	0.102733	0.0244324
MIR378D1	ENSG00000263631	miRNA	0.100976	0.0269551	0.0753475	0.0991843
MTATP6P19	ENSG00000228316	processed_pseudogene	0.2811	3.62454e-10	0.202767	7.55521e-06
OFD1P4Y	ENSG00000229406	unprocessed_pseudogene	0.100976	0.0269551	0.0753475	0.0991843
AC006001.2	ENSG00000226824	lncRNA	-0.0648456	0.156049	-0.0884249	0.0528864
KCNE4	ENSG00000152049	protein_coding	0.166239	0.000254095	0.138013	0.00246197
AL589987.1	ENSG00000230707	processed_pseudogene	-0.0398922	0.383175	-0.0455088	0.319754
EIF1P5	ENSG00000266563	unprocessed_pseudogene	-0.0311887	0.495432	-0.019729	0.666355
HOXC13	ENSG00000123364	protein_coding	0.0956578	0.0361621	0.184763	4.65098e-05
DAP3P1	ENSG00000225082	unprocessed_pseudogene	0.226519	5.29851e-07	0.191998	2.28594e-05
TOLLIP-AS1	ENSG00000255153	lncRNA	-0.301657	1.48258e-11	-0.297357	3.69136e-11
AC009065.8	ENSG00000261663	lncRNA	0.145789	0.00136065	0.154955	0.0006577
FAM217B	ENSG00000196227	protein_coding	0.13729	0.00257553	0.0801336	0.0794542
PPIC-AS1	ENSG00000249996	lncRNA	-0.042733	0.350191	-0.0220065	0.63056
AC011396.1	ENSG00000248842	lncRNA	0.198205	1.21654e-05	0.0952723	0.0369227
AC139143.1	ENSG00000230080	processed_pseudogene	-0.17094	0.000167837	-0.160816	0.000404444
AC067817.2	ENSG00000253829	lncRNA	0.298235	2.56967e-11	0.230763	3.1921e-07
FCGR2B	ENSG00000072694	protein_coding	0.130115	0.00429848	0.0455959	0.318707
LAMTOR4	ENSG00000188186	protein_coding	-0.478508	7.74857e-29	-0.439621	0
PHYKPL	ENSG00000175309	protein_coding	0.069205	0.130009	0.0202756	0.657579
U3	ENSG00000212211	snoRNA	0.260072	7.34509e-09	0.184529	4.75693e-05
VN1R7P	ENSG00000275592	processed_pseudogene	0.187492	3.56888e-05	0.119116	0.00899635
AC034234.1	ENSG00000248935	lncRNA	0.26058	6.85038e-09	0.159616	0.000447409
KIAA1328	ENSG00000150477	protein_coding	0.416227	1.55426e-21	0.362294	2.32717e-16
KRT8P10	ENSG00000231203	processed_pseudogene	-0.0422737	0.355399	-0.0302358	0.508703
AC133473.1	ENSG00000236489	processed_pseudogene	0.25494	1.47236e-08	0.196146	1.50303e-05
RNU7-90P	ENSG00000238731	snRNA	0.174954	0.000116771	0.115864	0.011073
NME1-NME2	ENSG00000011052	protein_coding	0.161768	0.000373144	0.18127	6.49103e-05
AC007274.2	ENSG00000236690	unprocessed_pseudogene	0.0270975	0.553692	0.0397347	0.385057
PHLDA2	ENSG00000181649	protein_coding	-0.142368	0.00176645	-0.0619863	0.175096
CBL	ENSG00000110395	protein_coding	0.407892	1.14539e-20	0.333749	8.0555e-14
ASS1P2	ENSG00000223922	processed_pseudogene	0.116474	0.0106538	0.0854509	0.0613899
AC022690.1	ENSG00000254425	processed_pseudogene	0.131093	0.00401431	0.0602978	0.187231
RLN1	ENSG00000107018	protein_coding	0.0652042	0.153768	0.0482346	0.291597
AC093801.2	ENSG00000248480	processed_pseudogene	0.179748	7.49108e-05	0.139967	0.00211436
IGHV1-12	ENSG00000254174	IG_V_pseudogene	-0.114359	0.0121697	-0.152145	0.000825431
RN7SL193P	ENSG00000239679	misc_RNA	0.209621	3.61879e-06	0.142149	0.00179585
AC245128.2	ENSG00000228790	unprocessed_pseudogene	0.167901	0.000219709	0.0908358	0.0466972
KRT8P50	ENSG00000260799	processed_pseudogene	0.0440684	0.335327	0.107773	0.018181
CLN6	ENSG00000128973	protein_coding	-0.115998	0.0109797	0.0424076	0.353746
EFS	ENSG00000100842	protein_coding	-0.0629188	0.168744	-0.0878143	0.0545503
PPIAP27	ENSG00000234363	processed_pseudogene	0.184934	4.57472e-05	0.0599228	0.189994
AC103592.1	ENSG00000223905	processed_pseudogene	0.0701872	0.124634	0.0630218	0.168046
ERRFI1	ENSG00000116285	protein_coding	0.504251	2.53434e-32	0.474902	0
AL049874.2	ENSG00000244756	processed_pseudogene	-0.101992	0.0254481	-0.0503567	0.270861
EVPL	ENSG00000167880	protein_coding	-0.16423	0.000302357	-0.0606936	0.18428
AC015878.2	ENSG00000265948	lncRNA	-0.00934536	0.838184	0.0585598	0.200287
GRAMD4P8	ENSG00000270930	processed_pseudogene	0.0415317	0.363913	0.115169	0.0115683
AC120024.4	ENSG00000279273	TEC	0.0419098	0.359558	0.0589323	0.197434
SMIM2	ENSG00000139656	protein_coding	0.130247	0.00425912	0.0916625	0.0447268
AC073257.1	ENSG00000232140	lncRNA	0.217621	1.48522e-06	0.0884313	0.0528461
SPON1-AS1	ENSG00000254418	lncRNA	0.276087	7.60357e-10	0.188444	3.25121e-05
IL27RA	ENSG00000104998	protein_coding	-0.0289333	0.52714	-0.0116781	0.7985
CHMP1B2P	ENSG00000278530	transcribed_unitary_pseudogene	0.0382625	0.402924	-0.00632133	0.890135
AC068787.1	ENSG00000279952	TEC	0.219029	1.26531e-06	0.13753	0.00253087
SRGAP2-AS1	ENSG00000230806	lncRNA	0.267973	2.44456e-09	0.18019	7.1868e-05
WDR70	ENSG00000082068	protein_coding	0.0770378	0.0918113	0.0110665	0.808844
AC073612.1	ENSG00000258064	protein_coding	-0.0039861	0.930589	-0.00129154	0.977485
OR10H1	ENSG00000186723	protein_coding	-0.0280256	0.540187	0.0157156	0.731271
BRDT	ENSG00000137948	protein_coding	0.165904	0.000261607	0.176753	9.8988e-05
OTUD1	ENSG00000165312	protein_coding	0.186629	3.88226e-05	0.129592	0.00448325
AL162724.2	ENSG00000235204	lncRNA	0.351883	1.94562e-15	0.269358	2.00805e-09
TTC5	ENSG00000136319	protein_coding	0.14513	0.0014314	0.100509	0.0277108
PDCD6	ENSG00000249915	protein_coding	-0.233128	2.39666e-07	-0.219317	1.303e-06
AC137675.1	ENSG00000232167	processed_pseudogene	0.0934441	0.040717	0.0596828	0.191778
MIR6131	ENSG00000277073	miRNA	0.0555391	0.224532	0.0711673	0.119445
AC008267.6	ENSG00000244657	transcribed_unprocessed_pseudogene	0.177016	9.66127e-05	0.169525	0.000190376
AC068308.1	ENSG00000241231	lncRNA	0.167908	0.000219578	0.115621	0.0112436
LINC02747	ENSG00000255774	lncRNA	-0.337705	2.87134e-14	-0.33239	7.60733e-14
MRPS11	ENSG00000181991	protein_coding	-0.0732314	0.10907	-0.0231721	0.612441
RPL7P22	ENSG00000226544	processed_pseudogene	0.0245271	0.591931	0.0454256	0.32064
RNA5SP442	ENSG00000201920	rRNA_pseudogene	0.022489	0.623082	0.0819708	0.0727767
EPB41L2	ENSG00000079819	protein_coding	0.175483	0.000111252	0.203683	7.17499e-06
AL772337.3	ENSG00000234460	transcribed_unprocessed_pseudogene	-0.160922	0.000400839	-0.170583	0.000173266
EPHA3	ENSG00000044524	protein_coding	0.0355646	0.436926	0.0174237	0.703375
CENPBD1P1	ENSG00000213753	transcribed_processed_pseudogene	0.0584559	0.201088	0.185703	4.37807e-05
C2orf27A	ENSG00000197927	transcribed_unprocessed_pseudogene	0.188706	3.16845e-05	0.143987	0.00157727
RNU6ATAC25P	ENSG00000221725	snRNA	0.0949219	0.0376257	0.139774	0.00214494
WWC2-AS2	ENSG00000251359	lncRNA	0.074879	0.101309	0.0495756	0.278373
HMGB1P46	ENSG00000254146	processed_pseudogene	0.137522	0.0025322	0.0285901	0.532054
AC109329.1	ENSG00000253346	processed_pseudogene	-0.0209866	0.646489	-0.0311639	0.495776
DIO1	ENSG00000211452	protein_coding	0.212251	2.71049e-06	0.0850343	0.0626704
C1orf35	ENSG00000143793	protein_coding	-0.352272	1.80341e-15	-0.261908	6.51402e-09
LDHA	ENSG00000134333	protein_coding	0.181268	6.49245e-05	0.19093	2.6314e-05
LINC02826	ENSG00000275212	lncRNA	0.0818259	0.0732858	0.100516	0.0276632
RN7SL446P	ENSG00000244544	misc_RNA	0.100997	0.0269241	0.0536159	0.241018
AC079945.2	ENSG00000277250	misc_RNA	0.0410716	0.369257	0.0512967	0.262006
XCL1	ENSG00000143184	protein_coding	-0.0617017	0.177152	-0.024278	0.595699
MIR4740	ENSG00000266392	miRNA	0.098071	0.0316974	0.11946	0.0087981
AL033527.2	ENSG00000261798	lncRNA	-0.230627	3.24472e-07	-0.211473	2.95353e-06
UBE3A	ENSG00000114062	protein_coding	0.507439	8.93894e-33	0.432613	0
DNMT3A	ENSG00000119772	protein_coding	-0.0507391	0.267235	-0.0336156	0.462343
PPIAP16	ENSG00000213509	processed_pseudogene	-0.054164	0.236235	0.0228914	0.616876
AL662844.3	ENSG00000271821	lncRNA	0.265391	3.51586e-09	0.232095	2.71734e-07
AC087857.1	ENSG00000229642	lncRNA	0.15829	0.000499753	0.137924	0.0024588
PDE5A	ENSG00000138735	protein_coding	0.341898	1.31395e-14	0.311231	3.97726e-12
AC061997.1	ENSG00000251838	snoRNA	0.119013	0.00905596	0.049378	0.280295
RN7SL648P	ENSG00000265727	misc_RNA	0.227098	4.94736e-07	0.0188752	0.679978
LINC01730	ENSG00000275491	lncRNA	0.164384	0.000298376	0.133858	0.00330039
RNU6-1045P	ENSG00000252130	snRNA	0.284374	2.21611e-10	0.217567	1.49438e-06
AC110774.1	ENSG00000279013	TEC	0.352152	1.84604e-15	0.339323	2.12648e-14
ZNF304	ENSG00000131845	protein_coding	0.174575	0.000120875	0.129187	0.00461051
AL359258.3	ENSG00000280186	TEC	0.0925971	0.0425839	0.0903489	0.0478912
AC104316.2	ENSG00000259631	lncRNA	0.0501758	0.272589	0.0442445	0.333397
ATP6AP2	ENSG00000182220	protein_coding	0.108073	0.0178588	0.0608527	0.183131
RN7SL714P	ENSG00000241757	misc_RNA	0.196749	1.41304e-05	0.21538	1.91256e-06
AP001207.1	ENSG00000253153	processed_pseudogene	0.261415	6.10775e-09	0.13394	0.00328121
ATP23	ENSG00000166896	protein_coding	0.0488453	0.285523	0.0394622	0.388194
PLIN4	ENSG00000167676	protein_coding	-0.120858	0.0080328	-0.100315	0.0280132
AC008079.1	ENSG00000280007	lncRNA	0.254615	1.53775e-08	0.136821	0.0026652
MTND4P24	ENSG00000232177	processed_pseudogene	0.0730105	0.110145	0.0682418	0.135451
AC244100.3	ENSG00000275944	lncRNA	0.0428069	0.349357	0.0349526	0.444862
Y_RNA	ENSG00000201683	misc_RNA	0.159785	0.000441115	0.142895	0.00169737
AL035411.1	ENSG00000185839	processed_pseudogene	-0.0067513	0.882714	-0.00512725	0.910792
AL157944.1	ENSG00000233290	lncRNA	0.159451	0.000453598	0.142208	0.00178783
DSCR4-IT1	ENSG00000223608	lncRNA	-0.0785472	0.0856047	-0.112225	0.0138904
HMGN2P10	ENSG00000231261	processed_pseudogene	0.03418	0.454996	0.0275656	0.54686
ARL17B	ENSG00000228696	protein_coding	0.211631	2.90264e-06	0.154355	0.000690607
RLIMP1	ENSG00000229456	processed_pseudogene	0.301332	1.56236e-11	0.177055	9.62604e-05
COPS5P1	ENSG00000213187	processed_pseudogene	-0.188849	3.12427e-05	-0.152803	0.000782953
Y_RNA	ENSG00000207176	misc_RNA	0.0805425	0.0779237	0.0537284	0.240031
MIR129-2	ENSG00000199077	miRNA	-0.0211391	0.644096	-0.0171582	0.707686
PLP2	ENSG00000102007	protein_coding	-0.277579	6.10841e-10	-0.188396	3.37356e-05
AC011506.1	ENSG00000242411	processed_pseudogene	-0.29163	7.27929e-11	-0.263355	4.67046e-09
TREH	ENSG00000118094	protein_coding	-0.11449	0.0120711	-0.123866	0.00658453
AL049861.1	ENSG00000270507	processed_pseudogene	0.161759	0.000373421	0.0628076	0.169499
NOP16	ENSG00000048162	protein_coding	-0.119589	0.00872473	0.0126573	0.782014
GNA12	ENSG00000146535	protein_coding	0.0712054	0.119247	0.0897794	0.0493458
HEY2	ENSG00000135547	protein_coding	-0.0456048	0.318734	-0.0632814	0.166241
ACOX2	ENSG00000168306	protein_coding	-0.256562	1.18369e-08	-0.203855	7.04663e-06
AP000542.3	ENSG00000280341	lncRNA	0.0564777	0.216784	0.147672	0.0011757
INTS13	ENSG00000064102	protein_coding	0.351311	2.17459e-15	0.315848	1.84332e-12
PROSER2	ENSG00000148426	protein_coding	-0.237002	1.48873e-07	-0.173728	0.00013355
PPP1R7	ENSG00000115685	protein_coding	-0.189842	2.83258e-05	-0.108018	0.017956
AC119150.1	ENSG00000249916	lncRNA	-0.0544472	0.23379	-0.0952397	0.0369876
AC099791.2	ENSG00000271200	lncRNA	-0.134212	0.00321791	-0.0994928	0.0292942
Metazoa_SRP	ENSG00000276669	misc_RNA	0.143304	0.00164555	0.128596	0.00477569
AP001468.1	ENSG00000228404	lncRNA	-0.00212633	0.96294	-0.040437	0.376706
AC008662.2	ENSG00000253538	lncRNA	0.174786	0.000118573	0.146885	0.00124995
MIR6720	ENSG00000275859	miRNA
AC020703.1	ENSG00000249309	lncRNA	0.283036	2.71179e-10	0.209214	3.7832e-06
OR51E2	ENSG00000167332	protein_coding	-0.0140206	0.759307	0.000340279	0.994066
AP002992.1	ENSG00000255236	lncRNA	0.0997297	0.0289094	0.0529209	0.247179
MTND4P31	ENSG00000235382	processed_pseudogene	0.20952	3.65875e-06	0.151112	0.000896435
CYP2E1	ENSG00000130649	protein_coding	0.11154	0.014486	0.145312	0.00141154
PES1	ENSG00000100029	protein_coding	-0.155321	0.000638312	-0.00915954	0.841301
ADAM20P2	ENSG00000248574	processed_pseudogene	0.168069	0.000216497	0.117303	0.0101065
USP3-AS1	ENSG00000259248	lncRNA	0.291762	7.13119e-11	0.182911	5.71416e-05
IGLC7	ENSG00000211685	IG_C_gene	-0.176391	0.000102344	-0.18821	3.32673e-05
AC078899.3	ENSG00000268620	unprocessed_pseudogene	0.111531	0.014494	0.0174517	0.702922
MIR516A2	ENSG00000207620	miRNA	0.114656	0.0119461	0.0880386	0.053912
AP002990.1	ENSG00000255508	protein_coding	-0.148928	0.00106559	-0.105569	0.0207425
HSDL2	ENSG00000119471	protein_coding	0.0304699	0.505427	0.0249436	0.585526
RNU6-919P	ENSG00000252540	snRNA	0.0920272	0.0438798	0.0917817	0.0444485
LINC01548	ENSG00000229086	lncRNA	-0.0216333	0.636369	-0.0486394	0.287561
RPS13P2	ENSG00000228929	processed_pseudogene	-0.187666	3.50861e-05	-0.186085	4.22006e-05
RPL31P9	ENSG00000264054	processed_pseudogene	0.0134511	0.768801	0.0256043	0.575759
LINC00395	ENSG00000231061	lncRNA	0.188521	3.22666e-05	0.0432725	0.344136
STARD5	ENSG00000172345	protein_coding	-0.0885964	0.0524034	-0.0706621	0.122071
IGHV3-74	ENSG00000224650	IG_V_gene	-0.156828	0.000564047	-0.194664	1.7476e-05
AL162425.1	ENSG00000236461	lncRNA	0.236445	1.59501e-07	0.143501	0.00162114
PTCD3	ENSG00000132300	protein_coding	0.131249	0.00397057	0.135048	0.0030518
ABHD17AP4	ENSG00000229107	processed_pseudogene	-0.118053	0.00963327	-0.143684	0.00159867
TRAV5	ENSG00000211779	TR_V_gene	0.0853189	0.0617931	0.0682593	0.135351
TSPEAR	ENSG00000175894	protein_coding	-0.221461	9.56942e-07	-0.244132	6.06399e-08
AC011487.1	ENSG00000213777	transcribed_processed_pseudogene	0.12249	0.00721493	0.141705	0.00185688
LINC01874	ENSG00000223985	lncRNA	0.0872495	0.0561074	0.0747603	0.101853
CYP2D6	ENSG00000100197	protein_coding	-0.287908	1.29379e-10	-0.254494	1.75724e-08
FLYWCH2	ENSG00000162076	protein_coding	-0.148359	0.00111425	-0.0687135	0.132729
NTM	ENSG00000182667	protein_coding	0.0866713	0.0577627	0.0421814	0.356322
SERF1AP1	ENSG00000250813	processed_pseudogene	-0.0083819	0.85467	-0.025898	0.571385
ZFP91P1	ENSG00000274010	processed_pseudogene	0.115242	0.0115148	0.126807	0.00539935
AC091489.2	ENSG00000260933	processed_pseudogene	0.123878	0.0065793	0.116233	0.0108173
IFNA1	ENSG00000197919	protein_coding	0.239122	1.14317e-07	0.186477	3.94006e-05
DLGAP1-AS4	ENSG00000263878	lncRNA	0.0811759	0.075606	0.0586868	0.199311
LCT-AS1	ENSG00000226806	lncRNA	0.167158	0.000234501	0.136375	0.00275319
ZDHHC20P3	ENSG00000255460	processed_pseudogene	0.0692437	0.129793	0.0514474	0.260605
AC008736.2	ENSG00000267567	lncRNA	0.0442898	0.332902	0.0726187	0.112073
AC010387.1	ENSG00000250694	lncRNA	0.0763639	0.0946965	-0.0046433	0.919181
RN7SL177P	ENSG00000242976	misc_RNA	0.154968	0.000657001	0.189126	3.0401e-05
LINC01771	ENSG00000225675	lncRNA	0.0423666	0.354341	0.0610802	0.181563
AC093890.1	ENSG00000249741	processed_pseudogene	0.0522886	0.252881	0.0353923	0.439152
RNY1P5	ENSG00000206617	misc_RNA	0.186382	3.97652e-05	0.162637	0.000346544
SNORA72	ENSG00000207249	snoRNA	0.157785	0.000521144	0.089208	0.0507899
AC091027.2	ENSG00000266586	lncRNA	0.0623056	0.172942	0.0531298	0.245316
AC103808.1	ENSG00000264212	lncRNA	0.158079	0.000508588	0.0237442	0.603812
ZNF551	ENSG00000204519	protein_coding	0.236035	1.67789e-07	0.232406	2.83412e-07
RNVU1-24	ENSG00000201699	snRNA	-0.0179522	0.694822	-0.00694657	0.879347
RPL41	ENSG00000229117	protein_coding	-0.0281315	0.538658	0.0854469	0.0614191
ELOCP13	ENSG00000225716	processed_pseudogene
RN7SKP132	ENSG00000251810	misc_RNA	0.212191	2.72865e-06	0.084464	0.0644588
SERPINB3	ENSG00000057149	protein_coding	0.13796	0.00245222	0.123232	0.00686843
RNU4-73P	ENSG00000200034	snRNA	-0.0245144	0.592121	-0.032333	0.479741
AC108706.1	ENSG00000277746	processed_pseudogene	0.121654	0.00762422	0.0880386	0.053912
ASB2	ENSG00000100628	protein_coding	-0.222562	8.42362e-07	-0.225979	6.06197e-07
RNU7-105P	ENSG00000251919	snRNA	0.162658	0.000345924	0.136562	0.00271606
RPS6P16	ENSG00000243250	processed_pseudogene	0.206167	5.26036e-06	0.153757	0.000724895
AP005328.1	ENSG00000272461	lncRNA	-0.00495743	0.913735	0.00171123	0.970171
CD1C	ENSG00000158481	protein_coding	-0.097987	0.0318444	-0.10414	0.0224979
WFDC6	ENSG00000243543	protein_coding	0.0654328	0.152328	-0.047503	0.298985
AL035410.2	ENSG00000271419	processed_pseudogene	0.077061	0.0917135	0.178295	8.58036e-05
DDX55P1	ENSG00000270863	processed_pseudogene	0.165982	0.000259825	0.0789683	0.0839347
MZT2A	ENSG00000173272	protein_coding	-0.324414	3.16873e-13	-0.227901	4.84013e-07
MIR548C	ENSG00000207546	miRNA	0.256465	1.19932e-08	0.180554	6.94464e-05
FOXO1B	ENSG00000214295	processed_pseudogene	0.0229975	0.615244	0.0999281	0.0285905
EXOSC7	ENSG00000075914	protein_coding	-0.170218	0.000178998	-0.117149	0.0102406
RNA5SP237	ENSG00000222346	rRNA_pseudogene	0.293066	5.8184e-11	0.202146	8.06674e-06
AP003031.3	ENSG00000254814	lncRNA	-0.08542	0.0614842	-0.0924893	0.0428265
TPI1P4	ENSG00000225455	processed_pseudogene	-0.00943974	0.836572	-0.0368646	0.42034
OGDHL	ENSG00000197444	protein_coding	-0.236037	1.67749e-07	-0.320273	6.53799e-13
AL117382.3	ENSG00000233376	lncRNA	0.238122	1.29528e-07	0.0999739	0.0285172
IL12A	ENSG00000168811	protein_coding	-0.0440575	0.335446	-0.049739	0.27679
LINC01299	ENSG00000254081	lncRNA	0.106862	0.0191894	-0.00856563	0.851521
FGFBP1	ENSG00000137440	protein_coding	0.0507123	0.267487	0.0544896	0.233334
BRD9P2	ENSG00000249908	transcribed_unprocessed_pseudogene	0.016345	0.720948	0.0582646	0.202568
RN7SL150P	ENSG00000240626	misc_RNA	0.12577	0.00579328	0.165511	0.000270681
RN7SKP7	ENSG00000222472	misc_RNA
FAM86C1P	ENSG00000158483	transcribed_unprocessed_pseudogene	-0.0649128	0.15562	-0.048339	0.290439
HNRNPA1P40	ENSG00000212961	processed_pseudogene	0.261254	6.24481e-09	0.199298	1.08636e-05
MATN3	ENSG00000132031	protein_coding	-0.0846366	0.0639131	-0.103746	0.0230534
AL021578.1	ENSG00000275894	lncRNA	0.234644	1.99111e-07	0.134785	0.00308845
AP001610.3	ENSG00000232806	lncRNA	0.0174948	0.702223	0.0387379	0.397101
PIGA	ENSG00000165195	protein_coding	0.446433	6.88112e-25	0.399632	0
AP002512.1	ENSG00000254411	processed_pseudogene	0.200425	9.66162e-06	0.0902554	0.0481236
AP006565.1	ENSG00000265737	lncRNA	0.107512	0.0184653	0.0875365	0.0553005
AC107074.1	ENSG00000249184	lncRNA	0.0389667	0.394317	0.0592724	0.194856
MNT	ENSG00000070444	protein_coding	-0.0102453	0.822847	0.0286686	0.530795
AC009145.3	ENSG00000260694	lncRNA	0.239555	1.08284e-07	0.208033	4.30108e-06
AL354794.2	ENSG00000236998	processed_pseudogene	0.288759	1.13521e-10	0.195296	1.63902e-05
MSANTD3	ENSG00000066697	protein_coding	0.424615	1.96692e-22	0.343951	1.1851e-14
AC104333.2	ENSG00000236317	processed_pseudogene	-0.0283146	0.536016	0.0157479	0.730741
WDR45BP1	ENSG00000265574	processed_pseudogene	0.0162926	0.721806	0.0155845	0.733428
LINC01776	ENSG00000226053	lncRNA	0.136659	0.00269683	0.160481	0.000416019
AL139130.1	ENSG00000237390	lncRNA	0.0876268	0.0550486	0.176111	0.000105019
OR2V2	ENSG00000182613	protein_coding	0.101972	0.0254774	0.0347444	0.44758
PLOD1	ENSG00000083444	protein_coding	0.0174141	0.703531	0.0707149	0.121791
SNCA-AS1	ENSG00000247775	lncRNA	0.178351	8.53597e-05	0.175023	0.000116034
CLPSL2	ENSG00000196748	protein_coding	-0.137878	0.00246711	-0.0631497	0.167183
PSMB3P2	ENSG00000235444	processed_pseudogene	-0.0654113	0.152463	-0.0529751	0.246695
Y_RNA	ENSG00000200883	misc_RNA	0.28922	1.05739e-10	0.21349	2.36242e-06
LINC02481	ENSG00000246526	lncRNA	0.136376	0.00275297	0.124305	0.00642355
AL049636.1	ENSG00000236674	processed_pseudogene	0.113132	0.0131346	-0.0295892	0.517814
RNA5S10	ENSG00000199910	rRNA
RNU6-464P	ENSG00000253026	snRNA	0.135039	0.00303242	0.0815552	0.0742451
AC244502.3	ENSG00000259042	lncRNA	0.172203	0.000149857	0.0922359	0.0434014
CD79B	ENSG00000007312	protein_coding	-0.161574	0.000379324	-0.211555	3.08759e-06
AC091812.2	ENSG00000273720	processed_pseudogene	-0.103052	0.0239531	-0.0710413	0.120103
SNORD42	ENSG00000202440	snoRNA	0.0707212	0.121786	0.0805896	0.0777493
FARS2	ENSG00000145982	protein_coding	-0.135025	0.00303549	-0.0959641	0.0356007
AC020656.2	ENSG00000274979	lncRNA	0.272793	1.22731e-09	0.284291	2.24414e-10
DDX60L	ENSG00000181381	protein_coding	0.498449	1.64209e-31	0.450369	0
RN7SL802P	ENSG00000277506	misc_RNA	0.185416	4.3667e-05	0.152829	0.00078129
VNN2	ENSG00000112303	protein_coding	0.302361	1.32262e-11	0.235689	1.75094e-07
SH3D21	ENSG00000214193	protein_coding	0.0262599	0.566019	0.0364597	0.42533
RNU6-1307P	ENSG00000212314	snRNA	0.0514403	0.260671	0.0464218	0.310131
IGHJ1P	ENSG00000227335	IG_J_pseudogene	0.0542062	0.23587	0.0248906	0.586449
LINC01219	ENSG00000232987	lncRNA	0.000972735	0.983041	0.0615262	0.178389
PRKAG2-AS1	ENSG00000239911	lncRNA	-0.0690244	0.131016	-0.0737573	0.106543
LINC01994	ENSG00000241098	lncRNA	0.155227	0.000643262	0.113668	0.0127055
RCN3	ENSG00000142552	protein_coding	-0.217306	1.53919e-06	-0.22172	9.91304e-07
PPP4C	ENSG00000149923	protein_coding	-0.393112	3.45383e-19	-0.292994	7.25737e-11
COX6CP17	ENSG00000235141	processed_pseudogene	0.259688	7.74164e-09	0.147349	0.0012057
AC003101.3	ENSG00000278977	TEC
AL121929.1	ENSG00000226431	lncRNA	0.0199042	0.663574	0.0428276	0.349124
MIR638	ENSG00000207972	miRNA	-0.110499	0.0154342	-0.0679901	0.136902
JAKMIP3	ENSG00000188385	protein_coding	0.235508	1.7906e-07	0.223192	7.82895e-07
AL365440.1	ENSG00000231434	processed_pseudogene	0.189042	3.06551e-05	0.169967	0.000183051
AC099494.1	ENSG00000279410	TEC	0.248924	3.264e-08	0.0815669	0.0742034
AC004233.2	ENSG00000272079	lncRNA	-0.303367	1.12322e-11	-0.292011	8.43812e-11
ALDOA	ENSG00000149925	protein_coding	-0.255316	1.39994e-08	-0.113819	0.0126225
AC023866.2	ENSG00000254222	lncRNA	0.116007	0.0109733	-0.00887834	0.846167
CTAGE6	ENSG00000271321	protein_coding	0.19244	2.18698e-05	0.218149	1.39872e-06
NCEH1	ENSG00000144959	protein_coding	0.384934	2.11543e-18	0.321054	7.60923e-13
SMARCC2	ENSG00000139613	protein_coding	-0.00461845	0.919612	0.0193966	0.671538
RFX4	ENSG00000111783	protein_coding	0.251869	2.21624e-08	0.153826	0.000720889
NRAP	ENSG00000197893	protein_coding	0.0855264	0.0611601	0.0306077	0.503502
NPM1P19	ENSG00000223864	processed_pseudogene	0.326608	2.14908e-13	0.292373	6.48348e-11
RCAN3	ENSG00000117602	protein_coding	0.364069	1.72159e-16	0.28283	3.35583e-10
RNU6-18P	ENSG00000207257	snRNA	-0.0299032	0.513379	-0.0397187	0.385248
GALC	ENSG00000054983	protein_coding	-0.0617814	0.176591	-0.0406021	0.374628
ZBTB21	ENSG00000173276	protein_coding	0.40775	1.18443e-20	0.337829	3.79589e-14
MIR548AM	ENSG00000265144	miRNA	0.180498	6.98176e-05	0.150371	0.000950873
KBTBD8	ENSG00000163376	protein_coding	0.200183	9.90796e-06	0.165063	0.000286473
MIR574	ENSG00000207944	miRNA	0.0894291	0.0502172	0.0735768	0.107405
ZNF451	ENSG00000112200	protein_coding	0.49759	2.15921e-31	0.40572	0
AC012506.2	ENSG00000223634	lncRNA	0.188158	3.34354e-05	0.152983	0.00077167
AC007557.2	ENSG00000231597	lncRNA	0.194239	1.82454e-05	0.165449	0.00027213
LCN6	ENSG00000267206	protein_coding	0.0087944	0.847604	0.0148533	0.745492
MED31	ENSG00000108590	protein_coding	0.235097	1.88338e-07	0.20084	9.65494e-06
RNF24	ENSG00000101236	protein_coding	0.218656	1.32034e-06	0.191364	2.52097e-05
BCL7C	ENSG00000099385	protein_coding	-0.348824	3.51806e-15	-0.293982	6.23314e-11
SNORD114-6	ENSG00000201263	snoRNA	0.281529	3.3995e-10	0.223736	7.34785e-07
AC098851.1	ENSG00000250990	lncRNA	0.2373	1.43473e-07	0.19435	1.8041e-05
DROSHA	ENSG00000113360	protein_coding	0.220283	1.09606e-06	0.209644	3.79997e-06
AC087499.6	ENSG00000264874	processed_pseudogene	0.0472585	0.301482	0.0400193	0.381659
MIR569	ENSG00000207963	miRNA	0.294585	4.5836e-11	0.211752	2.86394e-06
LEMD2	ENSG00000161904	protein_coding	-0.178701	8.26215e-05	-0.129765	0.00442969
BTLA	ENSG00000186265	protein_coding	0.155157	0.00064694	0.10017	0.028205
RNA5-8SP7	ENSG00000200313	rRNA_pseudogene	0.0892927	0.0505699	0.0560073	0.220643
TSPAN19	ENSG00000231738	protein_coding	0.124847	0.00616522	0.0641761	0.160375
IGLC3	ENSG00000211679	IG_C_gene	-0.158294	0.000499594	-0.199567	1.10122e-05
TRAJ36	ENSG00000276699	TR_J_gene	0.193646	1.93715e-05	0.135817	0.0028669
PRDM10	ENSG00000170325	protein_coding	0.486578	6.73332e-30	0.436265	0
LINC01686	ENSG00000261504	lncRNA	-0.00414697	0.927795	-0.0421659	0.356628
RNU6-78P	ENSG00000199767	snRNA	0.100976	0.0269551	0.0753475	0.0991843
DUX4L11	ENSG00000278761	unprocessed_pseudogene
AC015712.1	ENSG00000232386	lncRNA	-0.102893	0.0241722	-0.13065	0.00414089
AC137803.1	ENSG00000277770	unprocessed_pseudogene	-0.0322258	0.4812	-0.0116469	0.799099
AL022316.1	ENSG00000230107	lncRNA	0.065606	0.151243	-0.00317295	0.944723
AC008738.4	ENSG00000267714	lncRNA	-0.0099188	0.828404	-0.0955969	0.0362814
UQCRB	ENSG00000156467	protein_coding	0.216703	1.64784e-06	0.18985	2.92667e-05
U8	ENSG00000212144	snoRNA	0.116454	0.0106671	0.0828551	0.0697313
MIR3117	ENSG00000264720	miRNA	0.267557	2.59254e-09	0.159978	0.000434004
DIPK1B	ENSG00000165716	protein_coding	-0.199147	1.10357e-05	-0.160585	0.000418978
Z98742.1	ENSG00000230248	lncRNA	0.103145	0.0238259	0.0975276	0.0326593
MRPL20-AS1	ENSG00000224870	lncRNA	-0.20144	8.68822e-06	-0.133681	0.00336489
RNF5	ENSG00000204308	protein_coding	-0.174508	0.000121625	-0.159449	0.000460704
ONECUT1	ENSG00000169856	protein_coding	-0.0342601	0.45394	-0.0242771	0.595713
AC091946.2	ENSG00000272130	lncRNA	0.251629	2.28745e-08	0.140827	0.00198307
MIR217	ENSG00000207548	miRNA	0.21199	2.7897e-06	0.127143	0.00527672
POTEC	ENSG00000183206	protein_coding	0.102869	0.024205	0.00677525	0.882301
RN7SL49P	ENSG00000265802	misc_RNA	0.193792	1.90888e-05	0.110344	0.0155805
BNIP3P32	ENSG00000268830	processed_pseudogene	0.158267	0.000500692	0.0900446	0.0486507
ITFG1-AS1	ENSG00000260281	lncRNA	0.197175	1.35259e-05	0.0855802	0.060997
CCDC63	ENSG00000173093	protein_coding	0.183454	5.27337e-05	-0.01067	0.815633
CDK8	ENSG00000132964	protein_coding	0.0772242	0.0910258	0.0659396	0.149124
USP9YP34	ENSG00000233378	unprocessed_pseudogene
Z98949.2	ENSG00000232464	lncRNA	0.115269	0.0114958	0.0614548	0.178894
AL162386.2	ENSG00000234740	lncRNA	0.26141	6.11169e-09	0.199621	1.05052e-05
AL606490.5	ENSG00000231603	processed_pseudogene	-0.0296394	0.517103	-0.0302235	0.508877
PCBP3	ENSG00000183570	protein_coding	-0.0588716	0.197897	-0.0801887	0.0792435
LAMA1	ENSG00000101680	protein_coding	0.105519	0.0207641	0.0520051	0.255365
DEFB4B	ENSG00000177257	protein_coding	-0.0129712	0.776828	-0.0296549	0.516885
TAF9B	ENSG00000187325	protein_coding	0.303817	1.0437e-11	0.253967	1.88369e-08
PLK3	ENSG00000173846	protein_coding	0.103063	0.0239385	0.128835	0.00472388
DOC2A	ENSG00000149927	protein_coding	-0.135978	0.00283363	-0.122614	0.00715608
ULK4P1	ENSG00000261279	transcribed_unprocessed_pseudogene	0.0794726	0.0819699	0.0330052	0.470652
MPLKIP	ENSG00000168303	protein_coding	-0.011157	0.80738	-0.0420128	0.358249
RN7SL144P	ENSG00000242559	misc_RNA	0.278584	5.26748e-10	0.198286	1.20637e-05
LIPJ	ENSG00000204022	protein_coding	0.221828	9.17132e-07	0.093007	0.0416715
RIC8B	ENSG00000111785	protein_coding	0.433056	2.31529e-23	0.38569	0
TRAJ23	ENSG00000211866	TR_J_gene	0.136925	0.00264512	0.06038	0.186629
RPL32P31	ENSG00000213128	processed_pseudogene	-0.0434964	0.341643	-0.0307976	0.500857
TRIM51	ENSG00000124900	protein_coding	0.219257	1.23271e-06	0.100326	0.0279599
RNU6-940P	ENSG00000200303	snRNA	0.102951	0.0240919	0.0456359	0.318403
WNK4	ENSG00000126562	protein_coding	-0.182208	5.939e-05	-0.0771857	0.0911827
Y_RNA	ENSG00000201501	misc_RNA	0.284227	2.2661e-10	0.184346	4.84144e-05
RPL19P14	ENSG00000240870	processed_pseudogene	0.273061	1.18059e-09	0.171401	0.000161056
AP002392.1	ENSG00000256098	processed_pseudogene	0.282936	2.75283e-10	0.238544	1.22879e-07
LNPEP	ENSG00000113441	protein_coding	0.54753	6.7791e-39	0.481103	0
AP002518.1	ENSG00000256195	lncRNA	0.289569	1.00203e-10	0.199456	1.06867e-05
LINC01562	ENSG00000203356	lncRNA	0.173236	0.00013652	0.127726	0.00507031
AC021146.8	ENSG00000251236	unprocessed_pseudogene	0.20801	4.31203e-06	0.128309	0.00487113
AL121757.2	ENSG00000266908	lncRNA	-0.093953	0.0396292	-0.142461	0.00175405
AC079340.2	ENSG00000251377	lncRNA	0.201858	8.31469e-06	0.126996	0.00533023
PXT1	ENSG00000179165	protein_coding	0.216711	1.64638e-06	0.129787	0.00439778
RNU6-461P	ENSG00000201065	snRNA	0.146897	0.00124885	0.127501	0.00514918
MRPL22	ENSG00000082515	protein_coding	-0.0722348	0.113987	-0.0257147	0.573984
FAM205BP	ENSG00000257198	transcribed_unprocessed_pseudogene	0.228912	3.98639e-07	0.140207	0.00207694
LINC02618	ENSG00000242104	transcribed_unitary_pseudogene	0.178321	8.56023e-05	0.076339	0.0948046
MIR6737	ENSG00000276584	miRNA	-0.0579531	0.204997	-0.0407833	0.37263
ARPC3P5	ENSG00000214027	processed_pseudogene	-0.00606873	0.894499	-0.02674	0.558937
AC012366.1	ENSG00000278060	lncRNA	0.173761	0.000130176	0.194597	1.75956e-05
AL391416.1	ENSG00000219951	processed_pseudogene	0.0379163	0.407197	0.0729648	0.110369
NCAN	ENSG00000130287	protein_coding	0.0113831	0.803556	0.150919	0.000910341
AC244131.1	ENSG00000256657	unprocessed_pseudogene	0.283077	2.69521e-10	0.197783	1.27067e-05
IGHV1OR15-3	ENSG00000271288	IG_V_pseudogene	-0.0138191	0.762662	0.0023833	0.958465
AC017053.1	ENSG00000234275	lncRNA	0.090155	0.0483739	0.0669782	0.142856
AL138767.2	ENSG00000223761	lncRNA	0.0819004	0.0730236	0.0560448	0.220333
RNU4-22P	ENSG00000222990	snRNA	0.266736	2.91078e-09	0.174858	0.000117794
AC011491.2	ENSG00000269444	lncRNA	0.188096	3.36413e-05	0.14572	0.00136791
IGLVV-66	ENSG00000254075	IG_V_pseudogene	-0.0136084	0.766175	-0.0580789	0.204013
RNU6-787P	ENSG00000206759	snRNA	0.264383	4.04781e-09	0.168028	0.000217281
EEF1A1P11	ENSG00000228502	processed_pseudogene	-4.83793e-05	0.999156	-0.0313875	0.49255
CDRT15P1	ENSG00000141028	unprocessed_pseudogene	0.0926699	0.0424205	0.0941025	0.0393143
AC073188.6	ENSG00000268181	lncRNA	0.110966	0.0150026	0.154728	0.000669976
ALG3P1	ENSG00000251568	processed_pseudogene	0.00324445	0.94348	0.0438759	0.337443
DOCK10	ENSG00000135905	protein_coding	0.269242	2.04155e-09	0.193353	2.06869e-05
MTND2P5	ENSG00000224354	processed_pseudogene	0.232639	2.54366e-07	0.134317	0.00319396
AC027228.1	ENSG00000259474	lncRNA	0.284432	2.19684e-10	0.179379	7.75473e-05
LINC01592	ENSG00000253658	lncRNA	0.282911	2.76319e-10	0.190852	2.56261e-05
AC011195.1	ENSG00000266561	processed_pseudogene	0.0197083	0.666684	0.0503781	0.270657
AL136985.1	ENSG00000231740	lncRNA	0.152141	0.00082566	0.0571508	0.211348
GABRA3	ENSG00000011677	protein_coding	-0.0928394	0.0420425	-0.118272	0.0094985
DHDDS	ENSG00000117682	protein_coding	0.157981	0.000512761	0.179632	7.77423e-05
RPL9P31	ENSG00000239659	processed_pseudogene	0.0737485	0.106585	0.0325571	0.4767
AC009704.2	ENSG00000276934	lncRNA	0.329128	1.37035e-13	0.263113	4.8301e-09
C10orf90	ENSG00000154493	protein_coding	0.141636	0.00186649	0.0722165	0.114079
AC006042.1	ENSG00000227719	lncRNA	0.156587	0.000575392	0.140448	0.0020574
AC244636.2	ENSG00000233139	processed_pseudogene	0.131964	0.00377551	0.0504972	0.269525
MGA	ENSG00000174197	protein_coding	0.339079	2.22541e-14	0.303061	1.49881e-11
AL008636.1	ENSG00000280224	lncRNA	-0.0686347	0.133211	-0.0806562	0.0775034
CTNNA1P1	ENSG00000249026	processed_pseudogene	-0.0496793	0.277367	-0.0313739	0.492874
AP003122.2	ENSG00000254971	lncRNA	0.153399	0.000746207	0.0887346	0.0520353
Y_RNA	ENSG00000239180	misc_RNA
RMI2	ENSG00000175643	protein_coding	0.00538776	0.906279	0.0266497	0.560135
LINC01620	ENSG00000168746	lncRNA	0.126971	0.00533903	0.060443	0.186169
GALNT16	ENSG00000100626	protein_coding	-0.0834699	0.0676764	-0.080204	0.079186
FAM207BP	ENSG00000228797	processed_pseudogene	0.0985922	0.0307976	0.113606	0.0127542
Y_RNA	ENSG00000206717	misc_RNA	0.227343	4.80575e-07	0.14881	0.00107549
AC090515.5	ENSG00000259402	lncRNA	0.315359	1.52249e-12	0.221836	9.1633e-07
PRR23A	ENSG00000206260	protein_coding	0.0564109	0.217329	0.0693284	0.129324
LINC01036	ENSG00000230426	lncRNA	0.0647081	0.156931	-0.00738195	0.871848
ARFGEF1	ENSG00000066777	protein_coding	0.287781	1.31926e-10	0.237026	1.61875e-07
VPS45	ENSG00000136631	protein_coding	0.260748	6.69436e-09	0.193815	1.97525e-05
AC147055.4	ENSG00000251101	processed_pseudogene	0.131068	0.00402125	0.0247752	0.588187
AC104417.2	ENSG00000261710	lncRNA	0.0524451	0.251461	0.0137273	0.764192
LINC02281	ENSG00000257748	lncRNA	0.115785	0.0111283	0.0319698	0.484693
PGAM1P3	ENSG00000230274	processed_pseudogene	0.107059	0.0189668	0.124704	0.00622489
NLGN3	ENSG00000196338	protein_coding	-0.00649522	0.887132	0.0180122	0.69375
AIDAP2	ENSG00000251429	transcribed_processed_pseudogene	0.209366	3.72093e-06	0.199435	1.07104e-05
AC130324.1	ENSG00000263531	lncRNA	0.229796	3.58571e-07	0.165607	0.000268442
CCNYL5	ENSG00000230039	processed_pseudogene	0.0556214	0.223844	0.0493606	0.280465
ITGB6	ENSG00000115221	protein_coding	0.204924	6.00864e-06	0.181985	6.23666e-05
USP18	ENSG00000184979	protein_coding	0.122152	0.00737809	0.110718	0.0152675
RPL21P11	ENSG00000242571	processed_pseudogene	0.158554	0.000488893	0.167314	0.000231317
AC093297.2	ENSG00000272335	lncRNA	0.383023	3.2076e-18	0.307447	7.3913e-12
GDF9	ENSG00000164404	protein_coding	0.0819058	0.0730047	0.059392	0.193955
AL161756.2	ENSG00000271511	processed_pseudogene	0.203507	6.98646e-06	0.179859	7.41351e-05
RNA5SP183	ENSG00000199322	rRNA_pseudogene	-0.254096	1.64831e-08	-0.223957	7.16077e-07
LPCAT3	ENSG00000111684	protein_coding	-0.0304445	0.505781	-0.0287086	0.530222
RPL29P2	ENSG00000240480	transcribed_processed_pseudogene	-0.261264	6.23617e-09	-0.259555	7.88328e-09
SOSTDC1	ENSG00000171243	protein_coding	-0.0212395	0.642524	-0.023414	0.608856
ZNF850	ENSG00000267041	protein_coding	0.185639	4.27379e-05	0.185535	4.44927e-05
AC074344.2	ENSG00000250180	lncRNA	0.089857	0.0491238	0.0305896	0.503755
AC079140.4	ENSG00000251535	processed_pseudogene	-0.103731	0.0230355	-0.110101	0.0158112
DNAJB5P1	ENSG00000230335	processed_pseudogene	0.210708	3.21288e-06	0.0971369	0.0333662
ATP5F1AP10	ENSG00000277297	processed_pseudogene	0.228374	4.25107e-07	0.142371	0.00176596
RN7SKP297	ENSG00000223202	misc_RNA	0.149469	0.00102118	0.123004	0.00697332
HMGB1P30	ENSG00000244089	processed_pseudogene	0.065818	0.149924	-0.0359071	0.43252
MT-RNR1	ENSG00000211459	Mt_rRNA	-0.0623094	0.172915	-0.136073	0.00283471
AC097505.1	ENSG00000272995	lncRNA	0.127987	0.00498022	0.0874207	0.055625
Z97353.1	ENSG00000231369	processed_pseudogene	-0.299888	1.97191e-11	-0.257885	9.89677e-09
AC024132.2	ENSG00000251080	lncRNA	0.0751091	0.100261	0.0390325	0.393518
MTND3P5	ENSG00000251353	unprocessed_pseudogene	0.140386	0.00204952	0.118102	0.00960316
CAND1	ENSG00000111530	protein_coding	0.521064	9.16818e-35	0.46233	0
KCNJ5	ENSG00000120457	protein_coding	0.0268011	0.558038	0.0109178	0.811431
SKP1P1	ENSG00000231234	transcribed_processed_pseudogene	-0.137113	0.00260911	-0.132222	0.00373095
TTTY6	ENSG00000131538	lncRNA
AC131956.1	ENSG00000250034	lncRNA	0.209317	3.74071e-06	0.133265	0.00344295
AC006115.1	ENSG00000268407	processed_pseudogene	0.126931	0.00535367	0.103412	0.0234634
KCNJ11	ENSG00000187486	protein_coding	-0.217411	1.52108e-06	-0.171401	0.000164517
LINC02012	ENSG00000272989	lncRNA	-0.0895558	0.0498912	-0.0843027	0.0649721
AL359643.2	ENSG00000271978	lncRNA	0.231474	2.92954e-07	0.183424	5.2888e-05
PLEKHM1P1	ENSG00000214176	transcribed_unprocessed_pseudogene	0.237917	1.32872e-07	0.20768	4.69462e-06
CRYBB1	ENSG00000100122	protein_coding	-0.193226	2.02095e-05	-0.222491	8.49314e-07
RNU6-188P	ENSG00000201077	snRNA	0.272794	1.22717e-09	0.241288	8.70646e-08
CAPN3	ENSG00000092529	protein_coding	-0.0097299	0.831623	-0.0255795	0.576128
MEP1A	ENSG00000112818	protein_coding	-0.175652	0.000109535	-0.127392	0.00521516
Y_RNA	ENSG00000200842	misc_RNA	0.294354	4.75319e-11	0.207449	4.58184e-06
AGXT2	ENSG00000113492	protein_coding	0.108436	0.0174763	0.0718703	0.115828
TRAF3IP2	ENSG00000056972	protein_coding	0.164948	0.000284191	0.169297	0.000198209
POGK	ENSG00000143157	protein_coding	0.283727	2.44396e-10	0.239119	1.25147e-07
OR5M8	ENSG00000181371	protein_coding	0.0964356	0.0346681	0.100252	0.0280764
AC005674.1	ENSG00000250413	lncRNA	0.243208	6.82399e-08	0.148626	0.00109114
AC018630.2	ENSG00000275778	protein_coding	0.136296	0.00276892	0.155788	0.000614386
SMARCC1	ENSG00000173473	protein_coding	0.16312	0.000332552	0.144949	0.00146586
AC021736.1	ENSG00000253735	lncRNA	0.151632	0.000860003	0.132136	0.00372999
PRKACB	ENSG00000142875	protein_coding	0.0765784	0.0937705	0.0566573	0.215241
RN7SL843P	ENSG00000239547	misc_RNA	0.042503	0.352792	0.0659284	0.149239
AL390023.1	ENSG00000237478	processed_pseudogene	0.0395089	0.387765	0.0215705	0.637348
CLCA4	ENSG00000016602	protein_coding	0.0296314	0.517217	-0.0024162	0.957893
RNU2-60P	ENSG00000253099	snRNA	0.132754	0.00357039	0.0949859	0.0374966
RHOT1P2	ENSG00000203616	processed_pseudogene	0.0894014	0.0502885	0.0837329	0.0668124
HOOK3	ENSG00000168172	protein_coding	0.350365	2.61271e-15	0.255674	1.5036e-08
AC104164.2	ENSG00000240097	processed_pseudogene	0.263084	4.8496e-09	0.143631	0.00160518
SNHG27	ENSG00000251676	lncRNA	0.115359	0.0114304	0.0515655	0.25951
AL133271.1	ENSG00000256709	processed_pseudogene	0.098715	0.0305888	0.042228	0.355919
RPL26P15	ENSG00000233829	processed_pseudogene	0.259011	8.49068e-09	0.137296	0.00257449
DHX15	ENSG00000109606	protein_coding	0.48187	2.82255e-29	0.459701	0
AC106745.1	ENSG00000261363	lncRNA	0.121981	0.00746165	0.0826574	0.070403
SETP15	ENSG00000226536	processed_pseudogene	0.159706	0.000444032	0.130367	0.00422351
RBMS3-AS1	ENSG00000235593	lncRNA	0.273051	1.18238e-09	0.196218	1.49191e-05
BIRC6-AS2	ENSG00000279897	transcribed_unprocessed_pseudogene	0.296945	3.15606e-11	0.165272	0.000276342
RPL36AP48	ENSG00000213180	processed_pseudogene	0.207723	4.44795e-06	0.0765735	0.0937916
WBP2NL	ENSG00000183066	protein_coding	0.15929	0.000459773	0.0658863	0.1495
RNU6V	ENSG00000206832	snRNA	0.280008	4.26487e-10	0.222529	8.45586e-07
FTLP16	ENSG00000229735	processed_pseudogene	0.0331791	0.468316	0.0360017	0.431307
Metazoa_SRP	ENSG00000276746	misc_RNA	0.156394	0.000584599	0.139169	0.00224332
RNU6-770P	ENSG00000200799	snRNA	0.221399	9.63759e-07	0.123163	0.00690025
AC004923.2	ENSG00000254850	processed_pseudogene	0.214625	2.08152e-06	0.0671583	0.141782
FRG1HP	ENSG00000276291	transcribed_unprocessed_pseudogene	0.183209	5.3983e-05	0.145936	0.00135908
CCDC188	ENSG00000234409	protein_coding	-0.102046	0.0253694	-0.0781663	0.0871381
ATAD3C	ENSG00000215915	protein_coding	-0.139097	0.00225523	-0.138723	0.00233709
RAD54L	ENSG00000085999	protein_coding	0.208772	3.96958e-06	0.254143	1.84041e-08
AL049844.3	ENSG00000280148	protein_coding	0.108006	0.0179309	0.104522	0.022006
CHORDC1	ENSG00000110172	protein_coding	0.454146	8.43304e-26	0.39691	0
SLC18A2	ENSG00000165646	protein_coding	0.178003	8.81652e-05	0.152344	0.000812368
ARHGEF7-AS2	ENSG00000235875	lncRNA	0.130229	0.00426429	0.0336849	0.461557
AL031722.1	ENSG00000260541	lncRNA	0.128081	0.00494815	0.112401	0.0137409
AC130895.1	ENSG00000258337	lncRNA	0.281959	3.18798e-10	0.176584	0.000100544
AC019235.1	ENSG00000248770	unprocessed_pseudogene	0.0430954	0.346117	0.0101111	0.82513
DENND5A	ENSG00000184014	protein_coding	0.163355	0.000325936	0.124734	0.00624178
RPL23AP36	ENSG00000225124	processed_pseudogene	0.245035	5.40126e-08	0.137608	0.00251641
AC091435.1	ENSG00000248577	processed_pseudogene	0.18687	3.79226e-05	0.0261654	0.567418
AL023881.1	ENSG00000276984	lncRNA	0.160584	0.000412427	0.136263	0.0027757
AC245033.3	ENSG00000278603	unprocessed_pseudogene	0.115274	0.0114921	0.130266	0.00425349
ATP6V0E1	ENSG00000113732	protein_coding	-0.130791	0.00409999	-0.075248	0.0996208
XKRYP1	ENSG00000238067	unprocessed_pseudogene
AL353692.3	ENSG00000252891	misc_RNA	0.210371	3.33385e-06	0.181769	6.19171e-05
BTBD16	ENSG00000138152	protein_coding	0.11967	0.00867935	0.111972	0.014108
AL049542.1	ENSG00000230428	transcribed_unprocessed_pseudogene	0.219251	1.23358e-06	0.132967	0.00351681
AL592463.1	ENSG00000232896	lncRNA	0.115587	0.0112676	0.0561016	0.219866
AC103702.1	ENSG00000257178	lncRNA	0.277506	6.17502e-10	0.199237	1.09324e-05
AC099670.1	ENSG00000213421	processed_pseudogene	-0.15753	0.000532275	-0.11331	0.0129902
Y_RNA	ENSG00000201432	misc_RNA	0.214101	2.20708e-06	0.122597	0.00716399
AC087627.1	ENSG00000253983	lncRNA	0.232466	2.59758e-07	0.18906	3.05992e-05
DUX4L10	ENSG00000278664	unprocessed_pseudogene
N4BP1	ENSG00000102921	protein_coding	0.262639	5.15821e-09	0.234671	2.15661e-07
ART5	ENSG00000167311	protein_coding	-0.195899	1.5414e-05	-0.219768	1.16273e-06
TBX19	ENSG00000143178	protein_coding	0.13549	0.00293533	0.115867	0.0111057
U7	ENSG00000276376	snRNA
CXCR1	ENSG00000163464	protein_coding	0.129258	0.00456203	0.0288925	0.527724
AC073135.1	ENSG00000236246	unprocessed_pseudogene	0.0657486	0.150354	0.0470776	0.303339
AC090791.1	ENSG00000254526	lncRNA	0.0557573	0.222713	0.0129655	0.776923
RBMX2P3	ENSG00000223575	processed_pseudogene	0.147178	0.00122188	0.0410301	0.369741
RNU6-1082P	ENSG00000201444	snRNA	0.23489	1.93187e-07	0.195232	1.64979e-05
RPL3P4	ENSG00000232573	processed_pseudogene	-0.0756249	0.0979428	0.000458118	0.992011
AL023803.1	ENSG00000261431	lncRNA	-0.210458	3.30196e-06	-0.175595	0.000110117
AC023403.1	ENSG00000253164	lncRNA	0.0657105	0.150591	0.0306133	0.503424
AC010343.3	ENSG00000250697	lncRNA	-0.0777899	0.088675	-0.10359	0.0232237
AL845433.1	ENSG00000238764	snoRNA	0.161209	0.000391245	0.0434055	0.342653
AL732314.6	ENSG00000281849	lncRNA	-0.0743778	0.103622	-0.0457111	0.317605
AC092958.2	ENSG00000241792	lncRNA	0.153602	0.000734073	0.115586	0.0112686
ISLR2	ENSG00000167178	protein_coding	-0.189311	2.9853e-05	-0.232326	2.64207e-07
RNU6-377P	ENSG00000251774	snRNA	0.263996	4.27239e-09	0.196584	1.43719e-05
AC009163.3	ENSG00000260092	protein_coding	0.116832	0.0104145	0.119386	0.00884056
MYH7	ENSG00000092054	protein_coding	0.00401886	0.93002	-0.0133812	0.769969
PDRG1	ENSG00000088356	protein_coding	-0.316933	1.16345e-12	-0.280581	4.67066e-10
OR51A1P	ENSG00000176752	unprocessed_pseudogene	0.140223	0.00207455	0.118906	0.00911873
P4HA2-AS1	ENSG00000237714	lncRNA	0.194818	1.72063e-05	0.0972411	0.0331766
SNORA74A	ENSG00000200959	snoRNA	0.218264	1.38064e-06	0.0598991	0.19017
REXO1L8P	ENSG00000270971	processed_pseudogene	0.125528	0.00588864	0.0733451	0.108519
KC6	ENSG00000267313	lncRNA	0.168535	0.000207788	0.0629841	0.168301
AKR1C2	ENSG00000151632	protein_coding	0.0346283	0.449099	0.0182576	0.689794
AC092329.1	ENSG00000269107	lncRNA	-0.0208997	0.647854	0.00519825	0.909561
AC008750.6	ENSG00000268889	lncRNA	0.0797219	0.081012	0.106382	0.0197401
ECM1P1	ENSG00000270639	processed_pseudogene	0.0487738	0.286229	0.124213	0.00643316
ADCY2	ENSG00000078295	protein_coding	0.00434856	0.924296	-0.0769367	0.0922398
RGS20	ENSG00000147509	protein_coding	0.166703	0.000244024	0.115483	0.011342
AC112484.2	ENSG00000250796	processed_pseudogene	-0.00217328	0.962123	0.0210419	0.645621
NTAN1P1	ENSG00000270965	processed_pseudogene	0.169811	0.000185597	0.142613	0.00173399
RN7SL674P	ENSG00000239899	misc_RNA	0.21963	1.18123e-06	0.123819	0.0066053
AC010655.3	ENSG00000272601	transcribed_unprocessed_pseudogene
EIF3I	ENSG00000084623	protein_coding	-0.0812031	0.0755075	0.118122	0.00962466
AC092611.1	ENSG00000251455	lncRNA	0.303865	1.03564e-11	0.216078	1.7683e-06
AC093423.1	ENSG00000226394	processed_pseudogene	0.320283	6.52703e-13	0.274199	1.00128e-09
AL352979.2	ENSG00000258985	lncRNA
AL158040.1	ENSG00000221042	ribozyme	0.209726	3.57745e-06	0.147107	0.0012286
TTLL4	ENSG00000135912	protein_coding	0.160577	0.000412692	0.18103	6.82249e-05
TRBV5-5	ENSG00000211725	TR_V_gene	-0.0355423	0.437213	-0.057672	0.207206
HMGB2	ENSG00000164104	protein_coding	0.302662	1.25961e-11	0.350444	3.25205e-15
FKBP4P6	ENSG00000268234	processed_pseudogene	-0.0779528	0.0880073	-0.0794161	0.082188
SLC15A5	ENSG00000188991	protein_coding	0.206125	5.28375e-06	0.11678	0.0104485
UBE2N	ENSG00000177889	protein_coding	0.26747	2.62445e-09	0.244942	6.03979e-08
AC090541.1	ENSG00000253270	lncRNA	0.251384	2.36274e-08	0.171146	0.000164765
OR51A3P	ENSG00000227023	unprocessed_pseudogene	0.114391	0.0121454	0.0722118	0.114102
FAM185A	ENSG00000222011	protein_coding	0.133381	0.00341468	0.0838931	0.0663044
PDE1C	ENSG00000154678	protein_coding	0.166571	0.000246851	0.0818667	0.0731507
SNORD35B	ENSG00000200530	snoRNA
LINC01275	ENSG00000237595	lncRNA	0.0432812	0.344039	0.0286588	0.531069
SLC25A5P4	ENSG00000234421	processed_pseudogene	0.0295068	0.518981	-0.0280289	0.54014
AC011290.1	ENSG00000227172	lncRNA	0.0464468	0.30987	0.0318303	0.486602
RNU1-151P	ENSG00000201142	snRNA	-0.00157035	0.972626	0.0234767	0.607897
AC010646.1	ENSG00000269095	protein_coding	-0.0238916	0.601568	-0.026528	0.56206
ABCA1	ENSG00000165029	protein_coding	0.278583	5.26768e-10	0.181097	6.77986e-05
AC087276.1	ENSG00000254577	lncRNA	0.315843	1.40202e-12	0.242473	7.49203e-08
MYLK-AS1	ENSG00000239523	lncRNA	-0.0638977	0.162201	-0.0961237	0.0352608
URB1-AS1	ENSG00000256073	lncRNA	-0.202677	7.6277e-06	-0.206738	5.19172e-06
USP17L15	ENSG00000223569	protein_coding	0.0247136	0.589115	0.0357777	0.434181
RNU4-53P	ENSG00000222760	snRNA	0.22441	6.79066e-07	0.170282	0.000177991
FAM197Y1	ENSG00000224336	unprocessed_pseudogene	0.0111936	0.80676	0.0262383	0.566339
NIF3L1	ENSG00000196290	protein_coding	0.0226659	0.62035	0.0439484	0.33652
ANKRD1	ENSG00000148677	protein_coding	0.201665	8.48545e-06	0.120988	0.00796467
H2BP3	ENSG00000240912	processed_pseudogene	0.00119012	0.979252	0.00016068	0.997199
MCOLN2	ENSG00000153898	protein_coding	0.0435131	0.341458	0.0515405	0.25964
MMUT	ENSG00000146085	protein_coding	0.219937	1.14043e-06	0.206771	5.17397e-06
AL137074.1	ENSG00000213669	processed_pseudogene	0.205024	5.94529e-06	0.118062	0.00962737
VTA1	ENSG00000009844	protein_coding	0.408593	9.70266e-21	0.350059	3.51831e-15
AC011257.1	ENSG00000253926	lncRNA	0.19068	2.60698e-05	0.0667361	0.144309
SIM2	ENSG00000159263	protein_coding	0.105386	0.020926	0.0987712	0.0305292
AC074087.1	ENSG00000248847	processed_pseudogene	0.191406	2.42523e-05	0.0973892	0.0329084
TIMM9P1	ENSG00000236900	processed_pseudogene	0.282077	3.13215e-10	0.174045	0.000126852
LINC02432	ENSG00000248810	lncRNA	-0.00465462	0.918985	0.0188604	0.680215
AC027250.1	ENSG00000276605	processed_pseudogene	0.253799	1.71494e-08	0.161558	0.000379838
AC079331.1	ENSG00000279361	TEC	0.236357	1.61246e-07	0.1459	0.00134901
ZCCHC17	ENSG00000121766	protein_coding	-0.0720898	0.114716	0.000589955	0.989711
EML2	ENSG00000125746	protein_coding	-0.0961455	0.035219	0.00193328	0.966291
CSNK1G2-AS1	ENSG00000180846	lncRNA	0.247309	4.02764e-08	0.157455	0.000535586
LINC01501	ENSG00000229613	lncRNA	0.140086	0.00209582	0.0868752	0.0571744
PON1	ENSG00000005421	protein_coding	0.132315	0.00368319	0.174802	0.000118403
RPSAP32	ENSG00000238075	processed_pseudogene	0.192052	2.27352e-05	0.115837	0.0110915
GPR35	ENSG00000178623	protein_coding	-0.357326	6.67161e-16	-0.267037	3.22065e-09
PRG4	ENSG00000116690	protein_coding	0.0323581	0.4794	0.125685	0.00582657
AC118345.1	ENSG00000227293	lncRNA	0.177435	9.29401e-05	0.0970616	0.033504
PCDHGA2	ENSG00000081853	protein_coding	0.195001	1.68883e-05	0.111406	0.0146048
AC091152.3	ENSG00000271222	processed_pseudogene	0.13099	0.00404344	0.0673679	0.14054
RNU6-302P	ENSG00000202119	snRNA	0.265778	3.33045e-09	0.182396	5.83373e-05
TULP2	ENSG00000104804	protein_coding	0.0822903	0.0716642	0.0582239	0.202884
AC010342.1	ENSG00000226432	processed_pseudogene	-0.012444	0.785673	0.0342237	0.454419
KATNB1	ENSG00000140854	protein_coding	-0.344766	7.64422e-15	-0.234232	2.27446e-07
DCDC1	ENSG00000170959	protein_coding	0.237739	1.35844e-07	0.188052	3.37857e-05
RHOXF1-AS1	ENSG00000258545	lncRNA	0.115955	0.0110092	0.0834648	0.0676932
AC027455.1	ENSG00000262708	processed_pseudogene	0.275569	8.2024e-10	0.194227	1.82673e-05
AC244098.1	ENSG00000223377	unprocessed_pseudogene	0.0235013	0.60752	0.0399465	0.382526
SLC25A1P2	ENSG00000234467	processed_pseudogene
CICP14	ENSG00000281490	processed_pseudogene	-0.0217292	0.634874	-0.00944318	0.836455
AC005832.4	ENSG00000272921	protein_coding	-0.045922	0.315375	-0.0852383	0.0620405
S100A12	ENSG00000163221	protein_coding	0.188119	3.35636e-05	0.109713	0.0161865
IGHV7-56	ENSG00000253131	IG_V_pseudogene	-0.156564	0.000576449	-0.182799	5.61386e-05
AL357312.1	ENSG00000271322	processed_pseudogene	0.154347	0.000691059	0.0783152	0.086536
AC018953.1	ENSG00000253583	lncRNA	0.115863	0.0110733	-0.00441341	0.92317
DLX6	ENSG00000006377	protein_coding	-0.0795476	0.0816809	-0.134065	0.00325211
OSBPL9P4	ENSG00000256420	processed_pseudogene	0.237909	1.33003e-07	0.137095	0.00261247
AL645568.3	ENSG00000232751	processed_pseudogene	0.206011	5.34929e-06	0.13161	0.00387094
ZNF248	ENSG00000198105	protein_coding	0.325497	2.61687e-13	0.262499	6.01013e-09
CREM	ENSG00000095794	protein_coding	0.29757	2.85718e-11	0.215734	1.94782e-06
CFHR2	ENSG00000080910	protein_coding	0.194185	1.83448e-05	0.0679296	0.137252
AL606462.1	ENSG00000242757	processed_pseudogene
MORF4L1P5	ENSG00000231857	processed_pseudogene	0.266332	3.08104e-09	0.160419	0.000418226
RNU6-524P	ENSG00000206997	snRNA	0.179356	7.77185e-05	0.0994115	0.0294273
RPL31P58	ENSG00000243053	processed_pseudogene	0.259611	7.82292e-09	0.114821	0.011823
LINC02173	ENSG00000249613	lncRNA	0.21666	1.65584e-06	0.129869	0.00437268
AL356986.1	ENSG00000270850	processed_pseudogene	-0.0186868	0.682997	-0.00344791	0.939942
LSM6P2	ENSG00000257730	processed_pseudogene	-0.116549	0.0106033	-0.101516	0.0261456
HMGB1P24	ENSG00000275029	transcribed_processed_pseudogene	0.267152	2.74509e-09	0.243428	6.63511e-08
ZDHHC6	ENSG00000023041	protein_coding	0.196911	1.38971e-05	0.176434	0.000104437
TRAJ4	ENSG00000211885	TR_J_gene	0.0629513	0.168524	0.0592506	0.19502
AL355076.3	ENSG00000258878	processed_pseudogene	0.0187038	0.682724	0.0406287	0.374446
MTCO2P17	ENSG00000233888	unprocessed_pseudogene	0.190119	2.75608e-05	0.127619	0.00510781
AC020765.4	ENSG00000278725	unprocessed_pseudogene	0.0528144	0.248134	0.0364007	0.426215
AL159163.1	ENSG00000249141	protein_coding	0.0962263	0.0350649	0.0752352	0.0996903
POU6F1	ENSG00000184271	protein_coding	0.0730245	0.110076	0.0667882	0.143953
CSPG4	ENSG00000173546	protein_coding	0.0301707	0.509618	0.0561706	0.219212
AL513128.1	ENSG00000233451	lncRNA	0.182873	5.57427e-05	0.0715904	0.117258
A1BG-AS1	ENSG00000268895	lncRNA	-0.0498882	0.27535	-0.0789998	0.0838111
AC090515.1	ENSG00000242747	processed_pseudogene	0.104731	0.021741	0.128273	0.00488322
AC093248.1	ENSG00000250066	lncRNA	0.17857	8.36377e-05	0.0791545	0.0832048
CALML5	ENSG00000178372	protein_coding	-0.0520254	0.25528	-0.0544586	0.233693
AC020550.1	ENSG00000231699	processed_pseudogene	0.285508	1.86631e-10	0.183113	5.44807e-05
AC135983.1	ENSG00000206987	snoRNA	0.171826	0.000155022	0.114069	0.012392
BNIP3P20	ENSG00000271704	processed_pseudogene	0.123819	0.00660527	0.112589	0.013582
RPL10AP3	ENSG00000215264	processed_pseudogene	0.0265649	0.561516	0.0639006	0.162182
SNORA23	ENSG00000201998	snoRNA	0.216327	1.71924e-06	0.0515896	0.259288
BIN3	ENSG00000147439	protein_coding	0.0421216	0.357134	0.0530941	0.245537
NAV2-AS3	ENSG00000254542	lncRNA	0.273897	1.04613e-09	0.108172	0.0177543
B3GNT4	ENSG00000176383	protein_coding	0.106533	0.0195649	0.107685	0.0183144
AL354676.1	ENSG00000229834	processed_pseudogene	0.0988656	0.0303342	0.0961639	0.0351839
PLP1	ENSG00000123560	protein_coding	-0.00441754	0.923098	-0.0136665	0.765206
AC100827.5	ENSG00000278313	unprocessed_pseudogene	0.169529	0.000190301	0.071646	0.116973
PAGE2	ENSG00000234068	protein_coding	-0.0278159	0.543225	0.00955068	0.834679
AC012467.1	ENSG00000271916	lncRNA	0.244078	6.10662e-08	0.200792	9.29774e-06
ANKRD20A1	ENSG00000260691	protein_coding	0.254356	1.59211e-08	0.163751	0.000315055
TSPAN18-AS1	ENSG00000255032	lncRNA	0.233278	2.35305e-07	0.106983	0.0190523
AC008771.1	ENSG00000249042	lncRNA	0.291354	7.59921e-11	0.270708	1.92788e-09
CA3-AS1	ENSG00000253549	lncRNA	0.202055	8.144e-06	0.181292	6.47736e-05
RTN2	ENSG00000125744	protein_coding	-0.0285425	0.532738	-0.0185478	0.685124
MUPP	ENSG00000237906	transcribed_unprocessed_pseudogene	0.190544	2.64226e-05	0.127776	0.00505305
DNM1P47	ENSG00000259660	transcribed_unprocessed_pseudogene	0.0413714	0.365769	0.0482207	0.291735
TMED6	ENSG00000157315	protein_coding	-0.000374452	0.993471	-0.0455686	0.319118
XYLT2	ENSG00000015532	protein_coding	-0.185498	4.33241e-05	-0.0987952	0.0304885
LYZ	ENSG00000090382	protein_coding	0.22855	4.16266e-07	0.201292	9.21179e-06
AC104446.3	ENSG00000280904	snoRNA	0.203486	7.00172e-06	0.149272	0.00103709
MIR4421	ENSG00000265538	miRNA	-0.000265014	0.995379	0.00428522	0.925395
RPL5P20	ENSG00000218643	processed_pseudogene	0.177186	9.51028e-05	0.126016	0.00569731
AL109936.2	ENSG00000215381	processed_pseudogene	-0.0934202	0.0407687	-0.0935821	0.0404197
AC117434.1	ENSG00000238026	processed_pseudogene	0.202359	7.88781e-06	0.0938914	0.0397595
AL138724.1	ENSG00000272269	lncRNA	-0.243509	6.56669e-08	-0.203251	7.17845e-06
DDX21	ENSG00000165732	protein_coding	0.474596	2.47389e-28	0.433508	0
AC103563.4	ENSG00000232594	unprocessed_pseudogene	-0.117583	0.00992769	-0.112891	0.0133315
VAC14	ENSG00000103043	protein_coding	-0.234116	2.12433e-07	-0.15456	0.000688248
AL590965.1	ENSG00000199241	misc_RNA	0.0958493	0.0357892	0.0770345	0.0918253
AC129507.4	ENSG00000262920	lncRNA	0.0948592	0.0377527	0.084078	0.0656927
USP9X	ENSG00000124486	protein_coding	0.363048	2.11785e-16	0.308594	6.13231e-12
STX17	ENSG00000136874	protein_coding	0.456355	4.57677e-26	0.381697	0
ZNF736P2Y	ENSG00000226270	processed_pseudogene
LINC02402	ENSG00000257510	lncRNA	0.0776953	0.089065	0.0536965	0.24031
AC112778.1	ENSG00000176812	processed_pseudogene	-0.104854	0.0215851	-0.0473686	0.300357
DMD-AS3	ENSG00000236828	lncRNA	0.208437	4.11662e-06	0.177351	9.36624e-05
AL158824.1	ENSG00000225513	processed_pseudogene	0.092211	0.0434584	0.0511938	0.262966
SAP30	ENSG00000164105	protein_coding	0.205261	5.79636e-06	0.233118	2.60149e-07
OR7E161P	ENSG00000206014	transcribed_unprocessed_pseudogene	0.0197742	0.665636	-0.0124214	0.786053
ISG20L2	ENSG00000143319	protein_coding	0.0710839	0.11988	0.136408	0.00276694
RN7SL45P	ENSG00000264862	misc_RNA	0.218216	1.38823e-06	0.134141	0.00323447
AC109361.2	ENSG00000250740	lncRNA	0.251391	2.36048e-08	0.205243	5.80748e-06
ZFYVE19	ENSG00000166140	protein_coding	-0.0239875	0.600109	0.0517549	0.257661
AL158168.1	ENSG00000236495	lncRNA	0.13623	0.00278231	0.103643	0.0231534
MIR519D	ENSG00000207981	miRNA	0.0102165	0.823337	0.000943368	0.983553
AC006452.1	ENSG00000201354	misc_RNA	0.205556	5.61632e-06	0.0964373	0.0346649
AC097478.1	ENSG00000274238	lncRNA	0.247717	3.81964e-08	0.212806	2.54899e-06
RN7SKP157	ENSG00000251983	misc_RNA	0.117253	0.0101388	0.0766665	0.0933922
FGFR3P1	ENSG00000230994	processed_pseudogene	0.0228542	0.617448	0.0358959	0.432663
AC103808.2	ENSG00000264595	lncRNA	0.117881	0.00973964	0.0665435	0.145473
AC104964.1	ENSG00000253678	lncRNA	0.0591482	0.195795	0.0493422	0.280645
SDCBPP1	ENSG00000226705	processed_pseudogene	0.23053	3.28312e-07	0.0467124	0.307109
RN7SL543P	ENSG00000265918	misc_RNA	0.120862	0.00803097	0.0967944	0.0339967
RNU6-901P	ENSG00000207323	snRNA	0.154347	0.000691059	0.0783152	0.086536
STOX1	ENSG00000165730	protein_coding	0.000639848	0.988844	0.00495608	0.913727
MIR1323	ENSG00000221017	miRNA	0.118477	0.00937446	0.0603235	0.187043
NR2F1	ENSG00000175745	protein_coding	0.097107	0.0334209	0.0716667	0.116843
ZNF566	ENSG00000186017	protein_coding	0.282191	3.07904e-10	0.214903	2.13619e-06
AL390039.1	ENSG00000213569	processed_pseudogene	0.0356573	0.435731	-0.00586962	0.897941
U8	ENSG00000212581	snoRNA	0.210648	3.23405e-06	0.183498	5.25156e-05
KRTAP1-5	ENSG00000221852	protein_coding	0.00165323	0.971182	-0.00487842	0.915104
MORF4L2	ENSG00000123562	protein_coding	0.315839	1.40287e-12	0.25915	9.45639e-09
LINC01145	ENSG00000272419	transcribed_unprocessed_pseudogene	0.00113453	0.980221	-0.0012716	0.977825
MIR5194	ENSG00000264653	miRNA	0.268369	2.3111e-09	0.176098	0.000105147
AC124276.2	ENSG00000255400	lncRNA	0.279307	4.73239e-10	0.167183	0.000233992
PHKG1P4	ENSG00000229508	unprocessed_pseudogene	0.0734679	0.107928	0.122086	0.00741022
LINC02167	ENSG00000261122	lncRNA	0.0268076	0.557943	0.0116695	0.798717
PTGS2	ENSG00000073756	protein_coding	0.404541	2.51699e-20	0.361965	2.52523e-16
ZZEF1	ENSG00000074755	protein_coding	0.205365	5.73215e-06	0.19463	1.8202e-05
AC096915.1	ENSG00000226082	processed_pseudogene	-0.0963482	0.0348332	-0.0777553	0.0888174
AC021188.1	ENSG00000230747	lncRNA	0.173889	0.000128668	0.130573	0.00416305
RNU6-283P	ENSG00000201658	snRNA	0.0766713	0.0933714	0.0697418	0.12705
SPZ1	ENSG00000164299	protein_coding	0.0524924	0.251033	-0.0530771	0.245785
ATF4P4	ENSG00000256167	transcribed_processed_pseudogene	-0.0543896	0.234286	-0.0520575	0.254986
AP003400.4	ENSG00000279248	TEC	-0.0452126	0.322917	0.00400005	0.930347
AC010368.1	ENSG00000250886	processed_pseudogene	0.137269	0.0025796	0.0897576	0.0493758
CCDC90B	ENSG00000137500	protein_coding	0.210401	3.32297e-06	0.123995	0.00655778
OR8A2P	ENSG00000255510	unprocessed_pseudogene	0.114474	0.0120826	0.126002	0.00570275
SYNJ1	ENSG00000159082	protein_coding	0.417965	1.01754e-21	0.334947	6.4695e-14
ASNSP1	ENSG00000248498	transcribed_unprocessed_pseudogene	-0.0154451	0.735723	0.00268962	0.953133
SNHG6	ENSG00000245910	lncRNA	-0.0016448	0.971329	0.0317435	0.487654
MLLT10P2	ENSG00000249462	processed_pseudogene	0.148944	0.00106422	0.109522	0.016374
AC036176.2	ENSG00000267430	processed_pseudogene	0.239754	1.05617e-07	0.13142	0.00392314
UBE2Z	ENSG00000159202	protein_coding	0.209332	3.73458e-06	0.189549	3.0141e-05
AC133919.3	ENSG00000277349	unprocessed_pseudogene	0.00593935	0.896735	-0.00049965	0.991289
GSTO3P	ENSG00000232829	processed_pseudogene	-0.0433374	0.343412	-0.0128172	0.779408
LINC02573	ENSG00000233236	lncRNA	0.143426	0.00163033	0.0468844	0.30533
CDK5RAP2	ENSG00000136861	protein_coding	0.307353	5.83941e-12	0.311807	3.61613e-12
AC011446.2	ENSG00000267598	lncRNA
AC090286.2	ENSG00000212618	snoRNA	0.103516	0.0233234	0.0701034	0.125086
AL035634.1	ENSG00000236324	lncRNA	0.298729	2.37447e-11	0.187855	3.44459e-05
CDY22P	ENSG00000229343	unprocessed_pseudogene
MMP8	ENSG00000118113	protein_coding	0.246612	4.40776e-08	0.221902	9.09363e-07
ZNF132	ENSG00000131849	protein_coding	0.207037	4.79027e-06	0.210053	3.6354e-06
NPPB	ENSG00000120937	protein_coding	0.0375456	0.411802	0.0872378	0.0561405
AC089987.2	ENSG00000258121	lncRNA	0.141522	0.00188253	0.0746116	0.102538
COX6A1P3	ENSG00000216710	processed_pseudogene	-0.0201769	0.659253	-0.0512631	0.262319
MIR4518	ENSG00000266305	miRNA	0.182548	5.74998e-05	0.159318	0.000458697
AL355472.2	ENSG00000236358	lncRNA	0.0790679	0.0835438	0.0665826	0.145236
MRGPRF-AS1	ENSG00000256508	lncRNA	0.0398812	0.383306	0.0139558	0.760386
EEF1A1P27	ENSG00000179460	processed_pseudogene	0.0729369	0.110505	0.0899456	0.0488997
MIR6865	ENSG00000278517	miRNA	0.0693456	0.129229	0.0664348	0.146134
LINC01944	ENSG00000254299	lncRNA	0.145921	0.00134678	0.0424289	0.353633
FOCAD	ENSG00000188352	protein_coding	0.133128	0.0034768	0.121021	0.0079797
LINC01667	ENSG00000280081	transcribed_processed_pseudogene	0.0305036	0.504955	0.0733533	0.10848
LINC00680	ENSG00000215190	transcribed_unprocessed_pseudogene	-0.0381818	0.403918	-0.0252613	0.580758
RIMKLBP2	ENSG00000225920	processed_pseudogene	0.258157	9.53787e-09	0.210763	3.19326e-06
ICA1	ENSG00000003147	protein_coding	0.122388	0.00726408	0.115747	0.0111897
MIR4659A	ENSG00000266038	miRNA	0.237084	1.47359e-07	0.183071	5.47034e-05
CYP3A52P	ENSG00000260524	unprocessed_pseudogene	0.208473	4.10055e-06	0.141566	0.00187637
AC013549.3	ENSG00000254688	lncRNA	0.263341	4.67967e-09	0.116334	0.0107486
SLC5A10	ENSG00000154025	protein_coding	0.0222634	0.626574	0.000341663	0.994043
OSBPL5	ENSG00000021762	protein_coding	-0.126247	0.0056088	-0.0665277	0.145525
RPL22P23	ENSG00000232379	processed_pseudogene	0.267346	2.67084e-09	0.138391	0.00237586
TCEA1P1	ENSG00000197214	processed_pseudogene	0.140785	0.0019894	0.0144072	0.752883
C11orf53	ENSG00000150750	protein_coding	0.0097634	0.831052	0.0290669	0.525235
RN7SL76P	ENSG00000241959	misc_RNA	0.122085	0.00741089	0.0939253	0.0396877
AC091180.2	ENSG00000248714	lncRNA	0.224793	6.49303e-07	0.150348	0.000952557
MYCNOS	ENSG00000233718	lncRNA	-0.0218285	0.633328	0.00605962	0.894656
WIF1	ENSG00000156076	protein_coding	-0.102713	0.0244225	-0.169118	0.000197365
AL590648.2	ENSG00000235862	lncRNA	0.13205	0.0037527	0.107506	0.0184711
FGFR4	ENSG00000160867	protein_coding	-0.217507	1.50451e-06	-0.148591	0.00110638
AP000941.1	ENSG00000255176	lncRNA	0.265516	3.45484e-09	0.1557	0.000618821
snoZ196	ENSG00000281780	snoRNA	0.168657	0.000205561	0.175273	0.000113409
AC020978.6	ENSG00000262514	lncRNA	0.0832256	0.0684871	0.0554626	0.225172
AC112236.1	ENSG00000261268	lncRNA	0.375912	1.47413e-17	0.345734	6.35833e-15
AP000873.4	ENSG00000254676	lncRNA	0.268577	2.24374e-09	0.209875	3.5198e-06
WDR36	ENSG00000134987	protein_coding	0.558928	8.62566e-41	0.519821	0
TRIM25	ENSG00000121060	protein_coding	0.23562	1.76604e-07	0.254115	1.84731e-08
AP000577.2	ENSG00000280269	TEC	0.284008	2.34247e-10	0.150765	0.000921567
AL391380.1	ENSG00000237833	processed_pseudogene	-0.11481	0.0118317	-0.105574	0.0206977
OR1J2	ENSG00000197233	protein_coding	0.172029	0.000152225	0.0766222	0.093582
AL451048.1	ENSG00000229269	lncRNA	0.0958166	0.0358528	0.00943873	0.83659
AL161722.2	ENSG00000233880	processed_pseudogene	0.0603538	0.186821	0.00104818	0.981726
MBOAT1	ENSG00000172197	protein_coding	0.127278	0.00522833	0.135117	0.00303665
CRB3	ENSG00000130545	protein_coding	-0.238798	1.19046e-07	-0.15066	0.000940338
MCF2L-AS1	ENSG00000235280	lncRNA	-0.339609	2.01635e-14	-0.311414	2.9678e-12
AL157402.2	ENSG00000261573	lncRNA	0.297003	3.12701e-11	0.210812	3.17637e-06
MRPS36P4	ENSG00000255231	processed_pseudogene	0.187245	3.65589e-05	0.0917412	0.0445428
LINC01397	ENSG00000258673	lncRNA	0.121126	0.00789332	0.124012	0.00652051
XPO4	ENSG00000132953	protein_coding	0.390333	6.43026e-19	0.333538	8.37012e-14
AL109659.1	ENSG00000223720	lncRNA	0.213365	2.39555e-06	0.127741	0.00506514
SEC14L3	ENSG00000100012	protein_coding	0.136555	0.00271738	0.145303	0.00141252
AC135166.1	ENSG00000253286	lncRNA	0.211667	2.8911e-06	0.060943	0.182548
TMEM30A	ENSG00000112697	protein_coding	0.551385	1.5788e-39	0.500061	0
BX682237.1	ENSG00000224978	processed_pseudogene	0.182318	5.87719e-05	0.0619268	0.175573
BX649632.1	ENSG00000273249	lncRNA	-0.111943	0.0141331	-0.0820455	0.0725155
LINC02595	ENSG00000231566	lncRNA	0.345508	6.63876e-15	0.269544	1.95556e-09
RPS2P16	ENSG00000230799	processed_pseudogene	0.202719	7.59336e-06	0.106968	0.0190696
Z83838.1	ENSG00000223730	transcribed_processed_pseudogene	0.200767	9.32236e-06	0.13523	0.0029909
AL138721.1	ENSG00000273870	processed_pseudogene	0.275125	8.75052e-10	0.204398	6.35559e-06
RNU2-22P	ENSG00000223198	snRNA	0.142512	0.00174732	0.119748	0.0086356
ECHDC3	ENSG00000134463	protein_coding	-0.188897	3.10959e-05	-0.185832	4.19437e-05
ISM1-AS1	ENSG00000226263	lncRNA	0.241735	8.22796e-08	0.131901	0.00379232
LINC01594	ENSG00000225328	lncRNA	0.0698099	0.126678	0.104839	0.0216038
AC012414.5	ENSG00000261048	processed_pseudogene	0.0766713	0.0933714	0.0697418	0.12705
RFPL4AP1	ENSG00000255238	processed_pseudogene	0.161012	0.000397813	0.0547524	0.231175
RPL7P1	ENSG00000214485	processed_pseudogene	0.234027	2.14755e-07	0.237403	1.41636e-07
RNU6-1165P	ENSG00000222051	snRNA	0.240376	9.76762e-08	0.167546	0.000226666
WAS	ENSG00000015285	protein_coding	-0.027742	0.544296	-0.0513351	0.261545
AC116353.1	ENSG00000200235	snoRNA	0.178891	8.11681e-05	0.109061	0.0168339
FBXO6	ENSG00000116663	protein_coding	-0.085498	0.0612466	-0.0413597	0.365775
AC092839.1	ENSG00000228108	lncRNA	0.283764	2.43031e-10	0.21924	1.2352e-06
ZGRF1	ENSG00000138658	protein_coding	0.496223	3.33199e-31	0.471124	0
AC097522.1	ENSG00000251286	processed_pseudogene	0.0788588	0.0843667	0.0122018	0.789746
AC244669.2	ENSG00000274642	unprocessed_pseudogene	0.132972	0.00351561	0.122132	0.00738781
C8orf76	ENSG00000189376	protein_coding	0.210851	3.16258e-06	0.177031	9.88785e-05
MRRFP1	ENSG00000224236	processed_pseudogene	0.0643821	0.159035	0.0823114	0.0715913
OR5BC1P	ENSG00000255218	unprocessed_pseudogene	0.154949	0.000657976	0.0640634	0.161112
DDR1	ENSG00000204580	protein_coding	-0.0799091	0.0802989	0.00490378	0.914634
AC084211.1	ENSG00000242012	lncRNA	0.129795	0.00439507	0.0853821	0.0615997
AL137847.3	ENSG00000273806	processed_pseudogene	0.0284123	0.534609	0.0368315	0.420757
SPDYE8	ENSG00000273520	protein_coding
AC136932.1	ENSG00000262561	processed_pseudogene	0.064519	0.158149	0.00809096	0.859662
THRAP3P3	ENSG00000235920	processed_pseudogene	0.0315955	0.489823	-0.00529165	0.907944
MIR8075	ENSG00000277942	miRNA	-0.299653	2.04761e-11	-0.261265	6.23556e-09
RNA5SP377	ENSG00000212154	rRNA_pseudogene	-0.0703108	0.12397	-0.0655402	0.151655
RPL17P40	ENSG00000241067	processed_pseudogene	0.265784	3.32743e-09	0.162642	0.000346396
Y_RNA	ENSG00000252357	misc_RNA	0.224796	6.49067e-07	0.170326	0.000177293
MBL1P	ENSG00000242600	transcribed_unitary_pseudogene	0.0826179	0.070538	0.0465203	0.309105
RPS3AP41	ENSG00000239481	processed_pseudogene	0.111714	0.014333	0.108873	0.0170255
H3P3	ENSG00000234202	processed_pseudogene	0.278922	5.01015e-10	0.214129	2.2e-06
AC092114.1	ENSG00000260848	lncRNA	0.18205	6.0288e-05	0.101102	0.0267649
NPHP3-AS1	ENSG00000248724	lncRNA	0.273751	1.06843e-09	0.197821	1.2657e-05
AL590635.1	ENSG00000219867	processed_pseudogene	0.0747846	0.101741	0.0720957	0.114687
RPL23AP19	ENSG00000229716	processed_pseudogene	-0.0496139	0.278001	-0.0574343	0.209088
CDH6	ENSG00000113361	protein_coding	0.236293	1.62524e-07	0.179612	7.78846e-05
MIR7850	ENSG00000277904	miRNA	0.0908857	0.046576	0.0826296	0.0704979
AL358472.2	ENSG00000272654	lncRNA	-0.0561816	0.219207	-0.0836192	0.0671977
SPI1	ENSG00000066336	protein_coding	-0.0870693	0.0566189	-0.111605	0.0144653
SLC16A6P1	ENSG00000232457	transcribed_unprocessed_pseudogene	0.186895	3.78301e-05	0.169542	0.000190077
HMGB1P47	ENSG00000249338	processed_pseudogene	0.174644	0.000120123	0.069625	0.127689
PGBD4	ENSG00000182405	protein_coding	0.0894953	0.0500467	0.0860825	0.0595082
AP002498.1	ENSG00000254988	lncRNA	0.197683	1.28375e-05	0.128974	0.00465278
ZNF780A	ENSG00000197782	protein_coding	0.42019	5.89524e-22	0.33818	3.55521e-14
SLC25A5P7	ENSG00000218180	processed_pseudogene	0.00655051	0.886178	0.0607032	0.184278
RNU6-509P	ENSG00000200389	snRNA	0.229437	3.7436e-07	0.147456	0.00119566
GULOP	ENSG00000234770	unitary_pseudogene	-0.0124896	0.784907	-0.0638706	0.162379
ATOH7	ENSG00000179774	protein_coding	-0.105327	0.0209986	-0.0988613	0.0303415
AL049646.1	ENSG00000230010	lncRNA	0.22618	5.51518e-07	0.142774	0.00171295
OR5AQ1P	ENSG00000184741	transcribed_unprocessed_pseudogene	0.187735	3.48525e-05	0.117939	0.0097041
PNKDP1	ENSG00000228089	processed_pseudogene	-0.249426	3.05655e-08	-0.184082	4.96535e-05
RNU6-808P	ENSG00000212535	snRNA	0.243225	6.80862e-08	0.131211	0.00398103
AC018371.2	ENSG00000266184	processed_pseudogene	-0.182163	5.9642e-05	-0.177654	9.10675e-05
AL445644.1	ENSG00000233516	lncRNA	0.198768	1.14768e-05	0.159032	0.000469772
AL590004.2	ENSG00000218472	processed_pseudogene	0.0181431	0.691742	0.0148005	0.746366
AL033384.1	ENSG00000236740	lncRNA	0.0643615	0.159169	0.147089	0.00123038
RPL23AP63	ENSG00000243721	processed_pseudogene	-0.048579	0.288161	-0.0368548	0.420464
CICP26	ENSG00000233003	unprocessed_pseudogene	0.0612924	0.180048	0.115167	0.0115693
RPSAP44	ENSG00000220773	processed_pseudogene	-0.0880507	0.0538786	-0.10649	0.019615
PPARA	ENSG00000186951	protein_coding	0.246456	4.49768e-08	0.264578	4.52259e-09
BPI	ENSG00000101425	protein_coding	0.0454131	0.320774	-0.0580005	0.204626
AC008737.2	ENSG00000269419	processed_pseudogene	0.0215446	0.637753	-0.0318548	0.486265
RN7SL864P	ENSG00000239923	misc_RNA	0.159208	0.000462939	0.0800112	0.0799121
ZNF425	ENSG00000204947	protein_coding	-0.00968528	0.832384	-0.0125209	0.784305
AC026770.1	ENSG00000259377	lncRNA	0.281704	3.31191e-10	0.11318	0.0130955
AC004232.1	ENSG00000262899	lncRNA
AC021915.2	ENSG00000254314	lncRNA	0.166938	0.000239052	0.111069	0.0149084
MIR5000	ENSG00000263909	miRNA	0.16871	0.000204611	0.0430805	0.346284
ZNF778	ENSG00000170100	protein_coding	0.149079	0.00105302	0.12609	0.00569723
PRB2	ENSG00000121335	protein_coding	0.204014	6.62015e-06	0.230842	3.16186e-07
DEFA10P	ENSG00000233531	unprocessed_pseudogene	0.0215857	0.637111	0.024115	0.598171
Y_RNA	ENSG00000273964	misc_RNA	0.054087	0.236903	0.0242134	0.596678
LINC01217	ENSG00000251219	lncRNA	0.162431	0.000352702	0.0816898	0.0737667
IGHVII-62-1	ENSG00000253747	IG_V_pseudogene	0.093762	0.0400346	0.0594441	0.193563
AC055716.1	ENSG00000257343	unprocessed_pseudogene	0.163888	0.00031138	0.056078	0.220059
SNX18P25	ENSG00000249337	processed_pseudogene	0.0640086	0.161472	0.0848489	0.0632472
SCPEP1	ENSG00000121064	protein_coding	0.0195063	0.669898	0.0123241	0.787614
TRAV18	ENSG00000211798	TR_V_gene	-0.037826	0.408315	-0.0368333	0.420735
AP003500.1	ENSG00000281386	lncRNA	0.0874975	0.0554095	0.0891578	0.0509208
SGCB	ENSG00000163069	protein_coding	0.373047	2.69629e-17	0.349556	3.89786e-15
GC	ENSG00000145321	protein_coding	0.0988966	0.0302821	0.089527	0.0499651
PLIN1	ENSG00000166819	protein_coding	-0.0773151	0.0906449	-0.0993222	0.029574
HTR1F	ENSG00000179097	protein_coding	0.221129	9.94286e-07	0.152773	0.000784796
PAGE2B	ENSG00000238269	protein_coding	-0.00772165	0.866006	-0.0314056	0.492437
MIR6815	ENSG00000275167	miRNA	0.208629	4.03175e-06	0.194879	1.70998e-05
RNA5SP274	ENSG00000222416	rRNA_pseudogene	-0.01589	0.728406	-0.00302098	0.947367
LINC00293	ENSG00000253314	lncRNA	0.143762	0.00158925	0.047	0.304137
FBXO28	ENSG00000143756	protein_coding	0.473473	3.4432e-28	0.354886	1.27916e-15
PDIA3	ENSG00000167004	protein_coding	0.292397	6.45896e-11	0.304054	1.27847e-11
AC012615.5	ENSG00000267232	lncRNA
RPF2	ENSG00000197498	protein_coding	0.296475	3.40047e-11	0.238334	1.37864e-07
AC123567.1	ENSG00000257360	processed_pseudogene	0.0138371	0.762362	0.058258	0.20262
LCN1P2	ENSG00000204031	unprocessed_pseudogene	0.0262431	0.566268	0.0954746	0.0365218
APPL1	ENSG00000157500	protein_coding	0.475854	1.70582e-28	0.403902	0
AC079896.1	ENSG00000231781	lncRNA	0.229607	3.66831e-07	0.0522908	0.252861
AC020908.2	ENSG00000268985	lncRNA	0.0466404	0.307856	0.0630995	0.167521
AC025766.1	ENSG00000270133	lncRNA	0.264074	4.22602e-09	0.232077	2.72328e-07
UPF2	ENSG00000151461	protein_coding	0.400547	6.35866e-20	0.353069	1.88434e-15
AL121820.1	ENSG00000258623	lncRNA	0.120948	0.00798586	0.0922384	0.0433956
KRT18P39	ENSG00000224791	processed_pseudogene	0.125358	0.00595666	0.11084	0.015118
NRK	ENSG00000123572	protein_coding	0.179696	7.52805e-05	0.11452	0.0120484
AC009478.1	ENSG00000225258	lncRNA	0.134932	0.0030558	0.0586937	0.199258
VWFP1	ENSG00000241717	transcribed_unprocessed_pseudogene	-0.116289	0.010779	-0.0487404	0.28656
LINC00583	ENSG00000205636	lncRNA	0.206892	4.86557e-06	0.133281	0.00343921
AC020651.1	ENSG00000249474	lncRNA
SLPI	ENSG00000124107	protein_coding	-0.049365	0.280422	-0.0237337	0.603849
AC113398.2	ENSG00000251456	lncRNA	0.256512	1.19177e-08	0.172761	0.000142505
VTRNA2-1	ENSG00000270123	vault_RNA	-0.0485986	0.287966	-0.018845	0.680461
RPL35AP33	ENSG00000241334	processed_pseudogene	0.0879197	0.0542381	0.0458553	0.316079
AC129492.7	ENSG00000279152	TEC
AC091849.1	ENSG00000248126	unprocessed_pseudogene	-0.0031253	0.945552	0.0121308	0.790941
AL109766.1	ENSG00000259137	processed_pseudogene	-0.0642416	0.159948	-0.0423879	0.354099
AC087286.2	ENSG00000259367	lncRNA	0.328331	1.58051e-13	0.268002	2.43453e-09
ELL2P3	ENSG00000234765	processed_pseudogene	0.190195	2.73543e-05	0.0722964	0.113678
AC006960.2	ENSG00000237400	lncRNA	0.0808729	0.0767076	0.0396609	0.385941
ITGB3BP	ENSG00000142856	protein_coding	0.390123	6.73836e-19	0.323595	4.90521e-13
AC022494.1	ENSG00000240477	processed_pseudogene	0.0364094	0.426105	0.0452314	0.322716
RPS15AP32	ENSG00000242461	processed_pseudogene	0.0472529	0.301539	0.0776124	0.0894072
GUSBP3	ENSG00000253203	transcribed_unprocessed_pseudogene	0.105197	0.0211587	0.105917	0.0202868
TOR4A	ENSG00000198113	protein_coding	-0.168499	0.000208451	-0.0957342	0.036046
RN7SL520P	ENSG00000240199	misc_RNA	0.200769	9.32041e-06	0.133784	0.00331803
MED1	ENSG00000125686	protein_coding	0.344064	8.73258e-15	0.339298	2.88224e-14
AC079926.1	ENSG00000207171	snoRNA	0.310416	3.50802e-12	0.202317	7.92216e-06
AC009039.1	ENSG00000261470	lncRNA	0.221475	9.55358e-07	0.148585	0.0010947
PDCL3P7	ENSG00000256777	processed_pseudogene	0.230976	3.11119e-07	0.126771	0.00541242
LINC02002	ENSG00000263609	lncRNA	0.101821	0.0256959	0.0857352	0.0605285
CRH	ENSG00000147571	protein_coding	0.00715417	0.87577	-0.00306147	0.946662
AP003049.1	ENSG00000254890	processed_pseudogene	0.158833	0.000477658	0.0686318	0.133227
KLHL10	ENSG00000161594	protein_coding	0.0650957	0.154456	-0.00535449	0.906855
AC003973.1	ENSG00000269504	lncRNA	0.144127	0.00154569	-0.0137871	0.763196
CLEC5A	ENSG00000258227	protein_coding	0.34519	7.05224e-15	0.273952	1.21741e-09
LINC02088	ENSG00000227685	lncRNA	-0.141159	0.00193445	-0.140686	0.00200413
LINC00559	ENSG00000261446	lncRNA	0.206234	5.22273e-06	0.161579	0.000379162
AL021920.2	ENSG00000280114	unprocessed_pseudogene	0.136761	0.00267685	0.0845761	0.064104
RBM12	ENSG00000244462	protein_coding	0.446977	5.94407e-25	0.378981	0
PDCD4	ENSG00000150593	protein_coding	0.125006	0.00609961	0.0564536	0.216897
AL513523.2	ENSG00000231827	transcribed_unprocessed_pseudogene	0.111693	0.0143507	0.0503193	0.271217
ERO1B	ENSG00000086619	protein_coding	0.347652	4.40743e-15	0.28819	1.50796e-10
IGKJ5	ENSG00000211593	IG_J_gene	-0.184476	4.78102e-05	-0.226843	5.09906e-07
FP236383.5	ENSG00000281181	lncRNA	0.0592278	0.195192	0.0218201	0.633459
LINC00838	ENSG00000261683	lncRNA	0.16109	0.000395182	0.0972839	0.0330988
RBM43	ENSG00000184898	protein_coding	0.334638	5.04928e-14	0.254663	1.71854e-08
AC004129.2	ENSG00000234406	processed_pseudogene	0.222577	8.40897e-07	0.147309	0.00120948
AC079866.1	ENSG00000256399	processed_pseudogene	0.302893	1.21316e-11	0.242152	7.8041e-08
GS1-24F4.2	ENSG00000245857	lncRNA	-0.0224329	0.623949	-0.0221221	0.628765
OR5A2	ENSG00000172324	protein_coding	0.000692512	0.987926	0.0217934	0.633874
TTLL1	ENSG00000100271	protein_coding	-0.167241	0.000232808	-0.138089	0.00244821
QRFP	ENSG00000188710	protein_coding	-0.0523633	0.252202	-0.0753841	0.0990196
LINC00905	ENSG00000167459	lncRNA	0.176602	0.000100376	0.1392	0.00223813
NPM1P45	ENSG00000265593	processed_pseudogene	-0.00694909	0.879304	0.00909941	0.842386
LINC02818	ENSG00000231966	lncRNA	0.187757	3.47748e-05	0.132018	0.00376126
WDR90	ENSG00000161996	protein_coding	-0.204054	6.5921e-06	-0.10166	0.0259699
MAPK4	ENSG00000141639	protein_coding	-0.0460599	0.313923	-0.0346953	0.448222
AC073957.3	ENSG00000273151	lncRNA	0.041727	0.361661	0.0185988	0.684305
CASC19	ENSG00000254166	lncRNA	0.15658	0.000575685	0.152808	0.000792556
AL390786.1	ENSG00000233258	lncRNA	0.0991851	0.0298006	0.0253893	0.578969
FAM230F	ENSG00000276095	lncRNA	0.139875	0.00212886	0.078678	0.0850833
AC018761.1	ENSG00000267004	lncRNA	0.0248454	0.587129	0.0286156	0.531689
NYAP2	ENSG00000144460	protein_coding	0.192543	2.16439e-05	0.100028	0.0284305
PACERR	ENSG00000273129	lncRNA	0.211119	3.07106e-06	0.198337	1.20008e-05
AC026780.2	ENSG00000249984	lncRNA	0.202219	8.00444e-06	0.123754	0.00663374
AC084018.2	ENSG00000274292	lncRNA	0.0781895	0.0870442	0.0606148	0.184919
FO393419.1	ENSG00000231207	processed_pseudogene	0.0729825	0.110282	0.079831	0.080596
AL591846.1	ENSG00000224114	processed_pseudogene	-0.16054	0.000413958	-0.14196	0.00182161
RN7SL716P	ENSG00000263558	misc_RNA	0.154147	0.000702344	0.0671812	0.141646
AL445220.1	ENSG00000237593	processed_pseudogene	0.237206	1.4515e-07	0.206115	5.28943e-06
PRKAG3	ENSG00000115592	protein_coding	0.131897	0.00379357	0.0385002	0.400006
AC211433.2	ENSG00000273069	lncRNA	0.0357348	0.434732	0.0531139	0.245458
TET1P1	ENSG00000232204	processed_pseudogene	0.129987	0.00433687	0.0551591	0.227724
SDAD1	ENSG00000198301	protein_coding	0.405519	2.00193e-20	0.348459	4.8663e-15
MTCO3P21	ENSG00000232752	unprocessed_pseudogene	0.0744168	0.10344	0.0643515	0.159233
AC091074.1	ENSG00000238819	snoRNA	0.0196073	0.668291	-0.000817652	0.985745
MTND5P32	ENSG00000259379	processed_pseudogene	0.285245	1.94228e-10	0.17288	0.000140988
MARK2P14	ENSG00000231897	unprocessed_pseudogene	0.137069	0.00261741	0.0806767	0.0774279
MSANTD4	ENSG00000170903	protein_coding	0.274599	9.44711e-10	0.215324	2.0388e-06
HAUS5	ENSG00000249115	protein_coding	-0.0103072	0.821795	0.0614429	0.178915
SBNO2	ENSG00000064932	protein_coding	-0.062928	0.168681	0.0559421	0.221095
RN7SL545P	ENSG00000274568	misc_RNA	0.133224	0.00345316	0.129295	0.00455041
AL596442.1	ENSG00000232197	lncRNA	0.0244762	0.592699	-0.0162909	0.721833
FCGRT	ENSG00000104870	protein_coding	-0.452612	1.28574e-25	-0.425403	0
Metazoa_SRP	ENSG00000274860	misc_RNA	0.116303	0.0107699	0.0663634	0.146568
MED28	ENSG00000118579	protein_coding	0.336961	3.29459e-14	0.299883	2.48249e-11
RNU1-32P	ENSG00000200807	snRNA	0.115727	0.011169	0.184411	4.81129e-05
KDM4E	ENSG00000235268	protein_coding	0.0567628	0.21447	-0.000438827	0.992349
ZFHX2	ENSG00000136367	protein_coding	0.121689	0.00760649	0.10864	0.0173017
MRPL40P1	ENSG00000256037	processed_pseudogene	0.299533	2.08749e-11	0.305927	7.38748e-12
FTH1P7	ENSG00000232187	processed_pseudogene	0.0990101	0.030092	0.101851	0.025653
Z85996.1	ENSG00000220349	processed_pseudogene	0.0609072	0.182805	0.102332	0.0249591
AC026367.3	ENSG00000275759	lncRNA	0.250391	2.69308e-08	0.161528	0.000380815
RBM22P4	ENSG00000277769	processed_pseudogene	0.268748	2.19014e-09	0.141124	0.00193961
CBY3	ENSG00000204659	protein_coding	-0.0736457	0.107076	-0.109403	0.0164911
BNIP3P13	ENSG00000269154	processed_pseudogene	0.0454107	0.3208	0.0245758	0.591194
STXBP5-AS1	ENSG00000233452	lncRNA	0.301174	1.60299e-11	0.229414	4.04827e-07
ZNF622	ENSG00000173545	protein_coding	-0.184179	4.91947e-05	-0.0897783	0.0493486
TRAV16	ENSG00000211796	TR_V_gene	0.108718	0.0171843	0.084265	0.0650926
MYSM1	ENSG00000162601	protein_coding	0.459856	1.7216e-26	0.38882	0
DDX3P1	ENSG00000232928	processed_pseudogene	0.257525	1.03923e-08	0.0812475	0.0753474
AC022509.1	ENSG00000255750	lncRNA	0.181316	6.46273e-05	0.139767	0.00214611
ZNF736P10Y	ENSG00000216824	processed_pseudogene	0.163455	0.000323158	0.076124	0.0957407
XACT	ENSG00000241743	lncRNA	0.0995042	0.0292756	0.0306228	0.503292
AC025750.1	ENSG00000215263	processed_pseudogene	0.0801751	0.0792944	0.0899066	0.0489983
ANXA3	ENSG00000138772	protein_coding	0.110876	0.0150846	0.0754511	0.0987086
AC006330.1	ENSG00000280388	TEC	0.139588	0.00217484	-0.0360591	0.430572
AL365273.2	ENSG00000270099	protein_coding	0.244363	5.88778e-08	0.155875	0.000610032
AC092813.1	ENSG00000225605	lncRNA	0.179095	7.96357e-05	0.21281	2.54766e-06
RPL9P6	ENSG00000241891	processed_pseudogene	-0.0469257	0.304904	-0.0209743	0.646682
AC084337.1	ENSG00000254595	processed_pseudogene	0.307031	6.15795e-12	0.22679	5.13102e-07
TBC1D3P7	ENSG00000233014	unprocessed_pseudogene	0.0823841	0.0713401	0.0927548	0.0422308
HS3ST3A1	ENSG00000153976	protein_coding	0.0976735	0.0323986	0.0273515	0.54998
CEACAM19	ENSG00000186567	protein_coding	-0.0396997	0.385475	-0.00851132	0.852398
PAICSP3	ENSG00000226840	processed_pseudogene	0.0949589	0.037551	0.0958227	0.0358408
LINC02546	ENSG00000255117	lncRNA	0.191144	2.48939e-05	0.0955715	0.0363313
AL353804.2	ENSG00000271199	lncRNA	0.249536	3.01257e-08	0.118088	0.00961142
VSTM2A	ENSG00000170419	protein_coding	-0.00131629	0.977053	-0.0273193	0.55045
SZRD1	ENSG00000055070	protein_coding	-0.0296245	0.517315	0.0868735	0.0571992
TDGF1P7	ENSG00000269584	processed_pseudogene	0.106238	0.0199075	0.0523446	0.252372
PHACTR3	ENSG00000087495	protein_coding	-0.0454738	0.320126	-0.100642	0.0274673
AC005920.1	ENSG00000247011	lncRNA	0.0214494	0.63924	0.00995296	0.827822
LINC01815	ENSG00000235519	lncRNA	0.036938	0.419415	0.0601706	0.188165
MYL12BP1	ENSG00000260490	processed_pseudogene	-0.04661	0.308171	-0.0419306	0.35932
GPSM2	ENSG00000121957	protein_coding	0.0639889	0.161601	0.0553946	0.225654
AL158801.2	ENSG00000258413	lncRNA	-0.123668	0.00667216	-0.142865	0.0017012
LINC01893	ENSG00000264260	lncRNA	0.204622	6.20553e-06	0.0711389	0.119593
AC013356.3	ENSG00000259364	lncRNA	0.222181	8.80487e-07	0.175234	0.00011382
RBM46	ENSG00000151962	protein_coding	0.158454	0.000492996	0.0345702	0.449861
SLC20A1	ENSG00000144136	protein_coding	0.497639	2.1255e-31	0.48132	0
NPIPB3	ENSG00000169246	protein_coding	-0.142481	0.00175135	-0.128484	0.00481295
ADGRA3	ENSG00000152990	protein_coding	0.245358	5.1816e-08	0.238429	1.36254e-07
POLG	ENSG00000140521	protein_coding	0.0941437	0.039228	0.14826	0.0011353
ADAMTS7P4	ENSG00000218052	transcribed_unprocessed_pseudogene	-0.00384884	0.932974	-0.0445838	0.329699
IGF1R	ENSG00000140443	protein_coding	0.245355	5.18388e-08	0.223141	8.42171e-07
AC015813.6	ENSG00000279207	TEC	0.260094	7.32313e-09	0.235718	1.8992e-07
LINC00709	ENSG00000230014	lncRNA	0.145221	0.00142141	0.0391088	0.392593
F2RL2	ENSG00000164220	protein_coding	-0.000707977	0.987657	0.0058989	0.897397
RNU5A-8P	ENSG00000200972	snRNA	0.18491	4.5854e-05	0.0603814	0.186619
ABCC13	ENSG00000243064	transcribed_unprocessed_pseudogene	-0.0317291	0.487989	-0.107481	0.0184989
AL590666.3	ENSG00000237588	lncRNA	0.109307	0.0165874	0.0601929	0.188001
FCF1P3	ENSG00000239997	processed_pseudogene	0.166192	0.000255136	0.0158952	0.728321
SLA	ENSG00000155926	protein_coding	0.227621	4.64986e-07	0.167121	0.000239771
OSGEPL1-AS1	ENSG00000253559	lncRNA	0.128977	0.00465175	0.0892876	0.0505832
AC090515.3	ENSG00000259173	processed_pseudogene	-0.020451	0.65492	0.0243782	0.594181
RPL38	ENSG00000172809	protein_coding	-0.162803	0.000341698	-0.0838123	0.0665667
Y_RNA	ENSG00000200494	misc_RNA	0.12115	0.00788069	0.156887	0.00056131
AC005828.5	ENSG00000265971	lncRNA	-0.00266156	0.953621	0.0510786	0.264043
PRDM9	ENSG00000164256	protein_coding	0.131761	0.00383016	0.0894408	0.0501869
AC022023.1	ENSG00000273904	ribozyme	0.219695	1.17248e-06	0.123949	0.0065481
AC006338.1	ENSG00000278197	unprocessed_pseudogene
AC006557.6	ENSG00000279352	TEC	0.00707907	0.877064	0.0488528	0.285449
AC008264.1	ENSG00000224545	processed_pseudogene	0.176718	9.93052e-05	0.108159	0.0177682
PTPN12	ENSG00000127947	protein_coding	0.529042	5.69114e-36	0.433371	0
LINC01285	ENSG00000203650	lncRNA	0.00247399	0.956886	-0.101975	0.0254724
AC133539.1	ENSG00000270385	processed_pseudogene	0.114176	0.01231	0.0350867	0.443115
RNASE8	ENSG00000173431	protein_coding	0.0949465	0.0375761	0.0790762	0.0835113
GRAMD4P5	ENSG00000259089	unprocessed_pseudogene	0.0117266	0.797754	0.00438114	0.92373
TBC1D3B	ENSG00000274808	protein_coding	-0.0135563	0.767045	-0.0253259	0.579918
SNORD114-2	ENSG00000200823	snoRNA	0.274775	9.20774e-10	0.195871	1.54568e-05
AL121781.1	ENSG00000238282	lncRNA	0.0830708	0.0690048	0.00763479	0.867499
FGF10	ENSG00000070193	protein_coding	0.127599	0.00511482	0.104526	0.0220001
ZNF318	ENSG00000171467	protein_coding	0.313071	2.24486e-12	0.302154	1.73198e-11
RHEB	ENSG00000106615	protein_coding	0.165027	0.000282252	0.110627	0.0153525
RASD2	ENSG00000100302	protein_coding	-0.207111	4.75191e-06	-0.220378	1.15524e-06
OR7A17	ENSG00000185385	protein_coding	0.148653	0.00108889	0.0893426	0.0504406
AC025881.1	ENSG00000253499	processed_pseudogene	-0.00761903	0.86777	-0.02013	0.659995
RPS4XP22	ENSG00000239830	processed_pseudogene	0.0332864	0.466877	0.0159278	0.727785
PINK1-AS	ENSG00000117242	lncRNA	0.340335	1.76086e-14	0.316669	1.60541e-12
AC008813.1	ENSG00000255875	processed_pseudogene	-0.0555593	0.224363	-0.0574648	0.208845
Y_RNA	ENSG00000200998	misc_RNA	0.170807	0.000169839	0.12384	0.00659579
AC011933.1	ENSG00000228007	processed_pseudogene	-0.0769478	0.0921926	-0.0875218	0.0553414
LINC02882	ENSG00000251138	lncRNA	0.140329	0.00205822	0.162075	0.000363534
PRRT2	ENSG00000167371	protein_coding	0.0295789	0.51796	0.0209453	0.647023
MIR194-1	ENSG00000207624	miRNA	0.249542	3.01037e-08	0.145305	0.00141223
AC027279.4	ENSG00000280190	TEC	0.268605	2.23511e-09	0.127328	0.00521068
AC023824.1	ENSG00000260073	lncRNA	0.0847134	0.0636715	0.0185507	0.685182
AC016722.2	ENSG00000228925	lncRNA	0.31275	2.36989e-12	0.258877	8.64779e-09
RNU7-126P	ENSG00000238632	snRNA	0.0275219	0.547496	0.0400644	0.381122
AC012063.1	ENSG00000227252	lncRNA	0.130006	0.00433108	0.0611441	0.181105
LAMTOR5P1	ENSG00000236646	processed_pseudogene	0.142939	0.0016918	0.0699996	0.125647
ZNF350	ENSG00000256683	protein_coding	0.0521044	0.254558	0.0521194	0.254321
AP001541.1	ENSG00000279295	TEC	0.22132	9.72666e-07	0.114701	0.0119126
TONSL	ENSG00000160949	protein_coding	-0.0921146	0.043679	-0.00398363	0.930607
AC138089.1	ENSG00000229255	lncRNA	-0.0375944	0.411194	0.00520883	0.909378
KRT8P5	ENSG00000267573	processed_pseudogene	0.0394049	0.389017	0.0671561	0.141795
ICE2P2	ENSG00000242705	processed_pseudogene	0.244648	5.67619e-08	0.112043	0.0140463
AC018659.6	ENSG00000277081	misc_RNA
ZNF664	ENSG00000179195	protein_coding	0.477245	1.12903e-28	0.438945	0
AC092035.1	ENSG00000227224	processed_pseudogene	0.150887	0.000912671	0.0433019	0.343808
SNORA70H	ENSG00000206637	snoRNA	0.168128	0.000215371	0.122745	0.0070944
AC005088.1	ENSG00000278586	processed_pseudogene	0.182588	5.72768e-05	0.0527032	0.249133
IL10RA	ENSG00000110324	protein_coding	0.106843	0.0192113	0.0637644	0.163026
GNAT2	ENSG00000134183	protein_coding	0.0645714	0.157811	0.0833364	0.0681184
TYK2	ENSG00000105397	protein_coding	-0.193002	2.0669e-05	-0.0963407	0.0348812
PRELID2P1	ENSG00000257336	processed_pseudogene	0.16148	0.000382384	0.124638	0.00625271
SNORA11D	ENSG00000221475	snoRNA
AC092162.2	ENSG00000230552	lncRNA	0.261677	5.89089e-09	0.154701	0.000671442
MIR4266	ENSG00000265965	miRNA	0.221866	9.13106e-07	0.181065	6.6178e-05
AL139220.2	ENSG00000230615	lncRNA	0.246636	4.39428e-08	0.152046	0.000832003
ADCY10P1	ENSG00000161912	transcribed_unprocessed_pseudogene	0.0825631	0.0707253	0.0322129	0.481238
AC084851.3	ENSG00000276637	unprocessed_pseudogene	0.224825	6.46809e-07	0.113084	0.0131732
AC016903.1	ENSG00000236634	lncRNA	0.177619	9.13662e-05	0.138997	0.00227193
AC106772.2	ENSG00000250385	lncRNA	-0.141115	0.00194092	-0.142503	0.00174853
FATE1	ENSG00000147378	protein_coding	-0.0479802	0.294151	-0.0457001	0.317722
AL162464.2	ENSG00000258690	lncRNA	0.123954	0.00654593	0.111145	0.0148397
FAHD2B	ENSG00000144199	protein_coding	-0.0573535	0.20973	-0.0805996	0.0777173
AC010186.2	ENSG00000256594	transcribed_unprocessed_pseudogene	0.349104	3.33361e-15	0.253019	2.1334e-08
LINC02823	ENSG00000258100	lncRNA	0.0149406	0.744049	0.00252072	0.956073
ADAM3A	ENSG00000197475	transcribed_unitary_pseudogene	0.117355	0.0100731	0.0247091	0.589183
TIPIN	ENSG00000075131	protein_coding	0.373117	2.65723e-17	0.34201	1.72286e-14
AC106883.1	ENSG00000225394	processed_pseudogene	0.174055	0.000126742	0.166809	0.000241771
RNU6-408P	ENSG00000251719	snRNA	0.00987644	0.829126	0.01962	0.668088
U3	ENSG00000221461	snoRNA	0.0846277	0.0639412	0.0387049	0.397504
LINC00315	ENSG00000184274	lncRNA	0.0155361	0.734224	-0.00545108	0.905183
AC005775.1	ENSG00000266933	lncRNA	-0.0619937	0.175106	-0.0587808	0.198591
BDH1	ENSG00000161267	protein_coding	-0.288417	1.19655e-10	-0.219269	1.31017e-06
AC103794.1	ENSG00000254878	lncRNA	0.266943	2.82738e-09	0.161793	0.000372349
PSMB5	ENSG00000100804	protein_coding	-0.184749	4.65728e-05	-0.0698387	0.12649
AC134684.1	ENSG00000254796	processed_pseudogene
BOLA3-AS1	ENSG00000225439	lncRNA	-0.0565173	0.216462	-0.0727447	0.11145
LRIG1	ENSG00000144749	protein_coding	-0.00720856	0.874834	0.00619057	0.892354
MIR515-1	ENSG00000207616	miRNA
KCTD1	ENSG00000134504	protein_coding	0.284606	2.13995e-10	0.275056	1.03966e-09
NR5A2	ENSG00000116833	protein_coding	0.0661051	0.14815	0.0545545	0.232777
CLBA1	ENSG00000140104	protein_coding	-0.0501674	0.272669	-0.0209023	0.647698
NOTCH2	ENSG00000134250	protein_coding	0.343522	9.67556e-15	0.299372	2.69083e-11
IGHV3-21	ENSG00000211947	IG_V_gene	-0.0405809	0.375009	-0.0782385	0.0868459
RECQL	ENSG00000004700	protein_coding	0.307021	6.16798e-12	0.256455	1.35557e-08
AC012494.2	ENSG00000229494	lncRNA	0.208428	4.12093e-06	0.0437638	0.338681
FN3KRP	ENSG00000141560	protein_coding	-0.122423	0.00724729	-0.067204	0.14147
AC138904.1	ENSG00000246465	lncRNA	-0.0159661	0.727157	-0.0144624	0.751968
LINC02533	ENSG00000260239	lncRNA	-0.0603344	0.186963	-0.170171	0.000179745
TMOD1	ENSG00000136842	protein_coding	0.152504	0.000801995	0.137785	0.00250322
IGKV2-36	ENSG00000253487	IG_V_pseudogene	0.118602	0.00929939	0.003546	0.938236
ELAC2	ENSG00000006744	protein_coding	-0.0531489	0.245146	0.028745	0.5297
HK2P1	ENSG00000228612	processed_pseudogene	0.0279461	0.541337	0.061333	0.179759
AC190387.1	ENSG00000279630	TEC	-0.0297716	0.515236	-0.0158223	0.729518
FXYD6	ENSG00000137726	protein_coding	-0.133621	0.00335691	-0.143184	0.00167618
RPSAP15	ENSG00000237506	processed_pseudogene	-0.234403	2.05089e-07	-0.207366	4.62286e-06
AC090517.3	ENSG00000279683	TEC	0.143512	0.00161979	0.0576695	0.207226
SPDYE22P	ENSG00000266537	unprocessed_pseudogene	0.170278	0.000178046	0.1139	0.0125231
AC018541.1	ENSG00000253300	lncRNA	-0.0244193	0.59356	-0.0771903	0.0911685
MRPL10	ENSG00000159111	protein_coding	-0.257964	9.79148e-09	-0.169186	0.000200151
IGLVVI-22-1	ENSG00000253546	IG_V_pseudogene	0.127826	0.00503561	0.0618958	0.17579
RPS26P31	ENSG00000235459	processed_pseudogene	-0.131958	0.00377711	-0.109855	0.0160482
RASA3-IT1	ENSG00000232487	lncRNA	0.180718	6.83841e-05	0.0670516	0.142417
AL365273.1	ENSG00000240527	lncRNA	0.271918	1.39226e-09	0.205456	5.67702e-06
AC093775.1	ENSG00000279104	TEC	0.227161	4.91073e-07	0.0946561	0.0381667
AC125603.2	ENSG00000257883	lncRNA	-0.183575	5.21269e-05	-0.247495	3.93134e-08
RN7SL807P	ENSG00000243125	misc_RNA	0.1486	0.00109337	0.171161	0.00016455
NCAPH2	ENSG00000025770	protein_coding	-0.245516	5.0773e-08	-0.132313	0.00370717
RPL21P132	ENSG00000183911	processed_pseudogene	0.158819	0.000478203	0.115758	0.0111473
PAQR3	ENSG00000163291	protein_coding	0.5118	2.11075e-33	0.457827	0
DPYSL3	ENSG00000113657	protein_coding	0.0173523	0.704534	0.00206207	0.964047
AP000785.1	ENSG00000254933	lncRNA	-0.204863	6.04836e-06	-0.226334	5.41544e-07
Y_RNA	ENSG00000222658	misc_RNA	0.234526	2.0202e-07	0.138181	0.00241277
AC073651.2	ENSG00000256627	processed_pseudogene	0.0762072	0.0953774	0.0372118	0.415975
MIR607	ENSG00000207976	miRNA	0.0936142	0.0403506	0.0537142	0.240155
LINC01856	ENSG00000237574	lncRNA	0.211679	2.88728e-06	0.0798786	0.0804149
AL355877.1	ENSG00000270733	processed_pseudogene	0.311629	2.86247e-12	0.294424	4.70121e-11
AL139039.3	ENSG00000237685	lncRNA	0.19859	1.16908e-05	0.131015	0.00403617
AC012103.1	ENSG00000253376	lncRNA	0.0863595	0.0586722	0.00834737	0.855262
APBA2	ENSG00000034053	protein_coding	0.00793107	0.862407	-0.0366747	0.422603
ANTXR2	ENSG00000163297	protein_coding	0.521074	9.13744e-35	0.463452	0
MICOS10	ENSG00000173436	protein_coding	0.124984	0.0061087	0.117125	0.0102563
RNU6-1000P	ENSG00000212368	snRNA	0.100976	0.0269551	0.0753475	0.0991843
RNU6-447P	ENSG00000222225	snRNA	0.100976	0.0269551	0.0753475	0.0991843
GLRXP2	ENSG00000258544	processed_pseudogene	0.0642443	0.15993	0.0909714	0.0463691
SERPINI1	ENSG00000163536	protein_coding	0.0531787	0.244882	0.0288696	0.527917
AP002802.2	ENSG00000270701	processed_pseudogene	0.187004	3.74317e-05	0.119019	0.00905238
CDKN2A-DT	ENSG00000224854	lncRNA	0.0659646	0.149016	0.118191	0.00954811
AL353622.2	ENSG00000271398	lncRNA	0.125499	0.00590033	0.128317	0.00486862
AL355375.2	ENSG00000262566	processed_pseudogene	0.0136651	0.76523	0.00280602	0.951107
AC139769.3	ENSG00000277493	unprocessed_pseudogene	0.22308	7.93115e-07	0.148407	0.00111004
UBE2J1	ENSG00000198833	protein_coding	0.468293	1.55682e-27	0.363088	1.90539e-16
THOC1	ENSG00000079134	protein_coding	0.477877	9.35134e-29	0.435505	0
EOMES	ENSG00000163508	protein_coding	0.153129	0.000762634	0.128466	0.00481891
AP003385.1	ENSG00000227834	processed_pseudogene	0.0931047	0.0414566	0.0258432	0.5722
AC026367.1	ENSG00000270482	lncRNA	0.0661143	0.148093	0.0667131	0.144448
AL133467.1	ENSG00000258572	lncRNA	-0.0368743	0.420218	-0.0428282	0.349118
DOCK9-DT	ENSG00000260992	lncRNA	-0.217077	1.57974e-06	-0.209034	3.85788e-06
AC011511.1	ENSG00000167807	protein_coding	0.00355059	0.938157	0.0533818	0.243081
LINC02358	ENSG00000251256	lncRNA	0.17014	0.000180251	0.141663	0.0018627
MIR4672	ENSG00000263979	miRNA	0.0428293	0.349105	0.0509802	0.264965
AC105129.3	ENSG00000270690	processed_pseudogene	0.291174	7.81464e-11	0.228972	3.95816e-07
VN1R65P	ENSG00000260883	unitary_pseudogene	0.146355	0.00130244	0.0753096	0.099355
ELAPOR1	ENSG00000116299	protein_coding	-0.0473304	0.300747	-0.0444279	0.33127
AC093157.3	ENSG00000252765	scaRNA	0.182612	5.71508e-05	0.0758239	0.0970601
AF001548.2	ENSG00000263335	lncRNA	0.0101688	0.824149	0.00193469	0.966267
AL355314.1	ENSG00000223800	lncRNA	0.200424	9.66205e-06	0.133262	0.00344392
RN7SL823P	ENSG00000263595	misc_RNA	0.122003	0.00745115	0.120874	0.00802443
RNU2-54P	ENSG00000222231	snRNA	0.209084	3.8371e-06	0.126134	0.00565224
H3C7	ENSG00000277775	protein_coding	0.152553	0.000798844	0.0317136	0.4882
REM2	ENSG00000139890	protein_coding	-0.155256	0.000641709	-0.144594	0.00150611
NTN5	ENSG00000142233	protein_coding	-0.0578631	0.205702	-0.0202857	0.657531
MZT2B	ENSG00000152082	protein_coding	-0.272529	1.27499e-09	-0.143809	0.00159873
FAM90A26	ENSG00000229924	protein_coding	0.0207459	0.650273	-0.00089717	0.984359
HMGB1P23	ENSG00000253770	processed_pseudogene	0.253803	1.71396e-08	0.128849	0.00469307
PPIAP2	ENSG00000227379	processed_pseudogene	0.205273	5.78891e-06	0.162416	0.000353158
IFNA16	ENSG00000147885	protein_coding	0.119567	0.0087374	0.063475	0.165002
AC008572.1	ENSG00000253613	lncRNA	0.098668	0.0306685	0.0656863	0.150742
Y_RNA	ENSG00000201277	misc_RNA	0.129516	0.00448133	0.122244	0.00733366
AC117490.1	ENSG00000225240	unprocessed_pseudogene	0.210183	3.40319e-06	0.125525	0.00589008
PTMAP6	ENSG00000237000	processed_pseudogene	0.0258611	0.571933	0.00657381	0.885776
RNY4P34	ENSG00000201649	misc_RNA	0.270863	1.61976e-09	0.14367	0.00160044
AC107871.1	ENSG00000260007	protein_coding	0.157187	0.000547613	0.171228	0.000163566
MCL1	ENSG00000143384	protein_coding	0.459112	2.12105e-26	0.398526	0
RPS27P1	ENSG00000223876	processed_pseudogene	0.15005	0.000975363	0.0801856	0.079255
ZNF630-AS1	ENSG00000277541	lncRNA	0.279681	4.47696e-10	0.209542	3.65017e-06
LRRC26	ENSG00000184709	protein_coding	-0.217329	1.53517e-06	-0.226142	5.53967e-07
POPDC3	ENSG00000132429	protein_coding	0.154261	0.000695892	0.223126	7.88937e-07
MIR3156-1	ENSG00000263476	miRNA	0.12904	0.00463159	0.0870684	0.0566216
IFNWP2	ENSG00000237691	unprocessed_pseudogene	0.113408	0.0129117	0.122144	0.00738212
RPL5P23	ENSG00000240395	processed_pseudogene	0.201968	8.2194e-06	0.120129	0.00842415
ACTL7A	ENSG00000187003	protein_coding	0.115145	0.0115858	0.0196862	0.667036
AC027130.1	ENSG00000261195	lncRNA	0.267494	2.61582e-09	0.133339	0.00342487
AL160237.2	ENSG00000258887	unprocessed_pseudogene	0.013448	0.768853	-0.045798	0.316685
AL691432.1	ENSG00000269737	transcribed_processed_pseudogene	0.122149	0.00737962	0.0939435	0.0396492
G2E3	ENSG00000092140	protein_coding	0.495563	4.10575e-31	0.406379	0
ULK1	ENSG00000177169	protein_coding	-0.136001	0.00282893	-0.0859225	0.0599846
TLK1P1	ENSG00000226783	processed_pseudogene	0.194058	1.85832e-05	0.0736669	0.106974
EXTL2	ENSG00000162694	protein_coding	0.377353	1.08548e-17	0.298931	2.88394e-11
PBX1	ENSG00000185630	protein_coding	-0.00511584	0.910989	-0.0320772	0.483089
RNA5SP462	ENSG00000252539	rRNA_pseudogene	0.0970015	0.0336143	0.125878	0.00575098
AL450472.1	ENSG00000229015	transcribed_unprocessed_pseudogene	0.0919857	0.0439756	0.06709	0.142189
IGHV3OR16-10	ENSG00000233732	IG_V_gene	-0.0391142	0.392528	-0.0817504	0.0735525
KRT18P56	ENSG00000249668	processed_pseudogene	0.0198743	0.664048	0.0541356	0.236481
A2ML1	ENSG00000166535	protein_coding	0.0877513	0.0547028	0.0988459	0.0303674
RNU6-242P	ENSG00000207087	snRNA	0.106879	0.0191694	0.117526	0.00996353
COL19A1	ENSG00000082293	protein_coding	0.140388	0.00204919	0.0751007	0.100299
AC099794.1	ENSG00000234318	lncRNA	0.0741961	0.104471	0.0708696	0.121003
PNMA6A	ENSG00000235961	protein_coding	-0.0928666	0.0419821	-0.103531	0.0233033
AC027575.2	ENSG00000278107	lncRNA	0.007228	0.874499	0.00673792	0.882945
Y_RNA	ENSG00000207196	misc_RNA	0.246417	4.52049e-08	0.169503	0.000190749
RN7SL300P	ENSG00000265813	misc_RNA	0.155843	0.000611652	0.121399	0.00775307
TCTE1	ENSG00000146221	protein_coding	0.076423	0.0944405	0.0858897	0.0600648
RNU6-564P	ENSG00000222915	snRNA	0.24703	4.17585e-08	0.167112	0.000235448
SLC35D3	ENSG00000182747	protein_coding	-0.292028	6.84168e-11	-0.325787	2.48605e-13
AF274858.1	ENSG00000260081	transcribed_processed_pseudogene	-0.306887	6.30589e-12	-0.276917	6.73289e-10
EP400	ENSG00000183495	protein_coding	0.262274	5.4251e-09	0.266361	3.53695e-09
FCRL1	ENSG00000163534	protein_coding	0.0684157	0.134456	8.36641e-05	0.998541
NDST1-AS1	ENSG00000254333	lncRNA	0.116658	0.0105299	0.0921765	0.0435372
AP001207.3	ENSG00000254024	lncRNA	-0.0238116	0.602785	-0.00698696	0.878651
RNA5SP434	ENSG00000252456	rRNA_pseudogene	0.30184	1.43923e-11	0.246951	4.21897e-08
LINC01732	ENSG00000237292	lncRNA	0.0893856	0.0503295	0.126133	0.00565225
AC009930.1	ENSG00000253489	lncRNA	0.00744905	0.870694	0.0163225	0.721316
ADAMTSL4	ENSG00000143382	protein_coding	0.123912	0.0065643	0.0484235	0.289596
C19orf73	ENSG00000221916	protein_coding	-0.327927	1.69892e-13	-0.284371	2.21718e-10
SORBS2	ENSG00000154556	protein_coding	0.198722	1.15317e-05	0.202715	7.94216e-06
BTF3P12	ENSG00000213003	processed_pseudogene	0.122172	0.00736814	-0.00879201	0.847644
TRMT44	ENSG00000155275	protein_coding	0.231948	2.76598e-07	0.24798	4.10013e-08
ZNF486	ENSG00000256229	protein_coding	0.0916951	0.0446504	0.0825632	0.0707352
ZC3H8	ENSG00000144161	protein_coding	0.254119	1.64319e-08	0.194665	1.8138e-05
AC084116.3	ENSG00000253530	lncRNA	0.161322	0.000387512	0.153456	0.000742735
DENND1A	ENSG00000119522	protein_coding	-0.0190517	0.677154	0.0183309	0.688613
GBP5	ENSG00000154451	protein_coding	0.269242	2.04172e-09	0.204358	6.68297e-06
AC006213.3	ENSG00000267191	lncRNA	0.175581	0.000110253	0.18223	5.92652e-05
AC093162.1	ENSG00000246575	unprocessed_pseudogene	-0.0119972	0.79319	0.00532402	0.907349
AC090948.2	ENSG00000272498	lncRNA	0.324556	3.09039e-13	0.266651	2.94608e-09
MIR378C	ENSG00000264803	miRNA	0.0324704	0.477875	0.0476486	0.297505
RARRES1	ENSG00000118849	protein_coding	0.315541	1.47608e-12	0.240431	1.0637e-07
MTND4P10	ENSG00000226663	processed_pseudogene	0.159039	0.000469528	0.121766	0.0075682
AC119751.4	ENSG00000250753	processed_pseudogene	-0.0265115	0.562303	-0.0166626	0.715758
POM121L6P	ENSG00000243307	processed_pseudogene	0.143786	0.00158636	0.0684763	0.13411
PRPH2	ENSG00000112619	protein_coding	0.0868613	0.0572145	0.0106729	0.815584
AC007611.1	ENSG00000260086	lncRNA	0.0325789	0.476405	1.42146e-05	0.999752
KRTAP19-1	ENSG00000184351	protein_coding	-0.0612664	0.180233	-0.0833875	0.0679489
AC097375.3	ENSG00000251249	lncRNA	0.12223	0.00734027	0.0481217	0.292728
BX322557.1	ENSG00000229382	lncRNA	0.178521	8.40221e-05	0.110793	0.0151608
ACTBP14	ENSG00000229001	processed_pseudogene	-0.0217557	0.634461	-0.0172641	0.705965
AC027682.5	ENSG00000261396	lncRNA	0.165872	0.000262329	0.092431	0.0429581
ENTPD6	ENSG00000197586	protein_coding	-0.324575	3.07977e-13	-0.292844	7.4261e-11
AC024267.3	ENSG00000264304	lncRNA	0.192669	2.13731e-05	0.133317	0.00343035
C15orf32	ENSG00000183643	lncRNA	0.172955	0.000140033	0.0552754	0.226743
AC092660.1	ENSG00000234877	lncRNA	0.205598	5.59095e-06	0.129079	0.00461895
CFB	ENSG00000243649	protein_coding	0.0112123	0.806443	0.0128641	0.778544
LINC01626	ENSG00000223765	lncRNA	0.14776	0.00116769	0.0456228	0.318542
RRS1-AS1	ENSG00000246145	lncRNA	0.232103	2.71459e-07	0.120773	0.00807766
STMP1	ENSG00000243317	protein_coding	0.188179	3.33688e-05	0.123324	0.00685688
RNU6-337P	ENSG00000212545	snRNA	0.129526	0.00447802	0.097714	0.0323265
ANAPC1	ENSG00000153107	protein_coding	0.356194	8.34983e-16	0.319741	9.52969e-13
AL031670.1	ENSG00000275582	lncRNA	0.316079	1.34651e-12	0.252685	1.98905e-08
RNU6-390P	ENSG00000252068	snRNA	0.0574685	0.208816	0.0633944	0.165541
HSPA8P7	ENSG00000224773	processed_pseudogene	-0.136337	0.00276067	-0.104246	0.0223602
AC104462.2	ENSG00000238224	lncRNA	0.271881	1.39957e-09	0.114145	0.0123332
CDO1	ENSG00000129596	protein_coding	-0.0200089	0.661913	-0.0105052	0.81843
AL358335.1	ENSG00000258750	processed_pseudogene	0.120482	0.00823258	0.059132	0.195917
AC093535.2	ENSG00000279118	TEC	0.199823	1.02869e-05	0.151407	0.000875609
PCDH11X	ENSG00000102290	protein_coding	0.155397	0.000634379	0.092652	0.0424607
LINC02351	ENSG00000277987	lncRNA	0.131058	0.0040242	0.123798	0.0066145
ASGR1	ENSG00000141505	protein_coding	-0.14795	0.00115048	-0.156706	0.000577917
OR4C2P	ENSG00000182565	unprocessed_pseudogene	0.132639	0.00359966	0.124301	0.00639571
AC013738.1	ENSG00000252888	snoRNA	0.146713	0.00126677	0.0496109	0.27803
TNPO3	ENSG00000064419	protein_coding	0.128403	0.00483991	0.125205	0.0060476
IQCJ	ENSG00000214216	protein_coding	0.206929	4.84615e-06	0.0549409	0.229571
PIGO	ENSG00000165282	protein_coding	-0.131503	0.00390025	-0.0431863	0.344973
MIR6134	ENSG00000277569	miRNA	0.110951	0.0150164	0.0363294	0.427123
AL022334.1	ENSG00000233388	processed_pseudogene	0.127924	0.00500206	0.138843	0.00229806
AC243961.1	ENSG00000228229	lncRNA	0.153366	0.000748166	0.115586	0.0112686
NDUFA3	ENSG00000170906	protein_coding	-0.420486	5.48114e-22	-0.313133	2.90258e-12
POC1B-AS1	ENSG00000270344	lncRNA	0.234853	1.94061e-07	0.158652	0.000492244
SMAD9-IT1	ENSG00000236711	lncRNA	0.256458	1.20052e-08	0.206518	5.06536e-06
CTXND1	ENSG00000259417	protein_coding	-0.0821759	0.0720608	-0.0632712	0.166366
RNU1-11P	ENSG00000206702	snRNA	0.228735	4.07184e-07	0.137891	0.00246474
AC087477.3	ENSG00000259312	lncRNA	0.0499006	0.27523	0.0557193	0.223029
LINC02485	ENSG00000248456	lncRNA	0.103161	0.023803	0.0976875	0.0323737
RN7SKP112	ENSG00000223145	misc_RNA	0.198754	1.14935e-05	0.158642	0.000485338
AL161891.1	ENSG00000276672	lncRNA	0.25148	2.33315e-08	0.221445	1.02303e-06
MIR2115	ENSG00000252466	miRNA	-0.0257201	0.574033	0.0151475	0.74063
CFAP298-TCP10L	ENSG00000265590	protein_coding	0.0831533	0.0687285	0.123926	0.00655794
RNU4-72P	ENSG00000222686	snRNA	0.215767	1.83122e-06	0.171228	0.000163562
NCF1B	ENSG00000182487	transcribed_unprocessed_pseudogene	-0.0559862	0.220817	-0.108046	0.0178873
PAICSP5	ENSG00000229877	processed_pseudogene	0.100783	0.0272499	0.0674989	0.139768
AC012354.5	ENSG00000276229	misc_RNA
RNA5SP113	ENSG00000222418	rRNA_pseudogene	0.0509143	0.265584	0.0678308	0.137827
NR6A1	ENSG00000148200	protein_coding	-0.134528	0.0031458	-0.147245	0.0012285
XRCC6P1	ENSG00000237417	processed_pseudogene	-0.0912328	0.0457418	-0.106485	0.0196202
PTPN2P2	ENSG00000224117	processed_pseudogene	0.27156	1.46579e-09	0.163051	0.000334528
RNA5SP284	ENSG00000207277	rRNA_pseudogene	-0.0839641	0.0660608	-0.0862697	0.0589362
SNORA52	ENSG00000199785	snoRNA
Y_RNA	ENSG00000206734	misc_RNA	0.253884	1.69568e-08	0.1726	0.000144595
AP000943.2	ENSG00000255929	lncRNA	0.142292	0.00177657	0.104249	0.0223569
RN7SKP123	ENSG00000222664	misc_RNA	0.154387	0.000688807	0.0945725	0.0383381
AC021483.2	ENSG00000261229	lncRNA	0.366859	9.73703e-17	0.29803	2.65496e-11
MARVELD1	ENSG00000155254	protein_coding	-0.103791	0.0229559	-0.0958787	0.0357656
AC004057.1	ENSG00000196656	transcribed_processed_pseudogene	0.0459032	0.315573	0.0338232	0.459719
AL162740.1	ENSG00000207022	snoRNA	0.228088	4.3982e-07	0.199194	1.09815e-05
CPT2	ENSG00000157184	protein_coding	0.0846852	0.0637602	0.149128	0.00106084
AC019070.1	ENSG00000212181	snoRNA	0.296489	3.39276e-11	0.201469	8.66105e-06
AC122129.1	ENSG00000197815	lncRNA	0.28196	3.1875e-10	0.208705	3.99852e-06
AC104843.2	ENSG00000231139	unprocessed_pseudogene	0.0443304	0.332458	0.0252832	0.580558
Y_RNA	ENSG00000207438	misc_RNA	0.274915	9.02306e-10	0.17325	0.000136345
H3P9	ENSG00000227430	processed_pseudogene	0.0690793	0.130709	0.0498283	0.275928
AC135048.3	ENSG00000275263	lncRNA	-0.0541349	0.236488	-0.0389805	0.394149
Y_RNA	ENSG00000206713	misc_RNA	0.140434	0.00204211	0.143661	0.00160152
AL358033.1	ENSG00000252537	snoRNA	-0.0334837	0.46424	-0.0303134	0.507616
PI4K2A	ENSG00000155252	protein_coding	0.0346435	0.4489	0.0515143	0.259882
AC084149.1	ENSG00000230968	lncRNA	0.215497	1.88758e-06	0.1341	0.0032438
Y_RNA	ENSG00000274603	misc_RNA	0.288085	1.25919e-10	0.219777	1.1615e-06
C14orf93	ENSG00000100802	protein_coding	-0.149271	0.00103725	-0.141933	0.00184163
PPP1R1AP2	ENSG00000261084	processed_pseudogene	0.00418237	0.927181	0.0150829	0.741697
NREP	ENSG00000134986	protein_coding	0.177063	9.6192e-05	0.145147	0.00144382
MAFK	ENSG00000198517	protein_coding	-0.112598	0.0135748	-0.0232043	0.611946
LINC02726	ENSG00000255193	lncRNA	0.0375604	0.411617	-0.0326108	0.475974
PLCD4	ENSG00000115556	protein_coding	0.244451	5.82131e-08	0.27288	1.41817e-09
STK35	ENSG00000125834	protein_coding	-0.0509274	0.26546	-0.0495169	0.278833
KIF1B	ENSG00000054523	protein_coding	0.519854	1.38856e-34	0.489082	0
AL031587.2	ENSG00000233739	lncRNA	0.109737	0.0161629	0.140459	0.0020384
RNA5SP115	ENSG00000223092	rRNA_pseudogene	0.107033	0.0189967	0.088979	0.0513891
LINC02386	ENSG00000257756	lncRNA	0.183526	5.23757e-05	0.100529	0.0276421
AL138781.1	ENSG00000275329	lncRNA	0.0242266	0.596478	0.0824031	0.0712748
FAT3	ENSG00000165323	protein_coding	0.242118	7.83802e-08	0.0662669	0.147158
MIR520G	ENSG00000207799	miRNA	0.154347	0.000691059	0.0783152	0.086536
SIPA1	ENSG00000213445	protein_coding	-0.338727	2.37605e-14	-0.310435	4.53444e-12
AC124312.2	ENSG00000257647	lncRNA	0.235011	1.90345e-07	0.12873	0.00473182
LDHBP3	ENSG00000248950	processed_pseudogene	0.207572	4.52111e-06	0.132134	0.00373069
Y_RNA	ENSG00000238943	misc_RNA	0.100976	0.0269551	0.0753475	0.0991843
AC134043.1	ENSG00000252458	snoRNA	0.103922	0.022783	0.00510248	0.911221
AC025857.1	ENSG00000255144	unprocessed_pseudogene	0.166772	0.000242545	0.0577468	0.206617
CDK2AP2P2	ENSG00000237451	processed_pseudogene	0.00333618	0.941884	0.0308582	0.500014
PTGR1	ENSG00000106853	protein_coding	0.0426828	0.350758	0.044634	0.329031
RPS24	ENSG00000138326	protein_coding	0.12798	0.00498266	0.152404	0.00081859
RPS3AP22	ENSG00000240083	processed_pseudogene	0.0992507	0.029692	0.132094	0.00374116
MFN2	ENSG00000116688	protein_coding	0.0236377	0.605436	0.120431	0.00829261
MTOR-AS1	ENSG00000225602	lncRNA	0.288872	1.11569e-10	0.158876	0.000475939
RBMS2	ENSG00000076067	protein_coding	0.379835	6.38393e-18	0.289946	1.15593e-10
LSAMP	ENSG00000185565	protein_coding	0.0716893	0.116751	0.0220979	0.629022
GCK	ENSG00000106633	protein_coding	-0.12906	0.00462526	-0.137982	0.00244841
KLF7P1	ENSG00000240704	processed_pseudogene	0.21852	1.34094e-06	0.136616	0.00270531
AC020663.1	ENSG00000266994	lncRNA	0.201459	8.67062e-06	0.159516	0.000451144
RPL9	ENSG00000163682	protein_coding	0.0974029	0.0328837	0.062628	0.170666
GPR171	ENSG00000174946	protein_coding	0.275194	8.6628e-10	0.228466	4.2043e-07
MIRLET7E	ENSG00000198972	miRNA
AC011558.1	ENSG00000279753	TEC
RXRB	ENSG00000204231	protein_coding	-0.176922	9.74568e-05	-0.117917	0.00975144
ABHD5	ENSG00000011198	protein_coding	0.334318	5.3541e-14	0.269257	2.36361e-09
AL049812.1	ENSG00000223651	processed_pseudogene	0.0672314	0.141348	0.0991332	0.0298867
CREG1	ENSG00000143162	protein_coding	0.209937	3.49602e-06	0.0891654	0.0509252
AL031773.1	ENSG00000232529	lncRNA	0.159404	0.0004554	0.125899	0.00574276
ZDHHC20P1	ENSG00000233916	processed_pseudogene	0.181997	6.05904e-05	0.186976	3.75324e-05
AL355483.2	ENSG00000232762	lncRNA	0.245068	5.37841e-08	0.21609	1.76593e-06
GCNT2	ENSG00000111846	protein_coding	0.275985	7.71766e-10	0.210843	3.33634e-06
AC079466.1	ENSG00000266976	lncRNA	-0.102006	0.0254278	-0.0974507	0.0327975
POLR2I	ENSG00000105258	protein_coding	-0.421983	3.78637e-22	-0.256547	1.33904e-08
AP001059.2	ENSG00000278158	lncRNA	-0.0465503	0.308793	-0.059824	0.190726
SNRNP35	ENSG00000184209	protein_coding	-0.015725	0.731116	0.0829119	0.0695504
AC011487.4	ENSG00000274892	unprocessed_pseudogene	0.0436006	0.340487	0.124125	0.00647141
LIMD2	ENSG00000136490	protein_coding	-0.185134	4.48748e-05	-0.197643	1.34136e-05
DCAF7	ENSG00000136485	protein_coding	0.160122	0.000428788	0.172135	0.00015409
AC092999.1	ENSG00000279311	TEC	0.21893	1.27974e-06	0.127948	0.00499372
AC073575.1	ENSG00000258323	lncRNA	0.289933	9.47113e-11	0.273279	1.14412e-09
ADAMTSL4-AS2	ENSG00000237781	lncRNA	0.213908	2.25505e-06	0.111453	0.0145631
AC245140.2	ENSG00000280195	lncRNA	-0.0580868	0.203952	-0.0203331	0.65667
AC092905.1	ENSG00000244561	processed_pseudogene	0.167058	0.00023656	0.0143238	0.754267
RHOC	ENSG00000155366	protein_coding	-0.140417	0.00204479	-0.0524135	0.251647
MIR378A	ENSG00000199047	miRNA	-0.0435402	0.341156	-0.0174601	0.702785
MIR548U	ENSG00000212017	miRNA	0.281671	3.32845e-10	0.226454	5.33954e-07
MIR421	ENSG00000202566	miRNA	0.257384	1.05929e-08	0.203497	6.99368e-06
CDON	ENSG00000064309	protein_coding	0.272301	1.31757e-09	0.288267	1.49049e-10
AC010480.1	ENSG00000279883	TEC	0.275919	7.79308e-10	0.141693	0.00185847
RIPPLY3	ENSG00000183145	protein_coding	-0.117546	0.00995073	-0.132933	0.00352538
CDS2	ENSG00000101290	protein_coding	0.0293569	0.521107	-0.0284984	0.533238
SACS-AS1	ENSG00000229558	lncRNA	0.117096	0.0102408	-0.0200617	0.661077
AC104308.1	ENSG00000226489	processed_pseudogene	0.00267846	0.953327	0.0038554	0.932859
LRRC32	ENSG00000137507	protein_coding	-0.187466	3.57787e-05	-0.201272	9.23113e-06
RCN1P1	ENSG00000215477	processed_pseudogene	0.0467793	0.306416	0.0457225	0.317484
AC105339.5	ENSG00000279758	TEC	0.237231	1.44695e-07	0.174205	0.000125027
AL590704.1	ENSG00000219409	processed_pseudogene	0.268007	2.43285e-09	0.178889	8.11818e-05
ATP5F1AP3	ENSG00000263232	processed_pseudogene	-0.0867021	0.0576736	-0.0936528	0.0402679
DCP2	ENSG00000172795	protein_coding	0.57537	1.17284e-43	0.51657	0
RPL31P17	ENSG00000235225	processed_pseudogene	-0.0699804	0.125751	-0.0402939	0.378398
SNORD93	ENSG00000221740	snoRNA	0.251278	2.39602e-08	0.212576	2.61463e-06
MIR3665	ENSG00000266325	miRNA
BPIFA1	ENSG00000198183	protein_coding	-0.015128	0.740952	0.00600012	0.895685
AC091564.6	ENSG00000255680	lncRNA	0.0335824	0.462923	0.027289	0.550892
LINC01615	ENSG00000223485	lncRNA	0.139768	0.00214593	0.0807878	0.0770193
AC008837.2	ENSG00000248928	processed_pseudogene	0.205117	5.88662e-06	0.158196	0.000503665
HBZ	ENSG00000130656	protein_coding	-0.140157	0.00208473	-0.164651	0.00029158
TRMT2B-AS1	ENSG00000225839	lncRNA	0.0373811	0.413855	0.00072607	0.987341
RN7SL818P	ENSG00000274234	misc_RNA	0.0953265	0.036815	0.0740285	0.105259
AL646090.1	ENSG00000223504	lncRNA	0.172239	0.000149382	0.0681377	0.13605
CALHM2	ENSG00000138172	protein_coding	-0.142665	0.00172718	-0.143167	0.00167834
UQCRC1	ENSG00000010256	protein_coding	-0.342091	1.26711e-14	-0.245114	5.90975e-08
RNU6-744P	ENSG00000202427	snRNA	-0.0331115	0.469223	-0.0913549	0.0454515
AC005899.5	ENSG00000266385	lncRNA	0.255642	1.33984e-08	0.135077	0.00302412
KRT8P41	ENSG00000213538	processed_pseudogene	-0.0542546	0.235451	-0.0506849	0.267746
MIR596	ENSG00000207826	miRNA	0.0699786	0.125761	0.0920374	0.0438565
OR8D1	ENSG00000196341	protein_coding	0.0269248	0.556223	0.0591991	0.19541
CICP11	ENSG00000237799	processed_pseudogene	0.0267595	0.558651	0.0485144	0.288803
LINC00972	ENSG00000225128	lncRNA	0.093771	0.0400154	0.0729471	0.110455
ZMYND10	ENSG00000004838	protein_coding	0.0896386	0.0496794	0.0828395	0.0697842
CENPE	ENSG00000138778	protein_coding	0.548814	4.18136e-39	0.532246	0
EIF2AK2	ENSG00000055332	protein_coding	0.498298	1.72293e-31	0.409973	0
AC022206.1	ENSG00000240419	processed_pseudogene	0.164021	0.00030782	0.123771	0.00662638
DPEP2NB	ENSG00000263201	protein_coding	0.161239	0.00039026	0.00351318	0.938807
LRRIQ4	ENSG00000188306	protein_coding	0.194226	1.82685e-05	0.172295	0.000148628
NQO2-AS1	ENSG00000224846	lncRNA	0.255296	1.40366e-08	0.253204	1.85645e-08
PRICKLE3	ENSG00000012211	protein_coding	-0.346318	5.68908e-15	-0.280091	5.01825e-10
MIRLET7F2	ENSG00000208012	miRNA	0.201523	8.61262e-06	0.155473	0.00063044
ENDOV	ENSG00000173818	protein_coding	0.00232819	0.959425	-0.00668004	0.883901
SMIM23	ENSG00000185662	protein_coding	0.0271874	0.552376	0.0371032	0.417336
BEND2	ENSG00000177324	protein_coding	0.23729	1.4365e-07	0.158173	0.00050465
INTS4	ENSG00000149262	protein_coding	0.240163	1.00324e-07	0.23491	2.09514e-07
RNA5SP112	ENSG00000251746	rRNA_pseudogene	0.0988552	0.0303519	0.0541555	0.236309
AC092353.1	ENSG00000251391	lncRNA	0.0488696	0.285283	-0.0187852	0.68142
TXNP4	ENSG00000262519	processed_pseudogene	0.142774	0.00171305	0.178527	8.39751e-05
SNORD60	ENSG00000206630	snoRNA	-0.135572	0.002918	-0.106438	0.0196749
MINDY1	ENSG00000143409	protein_coding	-0.214428	2.12781e-06	-0.186839	3.92392e-05
XDH	ENSG00000158125	protein_coding	0.0328231	0.473105	0.0373059	0.414659
SMG6-IT1	ENSG00000278941	TEC	0.261968	5.65941e-09	0.101702	0.02587
YAP1P1	ENSG00000220494	processed_pseudogene	0.0908439	0.0466773	0.102811	0.0242865
AP000766.1	ENSG00000261098	lncRNA	0.372067	3.31065e-17	0.33142	9.06921e-14
INKA1	ENSG00000185614	protein_coding	-0.225123	6.24618e-07	-0.20609	5.30414e-06
AL592164.1	ENSG00000261435	lncRNA	0.183091	5.45946e-05	0.118407	0.00941641
ZDHHC20	ENSG00000180776	protein_coding	0.388413	9.84524e-19	0.307864	6.90688e-12
AC025594.1	ENSG00000224163	unprocessed_pseudogene	-0.0184603	0.686636	0.00654136	0.886336
AC020914.2	ENSG00000268839	unprocessed_pseudogene	0.168244	0.000213182	0.146566	0.00128126
RPS15AP18	ENSG00000242979	processed_pseudogene	0.0414564	0.364785	0.0115533	0.800679
LINC02812	ENSG00000230138	lncRNA	0.0507415	0.267212	0.0477335	0.296645
AC138956.1	ENSG00000250909	lncRNA	0.259804	7.61929e-09	0.183587	5.20692e-05
RNA5SP486	ENSG00000251770	rRNA_pseudogene	-0.0368946	0.419962	-0.0305228	0.504688
ANKRD42	ENSG00000137494	protein_coding	0.339168	2.18887e-14	0.30893	5.80384e-12
SLC43A2	ENSG00000167703	protein_coding	-0.223874	7.23027e-07	-0.179509	7.86376e-05
AC104785.1	ENSG00000270720	lncRNA	0.144142	0.00154386	0.0994475	0.0293682
IMP3P1	ENSG00000230589	processed_pseudogene	0.107636	0.01833	0.0229636	0.615765
AL359881.3	ENSG00000270171	lncRNA	0.0471263	0.302839	-0.0315905	0.489891
RN7SL531P	ENSG00000264071	misc_RNA	0.259225	8.24696e-09	0.182713	5.66037e-05
MIR6777	ENSG00000274111	miRNA	-0.0512289	0.262637	-0.100586	0.0275539
AL158829.1	ENSG00000232939	lncRNA	0.179591	7.60215e-05	0.0962174	0.0350819
AC104687.1	ENSG00000242727	processed_pseudogene	0.130093	0.00430502	0.085864	0.0601416
RTEL1-TNFRSF6B	ENSG00000026036	protein_coding	-0.0418002	0.360817	-0.041285	0.366642
Z84468.1	ENSG00000281732	lncRNA	0.278289	5.50192e-10	0.151522	0.000867608
TMEM232	ENSG00000186952	protein_coding	0.314893	1.64841e-12	0.278934	5.00164e-10
AL137779.3	ENSG00000259161	processed_pseudogene	0.2955	3.96756e-11	0.224373	6.82047e-07
C9orf78	ENSG00000136819	protein_coding	0.0481826	0.292118	0.0879611	0.0541463
STATH	ENSG00000126549	protein_coding	0.188035	3.3842e-05	0.0896986	0.0495262
AC012306.2	ENSG00000272667	lncRNA	-0.350954	2.33074e-15	-0.323256	3.88422e-13
BMP8A	ENSG00000183682	protein_coding	-0.123991	0.00652965	-0.100796	0.027267
TRBV6-5	ENSG00000211721	TR_V_gene	-0.106003	0.0201843	-0.113037	0.0132119
SMARCD1	ENSG00000066117	protein_coding	0.219463	1.2041e-06	0.251961	2.44995e-08
TRIM60P17	ENSG00000223558	processed_pseudogene	0.16442	0.000297452	0.012322	0.787723
ABCC1	ENSG00000103222	protein_coding	0.00269006	0.953125	-0.0227545	0.618863
AC119868.1	ENSG00000264845	transcribed_processed_pseudogene	0.151717	0.000854165	0.15107	0.000899476
ALG1L8P	ENSG00000227620	unprocessed_pseudogene	-0.0579316	0.205165	-0.0406017	0.374764
AC023762.1	ENSG00000271148	lncRNA	0.18997	2.79704e-05	0.0653391	0.152917
C1DP2	ENSG00000236217	processed_pseudogene	0.0267661	0.558553	-0.0467687	0.306526
AC010442.1	ENSG00000214278	processed_pseudogene	0.231814	2.81131e-07	0.127204	0.00525476
CNN2P6	ENSG00000213854	processed_pseudogene	-0.017354	0.704507	-0.07585	0.0969446
STAT1	ENSG00000115415	protein_coding	0.349198	3.27346e-15	0.288059	1.53786e-10
RN7SKP133	ENSG00000201715	misc_RNA	0.250444	2.67415e-08	0.202766	7.55579e-06
AHSG	ENSG00000145192	protein_coding	-0.147113	0.001228	-0.116902	0.0103677
AC009119.2	ENSG00000260932	lncRNA	0.0896732	0.0495908	0.0651568	0.154068
IL18BP	ENSG00000137496	protein_coding	0.0241624	0.597452	0.0138142	0.762661
LINC01524	ENSG00000234948	lncRNA	0.224867	6.43661e-07	0.0973784	0.0329277
AC026167.1	ENSG00000226022	lncRNA	0.111014	0.0149586	0.0925659	0.0426538
PRX	ENSG00000105227	protein_coding	0.0779055	0.0882008	0.0631807	0.166917
AC015813.2	ENSG00000266086	protein_coding	0.139833	0.00213564	0.120978	0.00796982
PAX1	ENSG00000125813	protein_coding	0.0628498	0.169212	-0.00299332	0.947848
AC100757.2	ENSG00000274835	unprocessed_pseudogene	-0.190237	2.72392e-05	-0.133034	0.00349999
RBM8B	ENSG00000258427	processed_pseudogene	-0.191899	2.30855e-05	-0.180905	6.71879e-05
COQ8B	ENSG00000123815	protein_coding	-0.109039	0.0168568	-0.0112582	0.805598
ELOCP26	ENSG00000236599	processed_pseudogene	0.0728253	0.111053	0.0674335	0.140153
AC094019.1	ENSG00000201701	snoRNA	0.171793	0.000155492	0.172554	0.000145191
AL049830.1	ENSG00000213867	processed_pseudogene	-0.32464	3.04493e-13	-0.250177	2.76974e-08
ZC3H18	ENSG00000158545	protein_coding	-0.133962	0.00327615	-0.0375903	0.411108
ZNF519P2	ENSG00000258799	processed_pseudogene
ZNF500	ENSG00000103199	protein_coding	-0.161187	0.000391986	-0.0905145	0.0475088
NRBF2P5	ENSG00000270427	processed_pseudogene	0.310799	3.29017e-12	0.225717	5.82437e-07
AC135279.2	ENSG00000255566	processed_pseudogene	0.302816	1.22842e-11	0.252542	2.02709e-08
EI24P4	ENSG00000236343	processed_pseudogene	0.0921864	0.0435145	0.00455885	0.920646
MTCYBP14	ENSG00000238236	processed_pseudogene	0.149495	0.00101904	0.032205	0.481483
AC016573.1	ENSG00000253968	lncRNA	0.118315	0.00947249	0.023314	0.610387
Y_RNA	ENSG00000201549	misc_RNA	0.202391	7.8612e-06	0.115615	0.0112481
TSC2	ENSG00000103197	protein_coding	-0.293535	5.40592e-11	-0.218858	1.37246e-06
MTATP6P7	ENSG00000232990	unprocessed_pseudogene	0.19294	2.07995e-05	0.171434	0.000160572
AP001582.1	ENSG00000254992	processed_pseudogene	0.0259647	0.570395	0.0675437	0.139505
C1orf87	ENSG00000162598	protein_coding	0.133169	0.00346669	0.0841754	0.0653796
POMC	ENSG00000115138	protein_coding	-0.187477	3.57424e-05	-0.174569	0.000120945
AL390237.1	ENSG00000216687	processed_pseudogene	0.236738	1.53825e-07	0.109841	0.0160618
METTL22	ENSG00000067365	protein_coding	-0.129513	0.00448208	-0.126749	0.00544826
STRIP1	ENSG00000143093	protein_coding	-0.0690681	0.130771	-0.0358273	0.433407
AC008175.1	ENSG00000235059	lncRNA	0.0415391	0.363828	0.0687121	0.132772
AC084756.1	ENSG00000259684	lncRNA
LINC00552	ENSG00000279770	TEC	-0.0430254	0.346901	-0.0635791	0.164309
OR5K1	ENSG00000232382	protein_coding	0.212729	2.57065e-06	0.145414	0.00140048
AP001208.1	ENSG00000254084	lncRNA	0.0625225	0.171448	0.014218	0.756025
ZNF598	ENSG00000167962	protein_coding	-0.224568	6.66673e-07	-0.0629014	0.168803
AL513324.1	ENSG00000263041	lncRNA	0.078057	0.0875822	0.004054	0.92941
HSPA1L	ENSG00000204390	protein_coding	-0.0452432	0.322589	-0.0716546	0.116905
RILP	ENSG00000167705	protein_coding	-0.260561	6.8691e-09	-0.210588	3.43027e-06
AC103968.1	ENSG00000259507	processed_pseudogene	0.22951	3.71119e-07	0.138118	0.00242394
Y_RNA	ENSG00000207292	misc_RNA	0.221761	9.24268e-07	0.150658	0.000929442
AC022022.2	ENSG00000270421	processed_pseudogene	0.28122	3.56061e-10	0.184937	4.57366e-05
AC106733.1	ENSG00000279856	TEC	0.138522	0.00235307	0.0385105	0.39988
CACNG2	ENSG00000166862	protein_coding	0.0268666	0.557076	0.0520762	0.254815
Y_RNA	ENSG00000207383	misc_RNA	0.275783	7.94977e-10	0.23709	1.47248e-07
RPL11P1	ENSG00000227394	processed_pseudogene	0.0865266	0.0581832	0.0137564	0.763708
AC067942.1	ENSG00000227304	transcribed_processed_pseudogene	-0.2323	2.65051e-07	-0.251547	2.31256e-08
AC137056.2	ENSG00000280306	TEC	0.142241	0.00178334	0.067531	0.13958
MIR2113	ENSG00000238367	miRNA	0.139848	0.00213327	0.103644	0.0231509
JMJD7-PLA2G4B	ENSG00000168970	protein_coding	0.0358472	0.433288	0.047741	0.296453
RNF185-AS1	ENSG00000254835	lncRNA
OR10A3	ENSG00000170683	protein_coding	0.0903175	0.0479692	0.103673	0.0231131
AC026616.1	ENSG00000253777	processed_pseudogene	0.206191	5.24655e-06	0.12061	0.0081643
ZNF532	ENSG00000074657	protein_coding	0.232836	2.4833e-07	0.187066	3.83867e-05
STRA6	ENSG00000137868	protein_coding	-0.149417	0.00102537	-0.182348	6.0266e-05
AL583803.1	ENSG00000229923	lncRNA	0.162918	0.000338352	0.0988362	0.0303839
RN7SL752P	ENSG00000239437	misc_RNA	0.311189	3.08214e-12	0.306316	6.92919e-12
CDH11	ENSG00000140937	protein_coding	0.141239	0.00192285	0.106676	0.0194393
LINC00354	ENSG00000226903	lncRNA	0.227132	4.92752e-07	0.133962	0.00327595
BICRA-AS1	ENSG00000269806	lncRNA	0.23965	1.06996e-07	0.070032	0.125472
AC099548.2	ENSG00000253882	transcribed_unprocessed_pseudogene	0.124683	0.00623361	0.0923434	0.0431567
AC027369.3	ENSG00000254728	unprocessed_pseudogene	0.183497	5.25193e-05	0.0912436	0.0457163
AL121875.1	ENSG00000275268	snRNA	0.0763396	0.0948018	0.0445522	0.330042
AC015912.3	ENSG00000274213	lncRNA	-0.113902	0.0125216	-0.0929208	0.0418621
POLR2KP2	ENSG00000224510	processed_pseudogene	0.22609	5.57383e-07	0.118359	0.00944549
AC140481.3	ENSG00000277668	misc_RNA	0.0208569	0.648527	-0.00893993	0.845113
ATP2A3	ENSG00000074370	protein_coding	-0.0881517	0.0536031	-0.0540785	0.236884
ELOCP21	ENSG00000226186	processed_pseudogene	0.230862	3.1541e-07	0.154034	0.00070884
AC020612.2	ENSG00000257570	processed_pseudogene	0.0572666	0.210422	0.0330179	0.470482
AC091905.3	ENSG00000279755	TEC	0.135651	0.00290148	0.115498	0.0113308
AIRE	ENSG00000160224	protein_coding	-0.129897	0.004364	-0.200376	9.71071e-06
AC019080.5	ENSG00000280374	lncRNA	0.301003	1.64774e-11	0.212202	2.72534e-06
ECE2	ENSG00000145194	protein_coding	-0.358551	5.2288e-16	-0.246048	5.24815e-08
RN7SL455P	ENSG00000264047	misc_RNA	0.240502	9.61364e-08	0.177949	8.86109e-05
AL021920.1	ENSG00000279151	lncRNA	0.17029	0.000177856	0.122935	0.00700566
XXYLT1-AS1	ENSG00000233303	lncRNA	0.101421	0.026286	0.0678042	0.137981
GPR45	ENSG00000135973	protein_coding	-0.0999016	0.0286328	-0.0953442	0.0367799
AP005136.2	ENSG00000264150	processed_pseudogene	0.201632	8.51407e-06	0.138334	0.00238585
HCFC2	ENSG00000111727	protein_coding	0.40481	2.36328e-20	0.324463	4.21713e-13
C20orf181	ENSG00000279610	TEC	0.0830325	0.0691334	0.0865009	0.0582583
USP21P1	ENSG00000224826	processed_pseudogene	0.0328936	0.472154	0.0462472	0.311957
DGUOK-AS1	ENSG00000237883	lncRNA	0.17354	0.000132809	0.121095	0.0079094
SLC25A1P4	ENSG00000261608	processed_pseudogene	-0.0499053	0.275185	-0.00173788	0.969707
ZNF700	ENSG00000196757	protein_coding	0.329788	1.21722e-13	0.267623	2.96884e-09
AP005205.2	ENSG00000266441	lncRNA	0.0279754	0.540914	0.0181163	0.692174
AC087163.3	ENSG00000280198	TEC	0.26152	6.02038e-09	0.233917	2.17666e-07
KRT18P6	ENSG00000258783	processed_pseudogene	0.140034	0.00210394	0.0757519	0.0973789
MAPK10-AS1	ENSG00000250062	lncRNA	0.240983	9.04741e-08	0.134942	0.00305368
DUX4L31	ENSG00000231411	unprocessed_pseudogene	0.159007	0.00047079	0.0920031	0.0439354
SNORA84	ENSG00000239183	snoRNA	0.202919	7.435e-06	0.0800434	0.0797905
LINC00269	ENSG00000215162	lncRNA	0.0791349	0.0832814	0.0892908	0.0505749
CMTM3	ENSG00000140931	protein_coding	-0.0134696	0.768491	-0.0526678	0.249352
STEAP3-AS1	ENSG00000229867	lncRNA	0.199524	1.06115e-05	0.0690326	0.13097
AC012443.1	ENSG00000270776	processed_pseudogene	0.295063	4.25094e-11	0.210713	3.21114e-06
ZNF815P	ENSG00000235944	transcribed_unprocessed_pseudogene	-0.0224034	0.624405	-0.0193575	0.672161
ACAD8	ENSG00000151498	protein_coding	-0.0486876	0.287083	-0.0368055	0.42095
[truncated: 54,494 more rows]

## Sheet: Top 50
gene_name	gene_id	gene_biotype	cor_pearson	p_pearson	cor_spearman	p_spearman
LARP1B	ENSG00000138709	protein_coding	0.652801	1.25626e-59	0.621941	0
AHR	ENSG00000106546	protein_coding	0.648122	1.57496e-58	0.598488	0
AP1S3	ENSG00000152056	protein_coding	0.633862	2.6801e-55	0.594864	0
IBTK	ENSG00000005700	protein_coding	0.629263	2.71893e-54	0.587852	0
SPATA5	ENSG00000145375	protein_coding	0.616549	1.34868e-51	0.585438	0
LCOR	ENSG00000196233	protein_coding	0.606708	1.35933e-49	0.575255	0
LIN54	ENSG00000189308	protein_coding	0.608721	5.35971e-50	0.575008	0
SLC38A2	ENSG00000134294	protein_coding	0.628232	4.54783e-54	0.574666	0
SEC24A	ENSG00000113615	protein_coding	0.612053	1.13218e-50	0.573062	0
SPRED1	ENSG00000166068	protein_coding	0.587256	7.82972e-46	0.569524	0
NHLRC2	ENSG00000196865	protein_coding	0.612047	1.13557e-50	0.568825	0
SETD7	ENSG00000145391	protein_coding	0.582207	6.74129e-45	0.568447	0
MSI2	ENSG00000153944	protein_coding	0.585269	1.83561e-45	0.561605	0
NAB1	ENSG00000138386	protein_coding	0.628867	3.31397e-54	0.560766	0
SLK	ENSG00000065613	protein_coding	0.614726	3.2089e-51	0.556004	0
ZNF24	ENSG00000172466	protein_coding	0.608501	5.93789e-50	0.555047	0
RANBP2	ENSG00000153201	protein_coding	0.599507	3.59366e-48	0.554456	0
FGD4	ENSG00000139132	protein_coding	0.586156	1.25558e-45	0.553819	0
SLC30A7	ENSG00000162695	protein_coding	0.607016	1.17949e-49	0.551319	0
PPP3CA	ENSG00000138814	protein_coding	0.613057	7.06184e-51	0.551007	0
GAREM1	ENSG00000141441	protein_coding	0.59104	1.5214e-46	0.550968	0
GXYLT1	ENSG00000151233	protein_coding	0.574366	1.77374e-43	0.548946	0
CHD1	ENSG00000153922	protein_coding	0.589167	3.43306e-46	0.548932	0
FNIP2	ENSG00000052795	protein_coding	0.567647	2.728e-42	0.548528	0
SCLT1	ENSG00000151466	protein_coding	0.588173	5.27439e-46	0.546737	0
OXLD1	ENSG00000204237	protein_coding	-0.462667	7.78841e-27	-0.412727	0
ESPN	ENSG00000187017	protein_coding	-0.431473	3.47404e-23	-0.414863	0
TMEM176B	ENSG00000106565	protein_coding	-0.399992	7.22469e-20	-0.415528	0
LIN7B	ENSG00000104863	protein_coding	-0.480655	4.0705e-29	-0.417701	0
ILVBL	ENSG00000105135	protein_coding	-0.454626	7.3869e-26	-0.418972	0
SCAND1	ENSG00000171222	protein_coding	-0.445912	7.91503e-25	-0.41938	0
ADCK5	ENSG00000173137	protein_coding	-0.455892	5.20429e-26	-0.422929	0
FCGRT	ENSG00000104870	protein_coding	-0.452612	1.28574e-25	-0.425403	0
ERGIC3	ENSG00000125991	protein_coding	-0.454453	7.74909e-26	-0.42704	0
CEBPA	ENSG00000245848	protein_coding	-0.497538	2.19532e-31	-0.427457	0
ACSF2	ENSG00000167107	protein_coding	-0.412434	3.88404e-21	-0.427493	0
NUDT16L1	ENSG00000168101	protein_coding	-0.471103	6.88933e-28	-0.435179	0
NUDT14	ENSG00000183828	protein_coding	-0.474292	2.7062e-28	-0.436289	0
LAMTOR4	ENSG00000188186	protein_coding	-0.478508	7.74857e-29	-0.439621	0
SELENBP1	ENSG00000143416	protein_coding	-0.452995	1.15753e-25	-0.440793	0
ACTL10	ENSG00000182584	protein_coding	-0.47744	1.06533e-28	-0.445455	0
ZNF775	ENSG00000196456	protein_coding	-0.470329	8.63043e-28	-0.450443	0
MAP1LC3A	ENSG00000101460	protein_coding	-0.473378	3.54023e-28	-0.451674	0
ASCL2	ENSG00000183734	protein_coding	-0.501232	6.73145e-32	-0.454957	0
SMIM29	ENSG00000186577	protein_coding	-0.476619	1.35971e-28	-0.45701	0
TRAPPC6A	ENSG00000007255	protein_coding	-0.478349	8.1237e-29	-0.457131	0
VEGFB	ENSG00000173511	protein_coding	-0.463229	6.64e-27	-0.457815	0
ROMO1	ENSG00000125995	protein_coding	-0.509027	5.29757e-33	-0.460379	0
CLDN3	ENSG00000165215	protein_coding	-0.531154	2.69289e-36	-0.475387	0
PRDX5	ENSG00000126432	protein_coding	-0.50773	8.12371e-33	-0.481376	0

## Sheet: RNA
gene_name	gene_id	gene_biotype	cor_pearson	p_pearson	cor_spearman	p_spearman
MIR4263	ENSG00000265321	miRNA	0.399653	7.81033e-20	0.348976	3.4167e-15
MIR573	ENSG00000207697	miRNA	0.399705	7.71911e-20	0.345512	6.63362e-15
MIR186	ENSG00000207721	miRNA	0.336225	3.77387e-14	0.289965	9.42576e-11
MIR553	ENSG00000207750	miRNA	0.323577	3.67174e-13	0.280553	3.93258e-10
MIR548V	ENSG00000265520	miRNA	0.336771	3.41247e-14	0.271125	1.56015e-09
MIR324	ENSG00000199053	miRNA	-0.209236	3.77401e-06	-0.195799	1.55722e-05
MIR6858	ENSG00000276350	miRNA	-0.224456	6.75446e-07	-0.201236	8.87557e-06
MIR6807	ENSG00000275924	miRNA	-0.267974	2.44402e-09	-0.24929	3.11139e-08
MIR8075	ENSG00000277942	miRNA	-0.299653	2.04761e-11	-0.261265	6.23556e-09
MIR4737	ENSG00000264049	miRNA	-0.337821	2.81074e-14	-0.286392	1.6313e-10
SLC7A11-AS1	ENSG00000250033	lncRNA	0.484418	1.30289e-29	0.672683	1.60852e-64
TNFRSF10A-AS1	ENSG00000253930	lncRNA	0.545924	1.2374e-38	0.50243	4.57386e-32
AC080013.4	ENSG00000272087	lncRNA	0.531212	2.63825e-36	0.473537	3.37876e-28
DLEU2	ENSG00000231607	lncRNA	0.49399	6.74048e-31	0.461823	0
AC007996.1	ENSG00000277534	lncRNA	0.484951	1.10781e-29	0.456981	0
AC005261.1	ENSG00000268205	lncRNA	0.504412	2.40473e-32	0.454878	0
AL049840.5	ENSG00000269940	lncRNA	0.493724	7.32645e-31	0.448697	3.73639e-25
AL606834.1	ENSG00000269906	lncRNA	0.508347	6.63026e-33	0.445918	7.90239e-25
AC020663.2	ENSG00000267077	lncRNA	-0.438247	6.02747e-24	-0.421752	4.00861e-22
AP003774.2	ENSG00000236935	lncRNA	-0.47028	8.75365e-28	-0.452073	1.49055e-25
