# Supplementary material for: SLC7A11, a Potential Therapeutic Target Through Induced Ferroptosis in Colon Adenocarcinoma
Source: Front Mol Biosci. 2022 Apr 20;9:889688. doi: 10.3389/fmolb.2022.889688 (PMC9065265; doi:10.3389/fmolb.2022.889688)
Supplement: Supplementary file 1 [file DataSheet1.ZIP › Raw data/original data/Figure 7 ELISA original data/CCL17.xlsx]

## Sheet: Sheet 1
浓度	吸光度	矫正吸光度	方程浓度	5倍
2000	1.213	1.173
1000	0.57	0.53
500	0.28	0.24
250	0.155	0.115
125	0.09	0.05
0	0.05	0.01
		-0.04
		-0.04		pg/ml	ng/ml
癌旁	0.26	0.22	428.5	2142.5	2.1425
	0.23	0.19	378.5	1892.5	1.8925
	0.19	0.15	311.833	1559.17	1.55917
	0.2	0.16	328.5	1642.5	1.6425
	0.21	0.17	345.167	1725.83	1.72583
	0.22	0.18	361.833	1809.17	1.80917
癌	0.21	0.17	345.167	1725.83	1.72583
	0.194	0.154	318.5	1592.5	1.5925
	0.181	0.141	296.833	1484.17	1.48417
	0.182	0.142	298.5	1492.5	1.4925
	0.182	0.142	298.5	1492.5	1.4925
