# Supplementary material for: SLC7A11, a Potential Therapeutic Target Through Induced Ferroptosis in Colon Adenocarcinoma
Source: Front Mol Biosci. 2022 Apr 20;9:889688. doi: 10.3389/fmolb.2022.889688 (PMC9065265; doi:10.3389/fmolb.2022.889688)
Supplement: Supplementary file 1 [file DataSheet1.ZIP › Raw data/original data/Figure 7 ELISA original data/CXCL14.xlsx]

## Sheet: Sheet2
Application: Tecan i-control				Tecan i-control , 1.12.4.0
Device: infinite 200Pro				Serial number: 1612001925				Serial number of connected stacker:
Firmware: V_3.40_01/15_Infinite (Dec 23 2014/12.45.11)				MAI, V_3.40_01/15_Infinite (Dec 23 2014/12.45.11)
Date:	2022-02-28
Time:	20:10:04
System				LENOVO-PC
User				lenovo-PC\lenovo
Plate				Greiner 96 Flat Bottom Transparent Polystyrene Cat. No.: 655101/655161/655192 [GRE96ft.pdfx]
Plate-ID (Stacker)
Label: Label1
Mode				Absorbance
Multiple Reads per Well (Square (filled))				2 x 2
Multiple Reads per Well (Border)				750	µm
Wavelength				450	nm
Bandwidth				9	nm
Number of Flashes				25
Settle Time				0	ms
Part of Plate				A1-D12
Start Time:	2022/2/28 20:10:04
	Temperature: 17.4 °C
Well	Mean	StDev	0;1	1;1	1;0	0;0		吸光度	矫正吸光度	浓度
A1	1.0861	0.2089	1.0298	1.2236	1.2751	0.8158		1.085	0.985	1000
A2	1.0779	0.2312	1.0329	1.3284	1.168	0.7822		0.677	0.577	500
A3	0.6785	0.227	0.6033	0.9287	0.7796	0.4025		0.495	0.395	250
A4	0.6769	0.2396	0.6251	0.9795	0.7039	0.3991		0.37	0.27	125
A5	0.5111	0.2287	0.504	0.773	0.5507	0.2166		0.317	0.217	62.5
A6	0.4787	0.2255	0.4544	0.7687	0.4734	0.2183		0.287	0.187	0
A7	0.368	0.2196	0.3288	0.6525	0.3721	0.1186
A8	0.3726	0.2115	0.3839	0.6475	0.3233	0.1359		癌旁			实际浓度
A9	0.3228	0.2045	0.3119	0.5894	0.2988	0.0911		0.537	0.437	540.962	2704.81	2.70481
A10	0.3112	0.1795	0.3528	0.5326	0.2544	0.1047		0.531	0.431	533.535	2667.67	2.66767
A11	0.295	0.1802	0.3418	0.513	0.2419	0.0831		0.544	0.444	549.628	2748.14	2.74814
A12	0.2783	0.1661	0.3502	0.4711	0.198	0.0938		0.514	0.414	512.491	2562.45	2.56245
B1	0.5534	0.3135	0.5265	0.914	0.6193	0.1537		0.509	0.409	506.301	2531.51	2.53151
B2	0.5198	0.3157	0.5583	0.9151	0.456	0.1495		0.51	0.41	507.539	2537.7	2.5377
B3	0.5235	0.331	0.5071	0.9455	0.5052	0.1361						0
B4	0.5379	0.3469	0.5641	0.9841	0.459	0.1443		癌				0
B5	0.564	0.3811	0.5741	1.0656	0.4706	0.1455		0.494	0.394	487.733	2438.66	2.43866
B6	0.5231	0.35	0.6436	0.9507	0.3488	0.1492		0.495	0.395	488.971	2444.85	2.44485
B7	0.5258	0.3598	0.5785	0.9956	0.3834	0.1456		0.438	0.338	418.41	2092.05	2.09205
B8	0.5009	0.3515	0.5916	0.9474	0.329	0.1356		0.422	0.322	398.604	1993.02	1.99302
B9	0.5238	0.3807	0.6085	1.0152	0.3367	0.1351		0.429	0.329	407.269	2036.35	2.03635
B10	0.4927	0.3248	0.6557	0.8621	0.3028	0.1501		0.425	0.325	402.317	2011.59	2.01159
B11	0.5168	0.361	0.6131	0.9762	0.3297	0.1485
B12	0.5027	0.3278	0.669	0.8766	0.3001	0.1652
C1	0.5051	0.3186	0.4013	0.9312	0.5178	0.1703
C2	0.4817	0.3025	0.3802	0.8775	0.5139	0.1553
C3	0.5234	0.3468	0.4214	0.9955	0.5103	0.1664
C4	0.4663	0.2714	0.4351	0.8233	0.4441	0.1629
C5	0.4513	0.2623	0.4506	0.7964	0.3974	0.1608
C6	0.4236	0.2223	0.4659	0.7024	0.3555	0.1705
C7	0.4262	0.2261	0.4475	0.7196	0.3619	0.1758
C8	0.4171	0.2327	0.4865	0.7041	0.3153	0.1623
C9	0.4332	0.2473	0.4973	0.7444	0.323	0.1679
C10	0.4252	0.2292	0.5211	0.696	0.3044	0.1792
C11	0.4275	0.2333	0.5562	0.6861	0.2829	0.1847
C12	0.4221	0.2324	0.634	0.6109	0.2466	0.1969
D1	0.1168	0.0946	0.104	0.2539	0.0639	0.0453
D2	0.1093	0.077	0.1321	0.2084	0.049	0.0475
D3	0.1124	0.0918	0.1111	0.2426	0.0513	0.0446
D4	0.1081	0.0806	0.1316	0.2121	0.0459	0.0427
D5	0.1108	0.0894	0.114	0.2361	0.0499	0.0433
D6	0.1093	0.0755	0.1499	0.1955	0.0463	0.0455
D7	0.1076	0.0768	0.1354	0.2038	0.0458	0.0454
D8	0.1066	0.0715	0.1583	0.1781	0.0459	0.0442
D9	0.1027	0.0666	0.1443	0.1745	0.0457	0.0462
D10	0.1037	0.0665	0.1652	0.1573	0.0459	0.0465
D11	0.0984	0.0603	0.1434	0.1573	0.047	0.0458
D12	0.1075	0.0706	0.1736	0.1634	0.0467	0.0462
End Time:	2022/2/28 20:12:34
