# Supplementary material for: SLC7A11, a Potential Therapeutic Target Through Induced Ferroptosis in Colon Adenocarcinoma
Source: Front Mol Biosci. 2022 Apr 20;9:889688. doi: 10.3389/fmolb.2022.889688 (PMC9065265; doi:10.3389/fmolb.2022.889688)
Supplement: Supplementary file 1 [file DataSheet1.ZIP › Raw data/original data/Figure 7 ELISA original data/CXCR3.xlsx]

## Sheet: Sheet2
Application: Tecan i-control				Tecan i-control , 1.12.4.0
Device: infinite 200Pro				Serial number: 1612001925				Serial number of connected stacker:
Firmware: V_3.40_01/15_Infinite (Dec 23 2014/12.45.11)				MAI, V_3.40_01/15_Infinite (Dec 23 2014/12.45.11)
Date:	2022-02-28
Time:	13:25:35
System				LENOVO-PC
User				lenovo-PC\lenovo
Plate				Greiner 96 Flat Bottom Transparent Polystyrene Cat. No.: 655101/655161/655192 [GRE96ft.pdfx]
Plate-ID (Stacker)
Label: Label1
Mode				Absorbance
Multiple Reads per Well (Square (filled))				2 x 2
Multiple Reads per Well (Border)				750	µm
Wavelength				450	nm
Bandwidth				9	nm
Number of Flashes				25
Settle Time				0	ms
Part of Plate				A1-D12
Start Time:	2022/2/28 13:25:35
	Temperature: 18.2 °C
Well	Mean	StDev	0;1	1;1	1;0	0;0		吸光度	矫正吸光度	浓度pg/ml
A1	1.7611	0.2294	1.7787	1.6288	2.0768	1.5603		1.68	1.58	4000
A2	1.5964	0.2098	1.528	1.7245	1.8002	1.333		1.11	1.01	2000
A3	1.1186	0.2464	1.0442	1.3939	1.2189	0.8175		0.63	0.53	1000
A4	1.0989	0.234	1.0483	1.3765	1.1571	0.8137		0.44	0.34	500
A5	0.6628	0.246	0.5909	0.979	0.6931	0.3882		0.33	0.23	250
A6	0.6135	0.2045	0.5823	0.8729	0.6242	0.3745		0.28	0.18	0
A7	0.4536	0.2147	0.4102	0.7326	0.4602	0.2116
A8	0.4447	0.1968	0.4264	0.6983	0.4363	0.2179
A9	0.3571	0.1885	0.3683	0.6024	0.3109	0.147
A10	0.3272	0.1604	0.3772	0.5187	0.2732	0.1398
A11	0.2914	0.1835	0.3373	0.5208	0.2189	0.0888
A12	0.2792	0.1636	0.3609	0.4635	0.1922	0.1		癌旁			实际浓度
B1	0.8164	0.2893	0.8644	1.1152	0.8657	0.4201		0.79	0.69	1414.46	7072.32	7.07232
B2	0.7643	0.3287	0.8317	1.1585	0.7032	0.3637		0.81	0.71	1469.04	7345.18	7.34518
B3	0.8154	0.3448	0.8319	1.2282	0.8175	0.3841		0.81	0.71	1469.04	7345.18	7.34518
B4	0.797	0.3729	0.8526	1.2625	0.7123	0.3608		0.75	0.65	1305.32	6526.6	6.5266
B5	0.7703	0.4235	0.8048	1.3313	0.6224	0.3228		0.76	0.66	1332.61	6663.03	6.66303
B6	0.8458	0.4443	1.0033	1.3898	0.6083	0.382		0.73	0.63	1250.75	6253.74	6.25374
B7	0.7661	0.4019	0.8687	1.2758	0.5761	0.344						0
B8	0.7291	0.331	0.9896	1.0336	0.512	0.3813		癌				0
B9	0.7371	0.3923	0.9189	1.1937	0.509	0.327		0.51	0.41	650.456	3252.28	3.25228
B10	0.7716	0.3921	1.0771	1.1406	0.4805	0.3882		0.52	0.42	677.742	3388.71	3.38871
B11	0.7029	0.3183	0.8971	1.042	0.5033	0.3693		0.49	0.39	595.884	2979.42	2.97942
B12	0.7615	0.3688	1.0951	1.0658	0.4608	0.4244		0.46	0.36	514.026	2570.13	2.57013
C1	0.5027	0.2536	0.4308	0.8374	0.5147	0.2278		0.45	0.35	486.74	2433.7	2.4337
C2	0.5255	0.241	0.4754	0.8365	0.5381	0.2521		0.45	0.35	486.74	2433.7	2.4337
C3	0.5343	0.2878	0.4527	0.9189	0.5377	0.2279
C4	0.5051	0.2461	0.4588	0.8302	0.4979	0.2333
C5	0.5073	0.2513	0.4662	0.8412	0.4901	0.2316
C6	0.4849	0.2106	0.4972	0.7527	0.4498	0.24
C7	0.4689	0.2094	0.4605	0.7444	0.4354	0.2355
C8	0.4603	0.1903	0.5238	0.6892	0.3826	0.2456
C9	0.4611	0.202	0.5532	0.6942	0.3572	0.24
C10	0.4412	0.1807	0.592	0.5988	0.3249	0.2492
C11	0.4447	0.197	0.5961	0.6308	0.3079	0.2442
C12	0.458	0.1728	0.6145	0.5985	0.3357	0.2836
D1	0.4609	0.367	0.5272	0.9269	0.3381	0.0516
D2	0.4847	0.4297	0.6142	1.0251	0.2516	0.048
D3	0.1118	0.0896	0.1031	0.2409	0.057	0.046
D4	0.1157	0.0877	0.1228	0.2372	0.0532	0.0496
D5	0.1129	0.0853	0.1175	0.232	0.052	0.0503
D6	0.112	0.0814	0.1363	0.2167	0.048	0.0469
D7	0.1102	0.0797	0.1318	0.2138	0.0485	0.0465
D8	0.1099	0.0735	0.1494	0.1938	0.048	0.0484
D9	0.1037	0.0636	0.1385	0.1759	0.0497	0.0508
D10	0.1035	0.06	0.1537	0.1571	0.0507	0.0524
D11	0.1035	0.0614	0.1546	0.1587	0.0489	0.0518
D12	0.1007	0.0616	0.159	0.149	0.0477	0.0472
	空白
End Time:	2022/2/28 13:28:04
