# Supplementary material for: SLC7A11, a Potential Therapeutic Target Through Induced Ferroptosis in Colon Adenocarcinoma
Source: Front Mol Biosci. 2022 Apr 20;9:889688. doi: 10.3389/fmolb.2022.889688 (PMC9065265; doi:10.3389/fmolb.2022.889688)
Supplement: Supplementary file 1 [file DataSheet1.ZIP › Raw data/script files/Fig. 4A gene_heatmap.R]

library(tidyverse)
library(ggplot2)
library(patchwork)
library(reshape2)


data <- read.table("~/file.txt", header = T)
head(data)
#      target     NAT1     ADH1B    BIRC5      AQP9   BCL2A1
# 1  6.395299 2.332422 1.7707953 5.002700 1.4738576 3.233794
# 2 12.270018 2.420924 0.9751920 5.623562 0.8144824 1.188484
# 3  6.297991 3.095432 0.1420562 4.625413 0.7765188 0.445318
# 4  6.954923 2.150208 2.1391032 4.816844 1.3144263 2.868153
# 5  6.317630 2.442149 0.1408322 6.183782 2.5177065 5.370463
# 6  5.479180 2.791275 0.7515575 5.991042 3.5884496 5.269202

data$group <- ifelse(data$target >= median(data$target), "High", "Low")
data$group <- factor(data$group, levels = c("Low", "High"))
data<- data[order(data$target), ]
data$id <- 1:nrow(data)


### plot
p1 <- ggplot() +
  geom_bar(data = data, 
           aes(x = id, y = target, color=group, fill = group),
           stat = 'identity', position = 'dodge') +
  scale_y_continuous(expand = c(0,0)) +
  theme_classic() +
  theme(axis.title.x = element_blank(), axis.text.x = element_blank(), 
        axis.ticks.x = element_blank(), axis.line.x = element_blank())

data1 <- data %>% 
  select(-group, -target) %>% 
  remove_rownames() %>% 
  column_to_rownames("id") %>% 
  scale() %>% as.data.frame() %>% 
  rownames_to_column("id") %>% 
  melt()

p2 <- 
ggplot(data = data1, aes(x = id, y = as.numeric(variable), fill = value)) +
  geom_raster() +
  scale_fill_gradientn(colors = c("#4DBBD5", "#FFFFFF", "#E64B35")) +
  scale_y_continuous(expand = c(0,0), limits = c(0.5,5.5), breaks = 1:5,
                     labels = levels(data1$variable)) +
  theme(axis.title = element_blank(), axis.text.x = element_blank(), 
        axis.ticks.x = element_blank(), axis.line.x = element_blank()) 

p1 / p2  
